# Supplementary material for: YTHDF1 Is a Potential Pan-Cancer Biomarker for Prognosis and Immunotherapy
Source: Front Oncol. 2021 May 6;11:607224. doi: 10.3389/fonc.2021.607224 (PMC8134747; doi:10.3389/fonc.2021.607224)
Supplement: Supplementary Table 2 — Correlation between YTHDF1 expression and survival in the GEO datasets analyzed by the PrognoScan database. [file Table_2.xlsx]

## Sheet: ImmuCellAI 
TILs
B_cell	AFTPH	AHSP	ANXA3	CNOT1	HLA-DPB1	HLA-DQA1	LSM6	MEFV	MS4A1	NMUR1	PADI4	PYGM	STRN4	TRAF3	TCL6	BLK	WNT16	CD37	CD19	HRH4	CA1	COL19A1	GNG3	PLIN1	SGCA	CD79A	CD79B
CD4_naive	CD2	CD3G	CD4	GIMAP6	GLG1	HMOX2	IL7R	ITK	LIMD2	LY9	NAA16	OBSCN	PACS1	PLCL1	RPL14	SNPH	TPP2	TRAF1	ZBTB40	CD40LG	SEPT9
CD4_T	SELL	NT5E	ITK	TRMT2B	AAK1	CD4	GPR183	KLHL3	CCR4	ITIH4	DLEC1	ZAP70	PLXDC1	CD40LG	LAX1	TNFRSF4	GPR171	LY9	NCK2	PLCG1
CD8_naive	MAN1C1	CRTAM	BLNK	CCR7	KERA	ZNF208	TREM1	CD8A	CD8B	GPR15	HTR1B	SMCP	NKTR	PSG11	SLC17A4	RRH	SMR3B	CA14	FXYD7	CCDC87	LIN28A	MOGAT2	TNKS2	GJB4	KRT1	CALY
CD8_T	CD27	CD8B	CLUAP1	CRTAM	FKTN	KLRG1	LY9	PLCG1	RING1	SF1	SIRPG	TSPAN32	ARHGEF1	EEF1D	PPP1R2	CTSW	FBXW4	ZNF611	GZMH	CD8A	TTN	CD7	CX3CR1
Central_memory	CORO7	ATM	GMEB2	SNRPN	ADSL	ITK	TFAP4	NAA16	LY9	CYLD	GIMAP4	PURA	DVL1	RPP38	LRIG2	IL7R	CDKN2AIP	APBB1	IPCEF1	CD247	CD40LG	TRADD	CD3E	TPR	ARID5B	UBASH3A	NCK1	SPTAN1	GPR171	CD5
Cytotoxic	KNG1	PSORS1C2	BLNK	SCN3A	TNFRSF10C	ITGAM	KLRK1	CD8A	GNLY	GZMH	PTGDR2	CD8B	GZMA	PRF1
DC	BLVRB	C1QA	C1QB	CSF1R	CXCR3	FGL2	GZMB	IL21R	KCNA5	KCNC3	KCTD5	LILRB4	LMAN2L	NFKB1	PLD2	PTCRA	PTGIR	SIGLEC1	SLAMF8	SLC15A3	SYT17	VAV2	CA8	CALY	CRTAM	CYP4F3	GATA3	ITIH4	PRR5L	ST8SIA1	TNFRSF10C
Effector_memory	APBA3	CD160	CD2	CD8B	CDK10	CDKN2AIP	CHST12	COG4	CX3CR1	DHX16	EWSR1	GIMAP6	GPR171	GZMK	HMOX2	IKZF3	ITK	KLRD1	KLRG1	MAPKAPK5	MORC2	MRFAP1L1	PLCG1	PSMC5	RNF167	SBF1	SF3B2	SLAMF1	TBCD	USP47	ZFYVE9	ZNF549
Exhausted	ADGRG1	AFAP1L2	CCND2	CD38	CD8A	CD8B	CHST12	CTLA4	DFNB31	EOMES	FUT8	ITM2A	LAG3	MYO1E	NDFIP2	PARK7	PDCD1	SIRPG	SNX9
Gamma_delta	KLRG1	CYP4A11	CCR5	GZMH	ACD	CHST12	GZMA	GZMB	LAG3	NKG7	PRF1	PVRIG	TINF2	ZMAT5	C1orf61	GNLY	LCP2	PSTPIP1	PTPN4	RALY	TAB2	TDP1
iTreg	FOXP3	STAT5A	CCR8	CD5	HS3ST3B1	TTN	CTLA4	FASLG	ICOS	CCR3	GALNT8	NFATC3	SIT1	CD28	IL10RA	PPM1B	ATG2B	CCR4	ZFYVE9
Macrophage	ARPC4	ATP6V0E1	BPI	C1QA	C1QB	CAMP	CHIT1	CLEC5A	CLIP1	CSF1R	CYBB	FGR	GGA1	GRB2	IFNAR1	IGSF6	IL17RA	LILRA2	MARCO	MMP8	MS4A6A	OTUD4	PSME1	RENBP
MAIT	CD8A	CD8B	CERK	FLT4	TBC1D31	DKK3	GPR171	NR1D1	SLAMF1	TC2N
Monocyte	IL7R	APOC3	ADCY8	CLCA4	CPA2	DPP6	HSPB6	KNG1	KLRK1	GZMH	KLRB1	SGCA	CA1	TLR8	CYBB	IGSF6	KLRF1	CYP4F3	CLEC10A	FOLR2	LTBR	MAP3K2	NUP214	OSBPL11	RTN3	SERP1	TBK1	SOCS3
Neutrophil	IL18RAP	BMX	BTNL8	CASP5	CLC	CXCR1	CXCR2	FCGR3B	FPR2	HSPA6	MEFV	PADI4	S100A12	TREML2	TRPM6	SIGLEC5	CREB5	ALPL	AATK	CEACAM3	CSF2RB	CSF3R	FBXO38	MAK	PAK2	TOP1	UBXN2B	VNN3
NK	DNAJB14	IL18RAP	IL2RB	KIR2DL3	KIR3DL2	NCR1	NCR3	PSMD4	SPON2	XCL1	C1QB	CALY	CD37	CLEC10A	CRTAM	CSF2RB	CX3CR1	GZMB	IL7R	KNG1	MAN1C1	PRR5L	SYT17
NKT	CASP5	DOLK	GMIP	PRR5L	SGCA	SLAMF1	TCOF1	TGFBR2
nTreg	FOXP3	STAT5A	DUSP4	CD4	CTLA4	TNFRSF9	IL10RA	IL2RA	CD5	SIT1
Tfh	CA8	CD2	CD3G	GZMM	ITK	KLRB1	LTA	MAP4K1	ST8SIA1	TRAC	TRAV9-2	TRIB2	UBASH3A
Th1	IFNG	IL2	MNAT1	SLAMF1	STAT1	EIF2B2	APBB2	CCL4	CTLA4	GGT1	LTA	SYNGR3	TACO1
Th17	IL1R1	RORC	CD4	IL21	IL17RA
Th2	GZMK	IL4	GATA3	GSTA4	SLC25A44
Tr1	TNFRSF4	CD4	CCR4	CD28	LAX1
