# Supplementary material for: YTHDF1 Is a Potential Pan-Cancer Biomarker for Prognosis and Immunotherapy
Source: Front Oncol. 2021 May 6;11:607224. doi: 10.3389/fonc.2021.607224 (PMC8134747; doi:10.3389/fonc.2021.607224)
Supplement: Supplementary Table 3 — Detailed relationship between YTHDF1 expression and pan-cancer immune cell infiltration in the tumor microenvironment. [file Table_3.xlsx]

## Sheet: 00028983-179630097
ID_NAME	DATASET	CANCER TYPE	SUBTYPE	ENDPOINT	N	CUTPOINT	CORRECTED P-VALUE	COX P-VALUE	HR [95% CI-low CI-upp]
YTHDF1	GSE11121	Breast cancer		Distant Metastasis Free Survival	200	0.6	0.0222805	0.000480132	5.63 [2.13 - 14.84]
YTHDF1	GSE30929	Soft tissue cancer	Liposarcoma	Distant Recurrence Free Survival	140	0.571429	0.0264594	0.000854945	2.79 [1.53 - 5.10]
YTHDF1	GSE13507	Bladder cancer		Overall Survival	165	0.29697	0.0143796	0.00209855	2.79 [1.45 - 5.35]
YTHDF1	GSE13213	Lung cancer	Adenocarcinoma	Overall Survival	117	0.564103	0.00135503	0.00250197	2.37 [1.35 - 4.14]
YTHDF1	GSE2034	Breast cancer		Distant Metastasis Free Survival	286	0.755245	0.0285054	0.00580425	2.26 [1.27 - 4.04]
YTHDF1	GSE4271-GPL96	Brain cancer	Astrocytoma	Overall Survival	77	0.883117	0.00413601	0.00676364	3.53 [1.42 - 8.78]
YTHDF1	GSE13507	Bladder cancer	Transitional cell carcinoma	Disease Specific Survival	165	0.509091	0.0209976	0.00907255	3.63 [1.38 - 9.58]
YTHDF1	GSE7390	Breast cancer		Overall Survival	198	0.863636	0.0399917	0.00961879	2.48 [1.25 - 4.94]
YTHDF1	GSE7390	Breast cancer		Distant Metastasis Free Survival	198	0.863636	0.11517	0.013593	2.34 [1.19 - 4.58]
YTHDF1	GSE7378	Breast cancer		Disease Free Survival	54	0.296296	0.388472	0.0471051	4.65 [1.02 - 21.21]
YTHDF1	GSE17536	Colorectal cancer		Disease Specific Survival	177	0.666667	0.0874938	0.0580116	0.54 [0.28 - 1.02]
YTHDF1	GSE1456-GPL96	Breast cancer		Overall Survival	159	0.823899	0.0806536	0.0636335	2.63 [0.95 - 7.28]
YTHDF1	GSE31210	Lung cancer	Adenocarcinoma	Overall Survival	204	0.558824	0.148634	0.0705288	3.21 [0.91 - 11.33]
YTHDF1	GSE17537	Colorectal cancer		Disease Free Survival	55	0.727273	0.17857	0.0768679	2.47 [0.91 - 6.73]
YTHDF1	DUKE-OC	Ovarian cancer		Overall Survival	133	0.263158	0.218034	0.0788111	0.77 [0.57 - 1.03]
YTHDF1	GSE1456-GPL96	Breast cancer		Disease Specific Survival	159	0.698113	0.0990331	0.0869203	2.80 [0.86 - 9.12]
YTHDF1	GSE5287	Bladder cancer		Overall Survival	30	0.766667	0.257971	0.097959	0.47 [0.20 - 1.15]
YTHDF1	GSE9891	Ovarian cancer		Overall Survival	278	0.564748	0.195411	0.0998838	1.42 [0.94 - 2.15]
YTHDF1	GSE17536	Colorectal cancer		Disease Free Survival	145	0.751724	0.160542	0.112442	0.53 [0.24 - 1.16]
YTHDF1	GSE7390	Breast cancer		Relapse Free Survival	198	0.166667	-	0.122759	1.57 [0.89 - 2.78]
YTHDF1	GSE1456-GPL96	Breast cancer		Relapse Free Survival	159	0.63522	0.150515	0.129543	2.19 [0.79 - 6.03]
YTHDF1	GSE1378	Breast cancer		Relapse Free Survival	60	0.716667	0.0273805	0.137093	1.52 [0.87 - 2.64]
YTHDF1	GSE7696	Brain cancer	Glioblastoma	Overall Survival	70	0.885714	0.000318965	0.154245	1.83 [0.80 - 4.18]
YTHDF1	GSE5122	Blood cancer	AML	Overall Survival	58	0.896552	0.332932	0.197952	1.68 [0.76 - 3.72]
YTHDF1	GSE17260	Ovarian cancer		Progression Free Survival	110	0.8	0.127412	0.202994	1.31 [0.87 - 1.98]
YTHDF1	GSE6532-GPL570	Breast cancer		Relapse Free Survival	87	0.195402	0.466156	0.203067	1.72 [0.75 - 3.97]
YTHDF1	GSE6532-GPL570	Breast cancer		Distant Metastasis Free Survival	87	0.195402	0.466156	0.203067	1.72 [0.75 - 3.97]
YTHDF1	GSE19234	Skin cancer	Melanoma	Overall Survival	38	0.815789	0.170218	0.217898	3.20 [0.50 - 20.32]
YTHDF1	jacob-00182-HLM	Lung cancer	Adenocarcinoma	Overall Survival	79	0.544304	0.145614	0.221162	0.61 [0.28 - 1.34]
YTHDF1	GSE9195	Breast cancer		Relapse Free Survival	77	0.402597	0.219266	0.229761	0.35 [0.06 - 1.93]
YTHDF1	GSE17260	Ovarian cancer		Overall Survival	110	0.781818	0.120776	0.233359	1.37 [0.82 - 2.31]
YTHDF1	GSE14333	Colorectal cancer		Disease Free Survival	226	0.827434	0.462399	0.234671	0.68 [0.36 - 1.28]
YTHDF1	GSE11117	Lung cancer	NSCLC	Overall Survival	41	0.756098	0.381338	0.254772	1.68 [0.69 - 4.10]
YTHDF1	GSE4573	Lung cancer	Squamous cell carcinoma	Overall Survival	129	0.286822	0.0812281	0.258868	0.55 [0.20 - 1.54]
YTHDF1	GSE16131-GPL96	Blood cancer	Follicular lymphoma	Overall Survival	180	0.361111	-	0.26442	2.02 [0.59 - 6.94]
YTHDF1	GSE17710	Lung cancer	Squamous cell carcinoma	Relapse Free Survival	56	0.107143	0.0932287	0.267187	0.66 [0.31 - 1.38]
YTHDF1	GSE2990	Breast cancer		Distant Metastasis Free Survival	125	0.648	0.11337	0.301008	1.74 [0.61 - 4.93]
YTHDF1	GSE3494-GPL96	Breast cancer		Disease Specific Survival	236	0.766949	0.227122	0.361807	1.55 [0.60 - 3.97]
YTHDF1	E-TABM-346	Blood cancer	DLBCL	Overall Survival	53	0.886792	0.180579	0.391026	2.77 [0.27 - 28.44]
YTHDF1	GSE22138	Eye cancer	Uveal melanoma	Distant Metastasis Free Survival	63	0.761905	0.255281	0.41255	1.39 [0.63 - 3.03]
YTHDF1	GSE9195	Breast cancer		Distant Metastasis Free Survival	77	0.402597	0.383778	0.424987	0.46 [0.07 - 3.10]
YTHDF1	GSE16581	Brain cancer	Meningioma	Overall Survival	67	0.522388	0.307385	0.453458	4.05 [0.10 - 156.99]
YTHDF1	GSE12417-GPL570	Blood cancer	AML	Overall Survival	79	0.506329	0.295249	0.45472	0.79 [0.42 - 1.47]
YTHDF1	GSE12417-GPL96	Blood cancer	AML	Overall Survival	163	0.435583	-	0.470579	1.16 [0.77 - 1.75]
YTHDF1	GSE4922-GPL96	Breast cancer		Disease Free Survival	249	0.730924	0.414526	0.473093	1.32 [0.62 - 2.83]
YTHDF1	jacob-00182-CANDF	Lung cancer	Adenocarcinoma	Overall Survival	82	0.109756	-	0.476013	1.60 [0.44 - 5.82]
YTHDF1	GSE12945	Colorectal cancer		Overall Survival	62	0.112903	-	0.480068	0.68 [0.23 - 2.00]
YTHDF1	GSE4475	Blood cancer	B-cell lymphoma	Overall Survival	158	0.14557	-	0.500836	1.28 [0.62 - 2.64]
YTHDF1	GSE17536	Colorectal cancer		Overall Survival	177	0.672316	-	0.510289	0.83 [0.48 - 1.44]
YTHDF1	GSE14764	Ovarian cancer		Overall Survival	80	0.725	-	0.521528	1.39 [0.51 - 3.83]
YTHDF1	GSE17710	Lung cancer	Squamous cell carcinoma	Relapse Free Survival	56	0.428571	0.381561	0.526621	0.74 [0.29 - 1.88]
YTHDF1	GSE26712	Ovarian cancer		Overall Survival	185	0.654054	-	0.541207	1.11 [0.79 - 1.57]
YTHDF1	GSE12276	Breast cancer		Relapse Free Survival	204	0.151961	0.01687	0.552374	0.86 [0.53 - 1.41]
YTHDF1	GSE17710	Lung cancer	Squamous cell carcinoma	Overall Survival	56	0.339286	-	0.559784	0.74 [0.27 - 2.02]
YTHDF1	E-TABM-158	Breast cancer		Distant Metastasis Free Survival	117	0.136752	-	0.561832	1.28 [0.56 - 2.92]
YTHDF1	GSE31210	Lung cancer	Adenocarcinoma	Relapse Free Survival	204	0.328431	-	0.57814	1.35 [0.47 - 3.91]
YTHDF1	GSE12093	Breast cancer		Distant Metastasis Free Survival	136	0.875	0.317848	0.583216	1.62 [0.29 - 8.98]
YTHDF1	GSE2990	Breast cancer		Relapse Free Survival	62	0.112903	0.347256	0.611496	0.85 [0.46 - 1.57]
YTHDF1	GSE2990	Breast cancer		Relapse Free Survival	125	0.224	-	0.62748	0.80 [0.32 - 1.99]
YTHDF1	GSE1379	Breast cancer		Relapse Free Survival	60	0.5	0.390305	0.628345	1.17 [0.62 - 2.22]
YTHDF1	GSE17710	Lung cancer	Squamous cell carcinoma	Overall Survival	56	0.107143	0.322399	0.629871	0.83 [0.38 - 1.80]
YTHDF1	GSE2658	Blood cancer	Multiple myeloma	Disease Specific Survival	559	0.280859	0.301903	0.637694	1.23 [0.53 - 2.85]
YTHDF1	GSE12945	Colorectal cancer		Disease Free Survival	51	0.333333	-	0.64137	1.56 [0.24 - 10.20]
YTHDF1	E-TABM-158	Breast cancer		Overall Survival	117	0.136752	-	0.687949	1.14 [0.59 - 2.20]
YTHDF1	E-TABM-158	Breast cancer		Relapse Free Survival	117	0.136752	-	0.687949	1.14 [0.59 - 2.20]
YTHDF1	GSE17260	Ovarian cancer		Progression Free Survival	110	0.890909	-	0.68798	1.10 [0.70 - 1.71]
YTHDF1	GSE17537	Colorectal cancer		Overall Survival	55	0.763636	-	0.692039	0.83 [0.33 - 2.08]
YTHDF1	GSE17260	Ovarian cancer		Overall Survival	110	0.890909	0.0630733	0.71009	1.11 [0.63 - 1.98]
YTHDF1	GSE19615	Breast cancer		Distant Metastasis Free Survival	115	0.686957	-	0.726232	1.39 [0.22 - 8.65]
YTHDF1	GSE3141	Lung cancer	NSCLC	Overall Survival	111	0.171171	-	0.729378	0.85 [0.35 - 2.10]
YTHDF1	GSE8894	Lung cancer	NSCLC	Relapse Free Survival	138	0.268116	-	0.735639	1.08 [0.70 - 1.67]
YTHDF1	GSE2990	Breast cancer		Distant Metastasis Free Survival	54	0.888889	-	0.739402	0.88 [0.42 - 1.86]
YTHDF1	jacob-00182-UM	Lung cancer	Adenocarcinoma	Overall Survival	178	0.88764	-	0.743424	1.13 [0.54 - 2.39]
YTHDF1	E-TABM-158	Breast cancer		Disease Specific Survival	117	0.136752	-	0.807796	1.10 [0.51 - 2.39]
YTHDF1	GSE26712	Ovarian cancer		Disease Free Survival	185	0.643243	-	0.81657	1.04 [0.76 - 1.41]
YTHDF1	GSE8970	Blood cancer	AML	Overall Survival	34	0.117647	-	0.823119	1.08 [0.56 - 2.09]
YTHDF1	jacob-00182-MSK	Lung cancer	Adenocarcinoma	Overall Survival	104	0.605769	-	0.899033	1.09 [0.30 - 3.94]
YTHDF1	GSE14814	Lung cancer	NSCLC	Disease Specific Survival	90	0.488889	-	0.899135	0.94 [0.35 - 2.49]
YTHDF1	GSE4412-GPL96	Brain cancer	Glioma	Overall Survival	74	0.189189	-	0.90698	0.92 [0.24 - 3.61]
YTHDF1	GSE13213	Lung cancer	Adenocarcinoma	Overall Survival	117	0.820513	-	0.936841	1.02 [0.59 - 1.78]
YTHDF1	GSE2837	Head and neck cancer	Squamous cell carcinoma	Relapse Free Survival	28	0.535714	-	0.948023	1.02 [0.65 - 1.59]
YTHDF1	GSE17537	Colorectal cancer		Disease Specific Survival	49	0.795918	-	0.964349	1.03 [0.28 - 3.75]
YTHDF1	GSE14814	Lung cancer	NSCLC	Overall Survival	90	0.888889	-	0.96623	0.98 [0.42 - 2.31]
YTHDF1	E-TABM-346	Blood cancer	DLBCL	Event Free Survival	53	0.54717	-	0.982838	0.98 [0.12 - 8.26]
