# Supplementary material for: YTHDF1 Is a Potential Pan-Cancer Biomarker for Prognosis and Immunotherapy
Source: Front Oncol. 2021 May 6;11:607224. doi: 10.3389/fonc.2021.607224 (PMC8134747; doi:10.3389/fonc.2021.607224)
Supplement: Supplementary Table 4 — Relationship between YTHDF1 expression and related immune marker sets of urogenital cancers analyzed by the TIMER database. [file Table_4.csv]

cancer	variable	partial.cor	p
ACC	Purity	0.223201451	0.055933418
ACC	B Cell	0.331994972	0.004111529
ACC	CD8+ T Cell	0.336776785	0.003575414
ACC	CD4+ T Cell	0.127654929	0.281806627
ACC	Macrophage	0.1175029	0.322148537
ACC	Neutrophil	0.244898121	0.036778988
ACC	Dendritic Cell	0.23218661	0.048079304
BLCA	Purity	0.142348178	0.006160698
BLCA	B Cell	0.135122452	0.009955251
BLCA	CD8+ T Cell	0.096795097	0.064340856
BLCA	CD4+ T Cell	-0.01215086	0.817039699
BLCA	Macrophage	0.163453953	0.001729294
BLCA	Neutrophil	0.114240784	0.029540197
BLCA	Dendritic Cell	0.052418844	0.317934085
BRCA	Purity	0.152103869	1.44E-06
BRCA	B Cell	0.069608004	0.029585837
BRCA	CD8+ T Cell	0.175320496	3.53E-08
BRCA	CD4+ T Cell	0.089303518	0.00557494
BRCA	Macrophage	0.094627275	0.002980674
BRCA	Neutrophil	0.159292027	7.92E-07
BRCA	Dendritic Cell	0.117465107	0.000283166
CESC	Purity	0.111342467	0.06376012
CESC	B Cell	0.089974004	0.135247403
CESC	CD8+ T Cell	-0.124098414	0.040097343
CESC	CD4+ T Cell	0.110536231	0.066209384
CESC	Macrophage	0.005240325	0.930812529
CESC	Neutrophil	-0.12031244	0.045433796
CESC	Dendritic Cell	-0.070678071	0.241869233
CHOL	Purity	0.042610712	0.805099078
CHOL	B Cell	0.548746655	0.00064174
CHOL	CD8+ T Cell	0.16681498	0.338172116
CHOL	CD4+ T Cell	0.35743503	0.03502938
CHOL	Macrophage	0.381189529	0.023863971
CHOL	Neutrophil	0.502085202	0.002117293
CHOL	Dendritic Cell	0.284160762	0.09805283
COAD	Purity	0.094377333	0.05712107
COAD	B Cell	-0.04501345	0.366837377
COAD	CD8+ T Cell	-0.091371577	0.065877113
COAD	CD4+ T Cell	0.245124104	6.51E-07
COAD	Macrophage	0.198344205	5.96E-05
COAD	Neutrophil	0.011468236	0.818914086
COAD	Dendritic Cell	-0.05416485	0.278623974
DLBC	Purity	-0.202326443	0.198795054
DLBC	B Cell	0.252038305	0.312998127
DLBC	CD8+ T Cell	-0.091174855	0.694281158
DLBC	CD4+ T Cell	0.418506472	0.059008603
DLBC	Macrophage	0.004559707	0.984349923
DLBC	Neutrophil	0.192507567	0.403141704
DLBC	Dendritic Cell	0.00777573	0.973314713
ESCA	Purity	0.184492172	0.012908907
ESCA	B Cell	0.162168283	0.030094789
ESCA	CD8+ T Cell	0.064762446	0.387734404
ESCA	CD4+ T Cell	-0.067047821	0.372522533
ESCA	Macrophage	0.175713598	0.01830408
ESCA	Neutrophil	-0.10879042	0.146022166
ESCA	Dendritic Cell	-0.266132369	0.000305009
GBM	Purity	0.048909419	0.317912023
GBM	B Cell	0.113727616	0.02003167
GBM	CD8+ T Cell	0.112837502	0.021030664
GBM	CD4+ T Cell	0.136649537	0.005132798
GBM	Macrophage	0.144452519	0.003076047
GBM	Neutrophil	0.051559872	0.292943169
GBM	Dendritic Cell	0.072040753	0.141459645
HNSC	Purity	0.138378909	0.002073212
HNSC	B Cell	-0.046953306	0.306652797
HNSC	CD8+ T Cell	-0.143553032	0.00172816
HNSC	CD4+ T Cell	0.223837764	7.26E-07
HNSC	Macrophage	0.062272373	0.171827108
HNSC	Neutrophil	0.040404288	0.377592461
HNSC	Dendritic Cell	0.050556575	0.267960805
KICH	Purity	0.086175073	0.491456106
KICH	B Cell	0.408741751	0.000723806
KICH	CD8+ T Cell	0.510409911	1.40E-05
KICH	CD4+ T Cell	-0.039943334	0.752070014
KICH	Macrophage	0.684835472	3.15E-10
KICH	Neutrophil	-0.031614694	0.802585281
KICH	Dendritic Cell	0.43758505	0.000267292
KIRC	Purity	-0.029955584	0.520697393
KIRC	B Cell	0.119284156	0.010535256
KIRC	CD8+ T Cell	0.072470755	0.12993503
KIRC	CD4+ T Cell	0.325936814	7.60E-13
KIRC	Macrophage	0.244272638	1.65E-07
KIRC	Neutrophil	0.276335264	1.80E-09
KIRC	Dendritic Cell	0.159802619	0.00062313
KIRP	Purity	0.006983525	0.91094477
KIRP	B Cell	-0.040439571	0.519490987
KIRP	CD8+ T Cell	-0.131086715	0.035341008
KIRP	CD4+ T Cell	0.137684815	0.027011683
KIRP	Macrophage	-0.066166884	0.298348107
KIRP	Neutrophil	0.198673896	0.001337938
KIRP	Dendritic Cell	0.144803002	0.020463538
LGG	Purity	0.350254269	2.85E-15
LGG	B Cell	0.126342948	0.005672718
LGG	CD8+ T Cell	0.072777805	0.112038186
LGG	CD4+ T Cell	0.161707068	0.000396963
LGG	Macrophage	0.232912136	3.01E-07
LGG	Neutrophil	0.114959824	0.012168937
LGG	Dendritic Cell	0.16997196	0.000194739
LIHC	Purity	0.126128655	0.018924296
LIHC	B Cell	0.349106034	2.70E-11
LIHC	CD8+ T Cell	0.238515967	8.22E-06
LIHC	CD4+ T Cell	0.418491588	5.11E-16
LIHC	Macrophage	0.479512528	5.23E-21
LIHC	Neutrophil	0.447280802	2.25E-18
LIHC	Dendritic Cell	0.401400256	1.36E-14
LUAD	Purity	0.076811995	0.088114766
LUAD	B Cell	-0.009133288	0.841154494
LUAD	CD8+ T Cell	-0.049746673	0.273222895
LUAD	CD4+ T Cell	0.115510754	0.010984748
LUAD	Macrophage	-0.021691943	0.633690511
LUAD	Neutrophil	0.075548384	0.097233689
LUAD	Dendritic Cell	0.020294809	0.654713829
LUSC	Purity	0.127848545	0.005120442
LUSC	B Cell	-0.095225096	0.038636778
LUSC	CD8+ T Cell	-0.089321986	0.051716201
LUSC	CD4+ T Cell	0.182989851	6.03E-05
LUSC	Macrophage	0.018243937	0.691042104
LUSC	Neutrophil	-0.048230965	0.293662952
LUSC	Dendritic Cell	-0.031432535	0.494798612
MESO	Purity	-0.199345971	0.065750236
MESO	B Cell	0.361732667	0.000722441
MESO	CD8+ T Cell	0.223791311	0.040718915
MESO	CD4+ T Cell	-0.103250979	0.349977686
MESO	Macrophage	-0.078987315	0.475103265
MESO	Neutrophil	-0.116703512	0.290422113
MESO	Dendritic Cell	0.311814165	0.003884896
OV	Purity	0.100263129	0.027408813
OV	B Cell	-0.03404941	0.456721597
OV	CD8+ T Cell	-0.262609118	5.18E-09
OV	CD4+ T Cell	0.005257536	0.908534441
OV	Macrophage	-0.042078582	0.357625353
OV	Neutrophil	-0.182100465	6.00E-05
OV	Dendritic Cell	-0.198396582	1.19E-05
PAAD	Purity	0.134583668	0.078374803
PAAD	B Cell	0.151699015	0.047630519
PAAD	CD8+ T Cell	0.230381877	0.002434046
PAAD	CD4+ T Cell	-0.055535053	0.473280791
PAAD	Macrophage	0.248209335	0.001062884
PAAD	Neutrophil	0.091086152	0.236082941
PAAD	Dendritic Cell	0.192509067	0.01165043
PCPG	Purity	0.306549609	5.31E-05
PCPG	B Cell	0.155246157	0.045143316
PCPG	CD8+ T Cell	0.054869918	0.481258048
PCPG	CD4+ T Cell	0.054424101	0.484833425
PCPG	Macrophage	0.175862376	0.023426898
PCPG	Neutrophil	0.141581751	0.067985634
PCPG	Dendritic Cell	0.022242964	0.775399921
PRAD	Purity	0.025539294	0.603031174
PRAD	B Cell	0.336652293	2.24E-12
PRAD	CD8+ T Cell	0.484570951	7.00E-26
PRAD	CD4+ T Cell	0.048747618	0.324209998
PRAD	Macrophage	0.260567612	6.97E-08
PRAD	Neutrophil	0.40596167	7.39E-18
PRAD	Dendritic Cell	0.335664795	2.18E-12
READ	Purity	0.047366433	0.578392298
READ	B Cell	0.098723943	0.247577056
READ	CD8+ T Cell	0.180435885	0.033538578
READ	CD4+ T Cell	0.090101198	0.291502154
READ	Macrophage	0.167038353	0.049367893
READ	Neutrophil	0.165225153	0.05279018
READ	Dendritic Cell	0.029594601	0.729462819
SARC	Purity	0.036247426	0.572314548
SARC	B Cell	0.032859882	0.613225499
SARC	CD8+ T Cell	0.048085298	0.458406043
SARC	CD4+ T Cell	0.031473923	0.628283661
SARC	Macrophage	0.105253889	0.107532971
SARC	Neutrophil	0.198424926	0.001924229
SARC	Dendritic Cell	-0.02754833	0.670455919
SKCM	Purity	0.246659332	8.93E-08
SKCM	B Cell	0.055461835	0.241386593
SKCM	CD8+ T Cell	0.137432862	0.003955071
SKCM	CD4+ T Cell	0.182158843	0.000109472
SKCM	Macrophage	0.11334967	0.015794528
SKCM	Neutrophil	0.235233309	4.23E-07
SKCM	Dendritic Cell	0.127938964	0.006821189
STAD	Purity	0.218482443	1.73E-05
STAD	B Cell	-0.027559387	0.597705756
STAD	CD8+ T Cell	-0.187323404	0.000291016
STAD	CD4+ T Cell	-0.029899623	0.568552708
STAD	Macrophage	-0.223313186	1.45E-05
STAD	Neutrophil	-0.188851195	0.000253966
STAD	Dendritic Cell	-0.203563475	7.84E-05
TGCT	Purity	0.077631619	0.348327716
TGCT	B Cell	-0.062325303	0.453295231
TGCT	CD8+ T Cell	0.158408164	0.055324535
TGCT	CD4+ T Cell	-0.265246111	0.001213915
TGCT	Macrophage	-0.038552145	0.642932894
TGCT	Neutrophil	-0.175813586	0.033167517
TGCT	Dendritic Cell	0.206825708	0.012253883
THCA	Purity	0.057130025	0.207260964
THCA	B Cell	0.350471189	2.24E-15
THCA	CD8+ T Cell	-0.400839844	3.20E-20
THCA	CD4+ T Cell	0.378305323	4.74E-18
THCA	Macrophage	0.315950658	8.97E-13
THCA	Neutrophil	0.085859015	0.058049399
THCA	Dendritic Cell	0.046379027	0.308058137
THYM	Purity	0.114024085	0.222936563
THYM	B Cell	0.086041225	0.362699094
THYM	CD8+ T Cell	-0.028676458	0.761989868
THYM	CD4+ T Cell	-0.220796602	0.019873814
THYM	Macrophage	0.084917059	0.369026709
THYM	Neutrophil	0.259970249	0.005216841
THYM	Dendritic Cell	-0.106183647	0.260835365
UCEC	Purity	0.031192495	0.594247437
UCEC	B Cell	-0.094661236	0.108301445
UCEC	CD8+ T Cell	0.051655098	0.381620068
UCEC	CD4+ T Cell	-0.069940691	0.234274151
UCEC	Macrophage	-0.026578745	0.651045946
UCEC	Neutrophil	0.302521073	1.29E-07
UCEC	Dendritic Cell	-0.019906304	0.734810423
UCS	Purity	0.042092488	0.762490689
UCS	B Cell	-0.328933538	0.016176366
UCS	CD8+ T Cell	-0.019079152	0.892138666
UCS	CD4+ T Cell	-0.085619398	0.542142417
UCS	Macrophage	0.202258949	0.146386195
UCS	Neutrophil	-0.103944741	0.458878614
UCS	Dendritic Cell	-0.098446434	0.483104969
UVM	Purity	0.163099281	0.153645931
UVM	B Cell	0.154909452	0.18449245
UVM	CD8+ T Cell	0.221460388	0.052913067
UVM	CD4+ T Cell	-0.102183383	0.379752399
UVM	Macrophage	-0.013090314	0.918230541
UVM	Neutrophil	0.014348173	0.901432688
UVM	Dendritic Cell	0.045442731	0.700639991
