# Supplementary material for: YTHDF1 Is a Potential Pan-Cancer Biomarker for Prognosis and Immunotherapy
Source: Front Oncol. 2021 May 6;11:607224. doi: 10.3389/fonc.2021.607224 (PMC8134747; doi:10.3389/fonc.2021.607224)
Supplement: Supplementary Table 5 — 24 tumors associated infiltrating lymphocytes (TILs) and their gene markers. [file Table_5.xls]

## Sheet: Correlation
Description	Gene markers	KICH					KIRC					KIRP					TGCT
		None		Purity			None		Purity			None		Purity			None		Purity
		Cor	P	Cor	P		Cor	P	Cor	P		Cor	P	Cor	P		Cor	P	Cor	P
CD8+ T cell	CD8A	0.116	0.352787	0.21667	0.0829873		-0.0571611	0.18756	-0.0658995	0.157768		-0.00572207	0.922663	-0.0123697	0.843257		-0.16856	0.0393197	-0.133975	0.105708
	CD8B	0.0931218	0.456136	0.16769	0.18181		-0.10882	0.0119737	-0.118194	0.0110934		-0.0905541	0.123906	-0.0910949	0.144529		-0.264213	0.00112621	-0.255873	0.00175969
T cell (general)	CD3D	0.129903	0.297757	0.211124	0.091373		-0.163043	0.000159481	-0.186172	5.77931e-05		-0.0682267	0.246625	-0.0776077	0.214094		-0.258043	0.00147878	-0.281303	0.000557554
	CD3E	0.171026	0.169383	0.25538	0.0400561		-0.113227	0.00891803	-0.140109	0.00256983		-0.0545891	0.354293	-0.055606	0.373725		-0.229605	0.00479311	-0.234292	0.00428663
	CD2	0.141718	0.255676	0.23667	0.0576783		-0.0968255	0.0254247	-0.114143	0.0142014		-0.0122991	0.834703	-0.00700277	0.910874		-0.201476	0.0135444	-0.191007	0.0204797
B cell	CD19	0.066547	0.595495	0.0952348	0.450473		-0.054302	0.210702	-0.063344	0.174551		0.101045	0.0858516	0.0500142	0.423741		-0.226586	0.00538969	-0.223495	0.00650631
	CD79A	0.208433	0.0930713	0.248911	0.0455613		-0.105166	0.0151746	-0.12354	0.00791917		0.0234539	0.690826	0.000218462	0.997214		-0.272675	0.000767201	-0.273748	0.000793643
Monocyte	CD86	0.158209	0.204027	0.256566	0.0391092		0.0505808	0.243714	0.0319198	0.494189		0.00967751	0.86958	0.0203386	0.74508		-0.128896	0.115881	-0.0903637	0.276385
	CSF1R	0.139714	0.262511	0.250762	0.0439257		0.138406	0.00137123	0.110753	0.0173672		0.119662	0.0417722	0.147424	0.017815		-0.113002	0.168387	-0.0810208	0.32929
TAM	CCL2	0.119716	0.337496	0.180195	0.150894		0.200472	3.08887e-06	0.249291	5.83317e-08		-0.152834	0.00919586	-0.158045	0.0110142		-0.0870314	0.289242	-0.0683749	0.410572
	CD68	0.215113	0.0828821	0.330498	0.0071694		0.0130444	0.763753	-0.0137404	0.76858		0.0278325	0.636724	0.0387724	0.535267		-0.0475737	0.562783	0.00512137	0.95091
	IL10	0.189715	0.127085	0.292174	0.0181931		0.0798163	0.0655755	0.0648346	0.164608		-0.0191723	0.745096	-0.0354657	0.570663		0.0334006	0.684589	0.0928049	0.263563
M1 Macrophage	ISYNA1	0.00273458	0.982698	-0.00635489	0.95993		0.0111171	0.797837	0.0270205	0.562801		0.430059	0	0.438187	1.57416e-13		0.0775732	0.345001	0.0500838	0.546889
	IRF5	0.0414779	0.740336	0.0930287	0.46108		0.135776	0.00169301	0.151128	0.00113487		0.277928	1.52789e-06	0.262686	1.91842e-05		-0.229015	0.00490487	-0.21194	0.00996481
	PTGS2	0.222002	0.0733251	0.219254	0.0792934		0.109949	0.0110814	0.0942585	0.0430911		0.236	5.17098e-05	0.22158	0.000335151		-0.109006	0.184025	-0.135631	0.101427
M2 Macrophage	CD163	0.239578	0.0529047	0.340052	0.00557981		0.175432	4.78174e-05	0.144519	0.00186539		-0.0635273	0.280741	-0.0954718	0.126127		0.180781	0.0269612	0.205829	0.0123817
	VSIG4	0.246634	0.0461445	0.32773	0.00769843		0.061608	0.155509	0.0163999	0.725448		-0.0324467	0.5819	-0.040584	0.516352		-0.0800231	0.329944	-0.0640541	0.440839
	MS4A4A	0.200042	0.107242	0.322374	0.00881992		0.105533	0.014822	0.090397	0.0524273		-0.0508477	0.388069	-0.071227	0.2543		-0.0184702	0.822301	0.00854782	0.918158
Neutrophils	CEACAM8	0.0543191	0.664885	0.0546495	0.66547		0.0859095	0.0474361	0.0702904	0.131819		0.102161	0.082427	0.0666719	0.286018		0.188696	0.0207488	0.196274	0.0171906
	ITGAM	0.169273	0.173848	0.290684	0.0188207		0.146309	0.000712081	0.122948	0.00822567		0.120424	0.0404788	0.121906	0.050477		0.143133	0.0805905	0.205109	0.0126978
	CCR7	0.16063	0.197122	0.233145	0.0616158		-0.0253558	0.559151	-0.0433734	0.352798		-0.00804938	0.891373	-0.0655981	0.293867		-0.0218979	0.790026	0.0470415	0.571535
Natural killer cell	KIR2DL1	-0.0521095	0.677752	-0.0305895	0.808864		0.0688643	0.112285	0.0480532	0.303226		-0.030652	0.603167	-0.0289051	0.643991		-0.205178	0.0117774	-0.177952	0.031054
	KIR2DL3	0.0687095	0.583567	0.0873194	0.489154		0.0770898	0.0753671	0.0537902	0.249065		-0.0419993	0.476187	-0.0272614	0.662955		-0.190155	0.0197671	-0.16753	0.0425389
	KIR2DL4	-0.0562272	0.653851	-0.0457313	0.717552		-0.0323739	0.455758	-0.0580453	0.213518		-0.019562	0.7401	-0.0131912	0.832994		-0.157914	0.0536081	-0.120516	0.145943
	KIR3DL1	-0.16035	0.198394	-0.147737	0.240217		0.0197536	0.649094	0.0131565	0.778152		-0.0503253	0.393189	-0.0382429	0.54086		-0.171544	0.0358184	-0.140429	0.0897929
	KIR3DL2	0.283141	0.0212417	0.325854	0.00807631		-0.0399823	0.356913	-0.0272095	0.560073		-0.0133331	0.821136	-0.00123487	0.984252		-0.057645	0.483502	-0.00222087	0.978702
	KIR3DL3	-0.131464	0.292715	-0.130684	0.299447		0.00052931	0.990273	0.0102258	0.826676		-0.0785777	0.182068	-0.0417782	0.504076		-0.163584	0.0454767	-0.134941	0.103193
	KIR2DS4	0.0659438	0.598842	0.0927248	0.462552		0.0790029	0.0683804	0.0692146	0.13785		-0.0809554	0.169155	-0.0825065	0.186478		-0.126005	0.124424	-0.0897828	0.279497
Dendritic cell	HLA-DPB1	0.0868594	0.487087	0.175451	0.162126		-0.0190217	0.661172	-0.038851	0.405287		-0.0966858	0.100314	-0.0893613	0.152359		-0.247323	0.00233903	-0.239978	0.0034154
	HLA-DQB1	-0.0436906	0.727007	-0.0091048	0.942616		-0.00348793	0.93597	-0.0104342	0.823202		-0.0803238	0.172417	-0.069424	0.266551		-0.303916	0.000167379	-0.306114	0.000162804
	HLA-DRA	0.165432	0.18393	0.262158	0.0348904		0.0148812	0.731686	-0.00163183	0.972126		-0.0679379	0.248635	-0.057179	0.360339		-0.155795	0.0570106	-0.129732	0.117322
	HLA-DPA1	0.120008	0.336311	0.203418	0.104113		0.0158931	0.714216	0.00159941	0.97268		-0.0473395	0.421674	-0.0485054	0.437876		-0.227969	0.00510855	-0.211565	0.0101002
	CD1C	0.0357296	0.775787	0.100542	0.425513		0.112995	0.00902965	0.116092	0.0126212		0.151343	0.00985041	0.170383	0.00607769		-0.296026	0.000249818	-0.298443	0.000241062
	NRP1	0.268511	0.0295653	0.343888	0.00503458		0.390107	8.08609e-21	0.39362	1.55531e-18		0.497384	0	0.490443	5.0899e-17		-0.040032	0.626324	-0.0614099	0.459969
	ITGAX	0.128275	0.303894	0.20203	0.106548		0.0420177	0.332831	0.0436116	0.350158		-0.00820043	0.889347	-0.0313667	0.616019		-0.0900324	0.272886	-0.0398558	0.631732
Th1	TBX21	0.191149	0.124033	0.266662	0.0317748		0.0460751	0.288228	0.0520682	0.264562		-0.0106434	0.856697	-0.0102445	0.869923		-0.188615	0.0209306	-0.168395	0.0414669
	STAT4	0.10143	0.416807	0.191817	0.125838		0.0646617	0.135991	0.0684921	0.142017		0.0445965	0.449095	0.0261616	0.675765		-0.193322	0.0178988	-0.179789	0.0293309
	STAT1	0.596827	2.34236e-07	0.626793	2.32822e-08		0.214722	5.98293e-07	0.213489	3.74995e-06		0.358597	4.2031e-10	0.361826	2.12881e-09		0.0118565	0.885378	0.0661841	0.425763
	IFNG	0.0421763	0.736686	0.100189	0.427149		-0.0838419	0.0530514	-0.0904751	0.052223		-0.0013305	0.982002	-0.0272847	0.662684		-0.143631	0.0795342	-0.11059	0.182374
	TNF	0.0937937	0.45381	0.146194	0.24522		0.154639	0.000339277	0.164593	0.000387273		0.206074	0.0004122	0.204562	0.000950376		-0.136463	0.0958644	-0.123641	0.1357
	IL12A	0.241	0.0509	0.274	0.0272		0.224	1.67e-07	0.224	1.21e-06		0.266	4.38e-06	0.271	1.01e-05		-0.293	0.000269	-0.288	0.000408
	IL12B	-0.131	0.295	-0.117	0.351		-0.043	0.325	-0.05	0.286		0.043	0.465	0.068	0.279		-0.084	0.304	-0.045	0.588
Th2	GATA3	0.120551	0.334118	0.124294	0.323899		0.00253585	0.953409	-0.00813463	0.861719		0.101177	0.0854412	0.108283	0.0825723		0.0388159	0.63685	0.00411807	0.960519
	STAT6	0.405031	0.000816929	0.400724	0.000940141		0.398835	9.0779e-22	0.405848	1.04502e-19		0.587294	0	0.571333	9.35009e-24		-0.0718734	0.381682	-0.0985568	0.234979
	STAT5A	0.359274	0.00321765	0.441023	0.000235946		0.194367	6.44855e-06	0.197988	1.85311e-05		0.186597	0.0014366	0.2113	0.000635145		-0.161143	0.0489294	-0.129703	0.117404
	IL13	0.0788699	0.529034	0.0781297	0.536162		0.088424	0.0412873	0.124854	0.00727553		0.140315	0.0168027	0.1387	0.0258929		-0.137816	0.0926064	-0.146092	0.0774571
Tfh	BCL6	0.363908	0.00282375	0.355343	0.00367572		0.249422	5.98271e-09	0.246048	8.74651e-08		0.43413	0	0.419929	1.91596e-12		-0.293316	0.000285927	-0.299035	0.000233957
	IL21	NA	NA	NA	NA		0.0242352	0.576652	0.000729778	0.987532		0.0180963	0.758948	0.0183305	0.769503		0.0106374	0.897203	0.0477577	0.565686
Th17	STAT3	0.579835	5.81595e-07	0.637812	1.10235e-08		0.563592	0	0.567586	1.14678e-40		0.543787	0	0.55989	1.0904e-22		0.160076	0.0504603	0.174028	0.0350238
	IL17A	NA	NA	NA	NA		-0.0379993	0.381281	-0.0200915	0.667009		0.102379	0.0817725	0.135646	0.0293846		-0.0338809	0.680631	-0.0185212	0.823801
Treg	FOXP3	0.227889	0.0658783	0.269531	0.0299146		-0.121672	0.00491014	-0.14493	0.00180958		0.109832	0.0617689	0.0932187	0.13536		-0.00182941	0.982269	0.0679343	0.413601
	CCR8	0.24285	0.0494436	0.275912	0.0261019		0.0239907	0.580505	0.0141059	0.762607		0.0544097	0.355879	0.0469219	0.452995		0.484508	3.33665e-10	0.535214	2.87081e-12
	STAT5B	0.402234	0.000893117	0.420212	0.000492229		0.4921	0	0.493793	1.04067e-29		0.61007	0	0.62239	4.59392e-29		-0.0314841	0.701801	-0.0142682	0.863811
	TGFB1	0.161424	0.194897	0.192027	0.125417		0.152179	0.000422458	0.135019	0.00367934		0.184022	0.00167434	0.188438	0.00237104		-0.0409956	0.618036	-0.0406072	0.625313
T cell exhaustion	PDCD1	0.0683256	0.585677	0.128428	0.307937		-0.104035	0.0162733	-0.121933	0.00877532		0.172562	0.00323407	0.163279	0.00859966		-0.230757	0.00458155	-0.233063	0.00449942
	CTLA4	0.167599	0.178592	0.237157	0.0571505		-0.0180433	0.67769	-0.0244557	0.60046		-0.0228114	0.698877	-0.039957	0.52286		-0.172994	0.0343739	-0.152256	0.0656215
	LAG3	0.194113	0.118226	0.239663	0.0544974		-0.0942959	0.0295006	-0.114096	0.014242		-0.0273444	0.642649	-0.0456361	0.465485		-0.180198	0.0274644	-0.165514	0.0451274
	HAVCR2	0.226093	0.0680814	0.304982	0.0135		0.0148082	0.732952	-0.0228411	0.624735		-0.325265	1.42748e-08	-0.311926	3.15215e-07		-0.0676848	0.410095	-0.0124136	0.881374
	GZMB	-0.00770275	0.951049	0.0250723	0.842851		-0.0864131	0.0461713	-0.10386	0.0257511		-0.0920799	0.117633	-0.0846774	0.175114		-0.134778	0.100067	-0.0884269	0.286851
