# Supplementary material for: YTHDF1 Is a Potential Pan-Cancer Biomarker for Prognosis and Immunotherapy
Source: Front Oncol. 2021 May 6;11:607224. doi: 10.3389/fonc.2021.607224 (PMC8134747; doi:10.3389/fonc.2021.607224)
Supplement: Supplementary Table 6 — YTHDF1 coexpression genes in urogenital cancers analyzed by the LinkedOmics database. [file Table_6.xlsx]

## Sheet: BLCA
Gene	Pearson correlation coefficients	P-value	FDR (BH)
YTHDF1	1	1e-60	1e-56
C20orf11	0.696303	1.89668e-60	1.90114e-56
CSTF1	0.647735	6.71666e-50	4.48829e-46
LSM14B	0.630581	1.28205e-46	6.4253e-43
GTPBP5	0.613353	1.59164e-43	6.38151e-40
SS18L1	0.590149	1.2005e-39	4.01107e-36
TAF4	0.585673	6.19079e-39	1.77295e-35
OSBPL2	0.584314	1.01358e-38	2.53989e-35
TH1L	0.559829	4.97571e-35	1.10831e-31
ZGPAT	0.546963	3.2854e-33	6.58624e-30
RAE1	0.545636	5.00979e-33	9.13011e-30
SLMO2	0.5193	1.49035e-29	2.48976e-26
ARFGAP1	0.515574	4.37058e-29	6.73978e-26
DIDO1	0.513849	7.16113e-29	1.02542e-25
C20orf43	0.507564	4.22554e-28	5.64729e-25
GMEB2	0.505555	7.39508e-28	9.26557e-25
C20orf20	0.502268	1.83303e-27	2.16157e-24
VAPB	0.498142	5.64947e-27	6.29194e-24
RAB22A	0.494746	1.41084e-26	1.48859e-23
DDX27	0.479071	8.45833e-25	8.47821e-22
ZSWIM1	0.47036	7.52358e-24	7.18216e-21
KIAA0406	0.46051	8.26774e-23	7.53379e-20
SPATA2	0.459532	1.04453e-22	9.10422e-20
RALGAPB	0.455659	2.61644e-22	2.18549e-19
UCKL1	0.453949	3.90997e-22	3.13533e-19
C20orf4	0.436631	2.01815e-20	1.55607e-17
MOCS3	0.436397	2.12539e-20	1.57807e-17
PRPF6	0.435808	2.42034e-20	1.73288e-17
ACTR5	0.434701	3.08887e-20	2.13526e-17
PCMTD2	0.427671	1.42326e-19	9.51068e-17
TPD52L2	0.413492	2.78694e-18	1.80225e-15
PFDN4	0.40028	3.93392e-17	2.46448e-14
NCOA5	0.39838	5.70185e-17	3.46379e-14
NFS1	0.393392	1.49352e-16	8.80607e-14
RPRD1B	0.386682	5.31761e-16	3.04577e-13
STAU1	0.386018	6.01985e-16	3.35222e-13
SLC35C2	0.384848	7.48641e-16	4.05622e-13
ZSWIM3	0.379899	1.86433e-15	9.83531e-13
CABLES2	0.377129	3.08595e-15	1.58626e-12
RBM39	0.375235	4.34367e-15	2.17694e-12
TP53RK	0.370159	1.07391e-14	5.25091e-12
ZNF512B	0.369405	1.22667e-14	5.85499e-12
STX16	0.368123	1.53697e-14	7.1655e-12
PSMA7	0.367152	1.82216e-14	8.30202e-12
CTNNBL1	0.366206	2.14941e-14	9.57538e-12
UBE2V1	0.364926	2.68538e-14	1.1703e-11
UQCC	0.360572	5.68538e-14	2.42499e-11
RTEL1	0.359427	6.91172e-14	2.88665e-11
ADNP	0.357365	9.80651e-14	4.01206e-11
NCOA6	0.355151	1.4236e-13	5.70777e-11
TUBB1	0.350695	2.98806e-13	1.17454e-10
DHX35	0.349825	3.44935e-13	1.32979e-10
SNHG11	0.349306	3.75663e-13	1.42093e-10
ZNF335	0.348581	4.23091e-13	1.57069e-10
TOP1P1	0.348248	4.46778e-13	1.62846e-10
TMEM189	0.345627	6.84716e-13	2.43281e-10
RPS21	0.345565	6.91726e-13	2.43281e-10
PPP1R3D	0.34527	7.25501e-13	2.50761e-10
LOC388796	0.344904	7.69831e-13	2.61573e-10
TRPC4AP	0.344216	8.60343e-13	2.87455e-10
MPHOSPH10	0.342836	1.07434e-12	3.53069e-10
ZNF3	0.34067	1.51894e-12	4.85725e-10
CEP250	0.340639	1.52645e-12	4.85725e-10
SFRS6	0.339313	1.88456e-12	5.90309e-10
DSN1	0.336694	2.84852e-12	8.78528e-10
ARFGEF2	0.334347	4.11193e-12	1.24897e-09
C2orf15	0.332966	5.09559e-12	1.52465e-09
CHD6	0.332832	5.20213e-12	1.53363e-09
SRC	0.331958	5.95467e-12	1.73005e-09
SAMD10	0.329609	8.54415e-12	2.44692e-09
TCFL5	0.329395	8.82873e-12	2.49281e-09
DNAJC5	0.329083	9.26001e-12	2.57827e-09
GNAS	0.328143	1.0686e-11	2.93013e-09
ADRM1	0.328064	1.08161e-11	2.93013e-09
LOC647979	0.327701	1.1429e-11	3.05489e-09
UCKL1AS	0.327134	1.24577e-11	3.28606e-09
STK35	0.324121	1.96243e-11	5.10919e-09
TFAP2C	0.323563	2.1334e-11	5.48312e-09
PIGU	0.322317	2.56971e-11	6.52089e-09
PLCG1	0.321779	2.78411e-11	6.97663e-09
C20orf24	0.321164	3.0502e-11	7.54905e-09
ZNF664	0.318243	4.69395e-11	1.14756e-08
CPNE1	0.317718	5.06958e-11	1.22446e-08
ZNF92	0.317344	5.35476e-11	1.27794e-08
PICK1	0.317086	5.56068e-11	1.31147e-08
C20orf108	0.31676	5.83209e-11	1.35949e-08
ATP5E	0.308237	1.98429e-10	4.5723e-08
ZNF217	0.307852	2.09531e-10	4.77325e-08
C20orf135	0.307422	2.22603e-10	5.01408e-08
ZMYND8	0.306667	2.4756e-10	5.42014e-08
CSE1L	0.306662	2.47768e-10	5.42014e-08
DPM1	0.306634	2.48742e-10	5.42014e-08
TMEM57	0.306251	2.62462e-10	5.6576e-08
PARD6B	0.304526	3.34107e-10	7.12536e-08
SIAH1	0.304314	3.44083e-10	7.26087e-08
CCDC142	0.302484	4.43607e-10	9.26353e-08
EIF6	0.301291	5.23002e-10	1.08089e-07
OSBPL5	-0.298646	7.51458e-10	1.53719e-07
ITCH	0.298411	7.75923e-10	1.5712e-07
CBFA2T2	0.298317	7.85827e-10	1.57535e-07
ZNF805	0.29806	8.13841e-10	1.61535e-07
ERGIC3	0.295789	1.10679e-09	2.17528e-07
ZNF473	0.295335	1.1766e-09	2.29003e-07
FAS	-0.292775	1.65778e-09	3.19554e-07
AFTPH	0.290877	2.13302e-09	4.07244e-07
ZNF498	0.290533	2.23211e-09	4.22142e-07
RNF114	0.287239	3.43952e-09	6.44412e-07
DNMT3B	0.287086	3.50882e-09	6.51308e-07
RRAS	-0.286744	3.66858e-09	6.74715e-07
ELMO2	0.286166	3.9546e-09	7.20708e-07
DDX55	0.285524	4.2982e-09	7.7627e-07
GNAI2	-0.284391	4.97554e-09	8.90577e-07
MANBAL	0.282363	6.45675e-09	1.14547e-06
ZNF878	0.281993	6.76882e-09	1.1903e-06
BLOC1S3	0.281688	7.03797e-09	1.22687e-06
DLGAP4	0.280729	7.95139e-09	1.37415e-06
NDRG3	0.280531	8.15395e-09	1.39711e-06
TRMT6	0.280009	8.71322e-09	1.48029e-06
ACOT8	0.279811	8.93458e-09	1.50514e-06
PER1	-0.279354	9.46542e-09	1.58128e-06
BLCAP	0.278725	1.02478e-08	1.69783e-06
PIP4K2A	-0.27799	1.12411e-08	1.84714e-06
MAN2A2	0.277098	1.25733e-08	2.04924e-06
OGFR	0.276873	1.29328e-08	2.09083e-06
CDK5RAP1	0.276692	1.32292e-08	2.12164e-06
RAB11FIP4	0.27534	1.5659e-08	2.47674e-06
ZNF780A	0.275324	1.56905e-08	2.47674e-06
GTF3C2	0.274656	1.70473e-08	2.66991e-06
PPDPF	0.274162	1.81223e-08	2.80346e-06
EHD2	-0.274137	1.81797e-08	2.80346e-06
ZNF566	0.273779	1.90014e-08	2.9078e-06
FOXRED2	0.273034	2.08332e-08	3.16397e-06
YWHAB	0.272819	2.13905e-08	3.22418e-06
RBBP6	0.272536	2.21491e-08	3.3136e-06
ARFRP1	0.271479	2.52185e-08	3.74485e-06
CRLS1	0.271171	2.61874e-08	3.86014e-06
MORC2	0.270909	2.70385e-08	3.94828e-06
TRIT1	0.270866	2.71792e-08	3.94828e-06
ZNF480	0.270543	2.82733e-08	4.07766e-06
ZNF565	0.270196	2.94972e-08	4.19407e-06
TET3	0.270183	2.95425e-08	4.19407e-06
PDRG1	0.270137	2.97081e-08	4.19407e-06
C12orf73	0.270006	3.01859e-08	4.23172e-06
TMEM173	-0.26993	3.04669e-08	4.24146e-06
C8orf12	0.269698	3.13386e-08	4.33272e-06
DNMT3A	0.269414	3.24392e-08	4.45416e-06
SRMS	0.268482	3.63191e-08	4.95299e-06
LOC148709	0.26806	3.82191e-08	5.17689e-06
GPATCH1	0.267681	4.0007e-08	5.38269e-06
RPN2	0.266918	4.3855e-08	5.86108e-06
ZNF91	0.265284	5.33364e-08	7.08103e-06
ZNF709	0.264962	5.54299e-08	7.31055e-06
CHMP4B	0.264665	5.74223e-08	7.52382e-06
TTPAL	0.264206	6.06485e-08	7.89494e-06
GSS	0.264084	6.15337e-08	7.9585e-06
C12orf41	0.263226	6.813e-08	8.75515e-06
ZNF273	0.262854	7.11877e-08	9.06079e-06
CIAO1	0.262828	7.14124e-08	9.06079e-06
NFXL1	0.262056	7.82171e-08	9.86175e-06
GAS6	-0.261914	7.95385e-08	9.96568e-06
MYCL1	0.261655	8.20013e-08	1.01814e-05
ARHGAP1	-0.261627	8.2276e-08	1.01814e-05
RUFY1	-0.261086	8.76692e-08	1.07822e-05
TDG	0.260925	8.93398e-08	1.0917e-05
NCOA3	0.260876	8.98544e-08	1.0917e-05
AURKA	0.260385	9.51779e-08	1.14389e-05
C22orf27	0.260375	9.52905e-08	1.14389e-05
ZNF195	0.260293	9.62105e-08	1.14805e-05
ZNF77	0.260054	9.89365e-08	1.1736e-05
2020-09-03	0.259969	9.99249e-08	1.17835e-05
TDRKH	0.259896	1.00777e-07	1.18145e-05
ANXA2P2	-0.259528	1.05201e-07	1.22614e-05
RNH1	-0.258468	1.19e-07	1.37896e-05
ESRP2	0.258357	1.20547e-07	1.38408e-05
ZNF124	0.258337	1.20823e-07	1.38408e-05
ZNF629	0.257662	1.30651e-07	1.48816e-05
ANAPC7	0.257011	1.4086e-07	1.59538e-05
TOP1	0.256788	1.44526e-07	1.62771e-05
MRC2	-0.256736	1.45397e-07	1.62837e-05
BRAP	0.256531	1.48877e-07	1.65807e-05
ZNF74	0.256292	1.53029e-07	1.69491e-05
ZNF571	0.255852	1.60961e-07	1.77296e-05
ZNF620	0.255726	1.63301e-07	1.78891e-05
PCDHGC3	-0.255598	1.6571e-07	1.80543e-05
C20orf117	0.255492	1.67737e-07	1.81763e-05
PHF20	0.255225	1.72953e-07	1.86408e-05
PDX1	0.254913	1.79233e-07	1.92143e-05
ZNF343	0.25453	1.87268e-07	1.9969e-05
PMS2	0.254403	1.89997e-07	2.01528e-05
ERBB3	0.254084	1.97043e-07	2.07572e-05
KCNRG	0.254045	1.97905e-07	2.07572e-05
C20orf151	0.254006	1.98802e-07	2.07572e-05
ZNF643	0.253791	2.03722e-07	2.11607e-05
CYP4F8	0.253403	2.12914e-07	2.20015e-05
RAB31	-0.253347	2.14262e-07	2.20272e-05
SLC19A2	0.252906	2.25265e-07	2.29644e-05
ZNF180	0.25289	2.25669e-07	2.29644e-05
CNOT3	0.252562	2.34209e-07	2.36717e-05
MRPS26	0.252509	2.35627e-07	2.36717e-05
ANXA2	-0.252489	2.36162e-07	2.36717e-05
LPIN3	0.25239	2.38826e-07	2.38196e-05
TGFB1	-0.252322	2.40661e-07	2.38838e-05
BMP1	-0.252223	2.43385e-07	2.39646e-05
NCRNA00176	0.252205	2.43866e-07	2.39646e-05
HSD11B2	0.251796	2.55406e-07	2.49762e-05
ZNF555	0.251403	2.66986e-07	2.57895e-05
ZNF100	0.251396	2.67197e-07	2.57895e-05
INPP5J	0.251383	2.67582e-07	2.57895e-05
PMS2CL	0.251107	2.76017e-07	2.64752e-05
MLL4	0.250476	2.96304e-07	2.82857e-05
RPS6KL1	0.250378	2.99582e-07	2.84631e-05
ZNF765	0.250218	3.04992e-07	2.88404e-05
PLEKHG6	0.250025	3.11678e-07	2.93343e-05
ZSCAN12P1	0.249945	3.14466e-07	2.94584e-05
SBK1	0.249857	3.17583e-07	2.96121e-05
DEFB126	0.249799	3.19661e-07	2.96678e-05
POLR3GL	-0.249731	3.22103e-07	2.97567e-05
EEF1A2	0.249535	3.29226e-07	3.00323e-05
SUPT7L	0.249532	3.2935e-07	3.00323e-05
XYLB	0.249526	3.29581e-07	3.00323e-05
MYT1	0.249232	3.40571e-07	3.08933e-05
C10orf54	-0.249177	3.42671e-07	3.09438e-05
ILK	-0.249102	3.45543e-07	3.10632e-05
FASTKD5	0.249004	3.49361e-07	3.12662e-05
PLIN3	-0.248757	3.59113e-07	3.19962e-05
MFI2	-0.24871	3.60999e-07	3.20219e-05
TMEM71	-0.248594	3.65667e-07	3.20636e-05
LARP1B	0.248583	3.66118e-07	3.20636e-05
ST5	-0.248555	3.6728e-07	3.20636e-05
PABPC1L	0.248541	3.67867e-07	3.20636e-05
ZNF749	0.248429	3.72476e-07	3.23248e-05
RHOC	-0.248194	3.82305e-07	3.30022e-05
TRIM24	0.248165	3.83574e-07	3.30022e-05
CTSB	-0.247812	3.98869e-07	3.41715e-05
ZNF607	0.247082	4.32486e-07	3.68621e-05
ZNF84	0.247051	4.33953e-07	3.68621e-05
EEF1A1P9	-0.24675	4.4864e-07	3.79489e-05
CBX8	0.246684	4.51953e-07	3.80685e-05
GPR89A	0.246536	4.59394e-07	3.85333e-05
DDX51	0.246385	4.67096e-07	3.89259e-05
PRPF40B	0.246368	4.67957e-07	3.89259e-05
AXL	-0.245939	4.90605e-07	4.05097e-05
ILF3	0.245931	4.91039e-07	4.05097e-05
CD209	-0.245825	4.9682e-07	4.08187e-05
C19orf45	0.245741	5.01394e-07	4.10263e-05
SLC38A1	0.245567	5.11109e-07	4.16512e-05
LOC440905	0.24544	5.18304e-07	4.20666e-05
TMEM97	0.245134	5.35977e-07	4.33255e-05
NR3C1	-0.245025	5.4242e-07	4.36703e-05
ZFP14	0.244851	5.52883e-07	4.43346e-05
ZNF107	0.244586	5.69157e-07	4.54577e-05
C17orf42	0.244323	5.85749e-07	4.65445e-05
GLIPR1	-0.244297	5.87407e-07	4.65445e-05
PPM1H	0.244162	5.96182e-07	4.69465e-05
RHOA	-0.244147	5.97165e-07	4.69465e-05
ZNF823	0.24404	6.04136e-07	4.7309e-05
ZNF761	0.243785	6.21167e-07	4.84535e-05
MEX3A	0.243656	6.29984e-07	4.89109e-05
ZNF165	0.243628	6.31911e-07	4.89109e-05
C22orf30	0.243536	6.38318e-07	4.92167e-05
EPHA10	0.243269	6.57129e-07	5.02844e-05
ZNF675	0.243268	6.57181e-07	5.02844e-05
ATP8B3	-0.243161	6.64848e-07	5.06086e-05
PLAGL2	0.243139	6.66468e-07	5.06086e-05
LSG1	0.242994	6.77029e-07	5.12166e-05
POGK	0.242878	6.85634e-07	5.16726e-05
INA	0.242821	6.8988e-07	5.17978e-05
ZNF12	0.242587	7.07642e-07	5.29332e-05
ZSCAN29	0.242542	7.11113e-07	5.29951e-05
ZNF557	0.241975	7.56174e-07	5.61445e-05
ZNF492	0.24187	7.64755e-07	5.63843e-05
CEBPA	0.241812	7.69628e-07	5.63843e-05
ZNF443	0.241807	7.70057e-07	5.63843e-05
CISD1	-0.241799	7.70654e-07	5.63843e-05
PTCD1	0.241727	7.76684e-07	5.66189e-05
ZSCAN16	0.241689	7.79918e-07	5.66486e-05
ZNF684	0.241592	7.8816e-07	5.70406e-05
ZYX	-0.241489	7.96909e-07	5.74663e-05
JAK1	-0.241353	8.08707e-07	5.8108e-05
OPTN	-0.241284	8.14764e-07	5.83342e-05
ZNF254	0.241177	8.2421e-07	5.88005e-05
ADC	-0.240788	8.59529e-07	6.09227e-05
EMP1	-0.240782	8.60035e-07	6.09227e-05
HLA-E	-0.24052	8.84594e-07	6.24418e-05
AURKAPS1	0.240384	8.97664e-07	6.3142e-05
C17orf48	-0.240282	9.07517e-07	6.36119e-05
TM7SF2	0.240107	9.24792e-07	6.45969e-05
ZBTB8B	0.239917	9.43807e-07	6.56962e-05
ZNF48	0.239709	9.65085e-07	6.67699e-05
ITGB1	-0.239701	9.65894e-07	6.67699e-05
ZNF260	0.239587	9.7775e-07	6.73573e-05
HSPG2	-0.239543	9.82415e-07	6.74451e-05
LIPA	-0.239486	9.8834e-07	6.74451e-05
GPT2	0.239479	9.89119e-07	6.74451e-05
NT5E	-0.239211	1.01788e-06	6.91707e-05
PTRF	-0.239096	1.03046e-06	6.97891e-05
YTHDF2	0.239009	1.04015e-06	7.02085e-05
TLN1	-0.238667	1.07877e-06	7.25708e-05
LAMA4	-0.238554	1.09182e-06	7.32032e-05
PATZ1	0.23828	1.12417e-06	7.49559e-05
HOOK1	0.238269	1.12544e-06	7.49559e-05
TUFT1	0.23812	1.14348e-06	7.59051e-05
ZNF35	0.237676	1.19868e-06	7.91179e-05
NBL1	-0.237663	1.20039e-06	7.91179e-05
FAM136A	0.237637	1.20372e-06	7.91179e-05
MYL12A	-0.237464	1.22596e-06	8.03163e-05
GCNT7	0.2372	1.26086e-06	8.23337e-05
UBE2C	0.237132	1.26998e-06	8.26597e-05
C1orf182	0.236981	1.29032e-06	8.37123e-05
CLEC10A	-0.236736	1.32429e-06	8.56389e-05
ZNF680	0.236627	1.33963e-06	8.63522e-05
ZNF738	0.236577	1.34675e-06	8.64204e-05
ZNF708	0.236559	1.34931e-06	8.64204e-05
ZNF587	0.236483	1.36013e-06	8.68364e-05
ITPR2	-0.236125	1.41253e-06	8.98949e-05
ZNF146	0.235935	1.4411e-06	9.13866e-05
ZCCHC3	0.235909	1.44508e-06	9.13866e-05
PTCD3	0.235633	1.48769e-06	9.35892e-05
C13orf23	0.235623	1.48925e-06	9.35892e-05
CSDA	-0.235519	1.50563e-06	9.43228e-05
ZNF57	0.235441	1.51803e-06	9.46126e-05
PDXDC1	0.23543	1.51969e-06	9.46126e-05
GCFC1	0.235182	1.55983e-06	9.66476e-05
ZNF529	0.235151	1.56502e-06	9.66476e-05
EXT1	-0.235089	1.57511e-06	9.66476e-05
C16orf88	0.235085	1.57583e-06	9.66476e-05
FAM110A	0.235081	1.57648e-06	9.66476e-05
ALOX5AP	-0.234931	1.60148e-06	9.78807e-05
GSN	-0.234683	1.64364e-06	0.000100152
PFN1	-0.234452	1.68396e-06	0.000101997
CEACAM4	-0.234451	1.68409e-06	0.000101997
TOP1P2	0.234404	1.6924e-06	0.000102107
TIA1	0.234383	1.6961e-06	0.000102107
EMP3	-0.234331	1.70543e-06	0.000102361
SASS6	0.234275	1.71541e-06	0.000102653
GK5	0.234156	1.73695e-06	0.000103275
CFH	-0.234133	1.7411e-06	0.000103275
ZNF133	0.234132	1.74125e-06	0.000103275
ZDHHC1	-0.233926	1.77909e-06	0.000104715
RALY	0.233921	1.78002e-06	0.000104715
ZFP64	0.233915	1.7812e-06	0.000104715
TRMT61B	0.233848	1.79365e-06	0.000105138
ZNF436	0.233734	1.81513e-06	0.000106087
RBAK	0.233563	1.84774e-06	0.000107679
ZNF398	0.233286	1.90199e-06	0.000110519
SPAG7	-0.233095	1.94022e-06	0.000112415
TUBB6	-0.233035	1.9522e-06	0.000112783
SPDYA	0.232914	1.97707e-06	0.000113892
ZNF799	0.232762	2.00854e-06	0.000115054
SPDYE5	0.232746	2.01171e-06	0.000115054
LRRC8B	0.232714	2.01853e-06	0.000115054
KITLG	-0.232678	2.02615e-06	0.000115054
ANGPTL1	-0.232667	2.02849e-06	0.000115054
SLC9A8	0.232651	2.03168e-06	0.000115054
OVOL2	0.232417	2.08165e-06	0.000117552
PTPLAD2	-0.232138	2.14272e-06	0.000120661
MBTD1	0.231863	2.20461e-06	0.000123798
ZNF606	0.231779	2.22403e-06	0.000124539
MTF2	0.2316	2.26539e-06	0.000126251
ADAMTS15	-0.231593	2.26719e-06	0.000126251
LRFN2	0.231546	2.27806e-06	0.000126505
IFITM2	-0.231502	2.28849e-06	0.000126733
ZNF253	0.231471	2.29588e-06	0.000126792
CD59	-0.231321	2.33164e-06	0.00012807
GRHL1	0.231321	2.3318e-06	0.00012807
LOC646851	0.231256	2.34743e-06	0.000128576
TRPS1	-0.23094	2.42512e-06	0.00013247
RSPO4	0.230835	2.45148e-06	0.000133546
RAB3IP	0.230766	2.46886e-06	0.000134119
ZNF433	0.23074	2.47559e-06	0.000134119
C7orf64	0.230715	2.48208e-06	0.000134119
MAP4	-0.230437	2.55389e-06	0.000137629
RUNDC3A	0.23039	2.56648e-06	0.000137706
SNORA39	0.23038	2.56906e-06	0.000137706
IFITM3	-0.230347	2.57775e-06	0.000137803
NXN	-0.230287	2.59365e-06	0.000138284
ANXA1	-0.230109	2.6415e-06	0.000140437
RSU1	-0.230085	2.64803e-06	0.000140437
TTC39A	0.22994	2.68772e-06	0.000142165
CNOT2	0.229876	2.70554e-06	0.000142732
TBC1D20	0.229733	2.74536e-06	0.000144452
USP30	0.229622	2.77683e-06	0.000145466
PRKCDBP	-0.229613	2.77938e-06	0.000145466
LIG3	0.229588	2.7864e-06	0.000145466
ZNF140	0.229431	2.83167e-06	0.000147446
COMMD7	0.229111	2.92587e-06	0.000151956
PNRC1	-0.228972	2.96771e-06	0.000153731
ST6GALNAC6	-0.228901	2.98924e-06	0.000154096
CASP4	-0.228873	2.99777e-06	0.000154096
HRH3	0.228873	2.99784e-06	0.000154096
PARVA	-0.228734	3.04058e-06	0.000155799
SIDT2	-0.228691	3.05409e-06	0.000155799
CSF1	-0.22869	3.05427e-06	0.000155799
PDCD1LG2	-0.228411	3.14248e-06	0.000159891
ATXN7L2	0.22835	3.16196e-06	0.000160476
ZNF468	0.228319	3.17188e-06	0.000160573
ZFP30	0.228177	3.21822e-06	0.000162239
ATXN7L3	0.228169	3.22099e-06	0.000162239
TRIM22	-0.228132	3.23302e-06	0.000162437
NAT9	0.227988	3.28054e-06	0.000164412
S1PR4	-0.22795	3.29355e-06	0.000164653
C20orf111	0.227842	3.32978e-06	0.00016605
CHST15	-0.227786	3.34888e-06	0.000166588
FGL2	-0.22776	3.35751e-06	0.000166604
CEBPE	-0.22751	3.44375e-06	0.000169968
DPYD	-0.227506	3.44515e-06	0.000169968
CAV1	-0.22749	3.45074e-06	0.000169968
STK17B	-0.227284	3.52369e-06	0.000173136
WWTR1	-0.227197	3.55497e-06	0.000174246
TMEM125	0.227103	3.58882e-06	0.000175476
PEX13	0.227045	3.61016e-06	0.00017609
C11orf17	-0.226804	3.69907e-06	0.000179989
SUDS3	0.226738	3.72411e-06	0.000180558
NUP50	0.226725	3.72879e-06	0.000180558
ZNF605	0.226613	3.77123e-06	0.000182173
CLEC4G	-0.226589	3.78067e-06	0.00018219
FAM129A	-0.226452	3.83317e-06	0.000184277
ZNF138	0.226378	3.86181e-06	0.00018521
CAPN2	-0.226274	3.90249e-06	0.000186714
CCT6P1	0.226222	3.92336e-06	0.000187266
C20orf30	0.226146	3.95343e-06	0.000188253
TRIM45	0.225928	4.04126e-06	0.000191979
MSN	-0.225807	4.09066e-06	0.000193772
EPB41L1	0.225789	4.09833e-06	0.000193772
CD109	-0.225758	4.11093e-06	0.00019391
STOM	-0.22537	4.27476e-06	0.000201165
CD82	-0.225295	4.30709e-06	0.000201855
CNPY2	0.225264	4.32024e-06	0.000201855
DOK2	-0.225263	4.32065e-06	0.000201855
C22orf29	0.225242	4.3297e-06	0.000201855
MON2	0.225073	4.40397e-06	0.000204841
ZNF304	0.224998	4.43725e-06	0.000205911
FLNA	-0.224957	4.45573e-06	0.000206291
CD300C	-0.224844	4.5064e-06	0.000208156
TNIP1	-0.224674	4.58383e-06	0.000211246
ACTN1	-0.224612	4.61212e-06	0.000212034
PAN2	0.224591	4.62207e-06	0.000212034
STK10	-0.224498	4.66533e-06	0.000213529
ZNF461	0.224443	4.69077e-06	0.000214205
JAK2	-0.224419	4.70222e-06	0.00021424
ZNF530	0.224341	4.73905e-06	0.000215426
AADAT	0.224297	4.75991e-06	0.000215426
CTSO	-0.224296	4.7605e-06	0.000215426
TSGA10	0.224262	4.77677e-06	0.000215675
CLUAP1	-0.224194	4.80938e-06	0.000216227
ZNF681	0.224176	4.81781e-06	0.000216227
VASH2	0.224149	4.83073e-06	0.000216227
ZNF525	0.224146	4.83213e-06	0.000216227
PTPLA	-0.22396	4.92314e-06	0.000219809
FAM41C	0.223896	4.95429e-06	0.000220404
ROR1	-0.223888	4.95847e-06	0.000220404
F13A1	-0.223812	4.99615e-06	0.000221454
WIBG	0.223796	5.00418e-06	0.000221454
VSIG4	-0.223754	5.0251e-06	0.00022189
ANXA6	-0.223602	5.10171e-06	0.000224778
RGS3	-0.2235	5.1538e-06	0.000226575
SULT2A1	0.223431	5.18941e-06	0.000227641
CGN	0.223362	5.22549e-06	0.000228724
FBXO32	-0.223243	5.2878e-06	0.000230477
ATP9A	0.223241	5.28855e-06	0.000230477
SETD1A	0.223209	5.30566e-06	0.000230722
CRTAP	-0.223172	5.32533e-06	0.000231006
RNFT2	0.223153	5.33526e-06	0.000231006
PLA2G12A	0.223042	5.39435e-06	0.000232749
BTF3L4	0.223025	5.40374e-06	0.000232749
GIMAP6	-0.223007	5.41318e-06	0.000232749
CARD16	-0.222991	5.42196e-06	0.000232749
TMEM107	-0.222966	5.43517e-06	0.000232818
SRGN	-0.22286	5.4929e-06	0.000234789
ZNF652	0.222792	5.53026e-06	0.000235883
DNAJC2	0.222736	5.56112e-06	0.000236676
PDLIM7	-0.2227	5.58069e-06	0.000236676
MGC2889	0.222671	5.59676e-06	0.000236676
C21orf45	0.222656	5.60507e-06	0.000236676
TADA1	0.222651	5.60787e-06	0.000236676
FKBP5	-0.222622	5.62398e-06	0.000236857
RASGRP4	-0.222574	5.6513e-06	0.000237509
VN1R1	0.222534	5.67375e-06	0.000237953
KLF9	-0.222425	5.73511e-06	0.000240024
NR2C1	0.222281	5.81743e-06	0.000242963
ITPRIP	-0.222258	5.83065e-06	0.000243008
SMUG1	0.222173	5.88015e-06	0.000244463
C2orf68	0.222156	5.88995e-06	0.000244463
TRAF4	0.222122	5.90995e-06	0.000244636
ZNF793	0.222107	5.91852e-06	0.000244636
B2M	-0.221919	6.02985e-06	0.000248725
UBN2	0.221834	6.08063e-06	0.000249989
ZEB2	-0.221812	6.094e-06	0.000249989
EIF4ENIF1	0.221779	6.11405e-06	0.000249989
ROMO1	0.221767	6.12085e-06	0.000249989
KIF5C	0.221764	6.12285e-06	0.000249989
DERA	-0.221507	6.28044e-06	0.000255902
ARVCF	0.221425	6.33116e-06	0.000257446
ZKSCAN5	0.221295	6.41283e-06	0.000260239
POLR2J4	0.221232	6.45326e-06	0.000261351
RARRES3	-0.22115	6.50558e-06	0.000262938
SETD8	0.221119	6.52543e-06	0.00026321
KIAA1543	0.22097	6.62171e-06	0.000266557
SLC26A11	0.220938	6.6429e-06	0.000266874
ANKRD46	0.220906	6.66401e-06	0.000267187
GCN1L1	0.220833	6.71153e-06	0.000268555
SETD6	0.220782	6.7455e-06	0.000269376
C4A	-0.220699	6.80093e-06	0.00027105
KIAA0247	-0.220596	6.87025e-06	0.00027327
ANKRD23	0.220543	6.9058e-06	0.00027414
ASXL1	0.2205	6.93539e-06	0.00027477
SFRS8	0.220464	6.95979e-06	0.000275193
CYTH4	-0.220308	7.06694e-06	0.00027888
TFPI	-0.220276	7.08975e-06	0.000278969
KDM2B	0.220265	7.09703e-06	0.000278969
RASA3	-0.220211	7.13493e-06	0.00027991
LAYN	-0.220062	7.23996e-06	0.000283475
FAM103A1	0.220022	7.26793e-06	0.000284016
MAPKAPK5	0.219958	7.31394e-06	0.000285012
EPCAM	0.219947	7.32184e-06	0.000285012
PGAM1	-0.219898	7.35744e-06	0.000285531
KLRC2	-0.219889	7.36366e-06	0.000285531
SNX7	-0.219753	7.46203e-06	0.000288786
CAV2	-0.219705	7.4973e-06	0.000289134
NEXN	-0.219682	7.51423e-06	0.000289134
MARVELD1	-0.219679	7.51633e-06	0.000289134
TM4SF1	-0.219663	7.5287e-06	0.000289134
MYO1F	-0.219538	7.62096e-06	0.000292118
ZNF416	0.219379	7.74064e-06	0.000296139
PRF1	-0.219219	7.86217e-06	0.000299856
NUFIP2	0.219212	7.86772e-06	0.000299856
TRIM33	0.219166	7.90303e-06	0.00030063
SDCBP	-0.219132	7.92957e-06	0.000301069
HTRA3	-0.2191	7.95465e-06	0.00030145
ZNF669	0.218863	8.14045e-06	0.000307909
MSI1	0.218842	8.15742e-06	0.000307969
LOC100233209	-0.218817	8.17671e-06	0.000308118
ATP8B4	-0.218606	8.3472e-06	0.000313952
FOLR2	-0.218517	8.41985e-06	0.000315803
ACTB	-0.218507	8.42791e-06	0.000315803
CSF1R	-0.218436	8.48615e-06	0.000317241
SLC9A2	0.218409	8.50862e-06	0.000317241
RHBDF2	-0.218403	8.51377e-06	0.000317241
RAF1	0.218378	8.53409e-06	0.000317253
CD97	-0.218364	8.54576e-06	0.000317253
C20orf107	0.218331	8.57297e-06	0.000317605
DHX34	0.218315	8.58692e-06	0.000317605
TUG1	0.218244	8.64657e-06	0.000319222
ZNF26	0.218212	8.67339e-06	0.000319624
GZMA	-0.218193	8.68937e-06	0.000319625
ZNF695	0.218043	8.81647e-06	0.000323707
TLR1	-0.217992	8.86016e-06	0.000324716
MALL	-0.217918	8.92459e-06	0.000326481
PEX1	0.21787	8.96652e-06	0.000327417
SLC15A1	0.217721	9.09627e-06	0.000331551
POLR3F	0.217674	9.13831e-06	0.00033216
MFNG	-0.217665	9.14613e-06	0.00033216
SELPLG	-0.217645	9.16374e-06	0.000332198
ZNF238	0.217575	9.22599e-06	0.000333851
FAM133B	0.217526	9.26986e-06	0.000334834
TPM4	-0.217449	9.33937e-06	0.000335814
ATXN1	-0.217443	9.34511e-06	0.000335814
PGBD2	0.217441	9.34725e-06	0.000335814
ESF1	0.217419	9.36646e-06	0.000335902
OR7E91P	0.217208	9.56066e-06	0.000342255
GNG12	-0.217158	9.60662e-06	0.000343156
LRP10	-0.217135	9.62815e-06	0.000343156
GOLGA8A	0.217125	9.63719e-06	0.000343156
RBMS3	-0.217106	9.65537e-06	0.000343194
SVIL	-0.21705	9.70725e-06	0.000344067
TEP1	-0.217043	9.71426e-06	0.000344067
PDLIM5	-0.216917	9.8327e-06	0.000347293
NDUFS4	-0.21691	9.84e-06	0.000347293
LRRC36	0.216887	9.86178e-06	0.00034745
TM9SF4	0.216849	9.89834e-06	0.000348126
TNC	-0.216704	1.00376e-05	0.000352405
ZNF567	0.216651	1.00888e-05	0.000353586
ZNF507	0.216592	1.01463e-05	0.000354285
S100B	-0.216592	1.0147e-05	0.000354285
MGP	-0.216575	1.01635e-05	0.000354285
C3orf19	0.216558	1.01795e-05	0.000354285
ORAOV1	0.216518	1.02196e-05	0.000355064
TNNC2	0.21642	1.0316e-05	0.000357113
GPBAR1	-0.216417	1.03196e-05	0.000357113
FNBP1L	0.216404	1.0332e-05	0.000357113
GOSR1	0.216286	1.04508e-05	0.000360597
TGFBR2	-0.216223	1.05137e-05	0.000362146
RALB	-0.215966	1.07776e-05	0.000370596
RSPH10B2	0.215896	1.08506e-05	0.00037247
PAPSS2	-0.215694	1.10631e-05	0.000379114
GPR68	-0.215663	1.10961e-05	0.000379597
ZNF14	0.215565	1.12009e-05	0.000382527
KCTD9	-0.215537	1.1231e-05	0.000382905
RGS2	-0.215477	1.12962e-05	0.000384474
CLIC1	-0.215264	1.15289e-05	0.00039173
CLSTN3	0.215245	1.15496e-05	0.000391767
GPC2	0.215161	1.16431e-05	0.00039373
VHLL	0.215135	1.16722e-05	0.00039373
SCNN1G	0.215133	1.16747e-05	0.00039373
ZNF714	0.215123	1.1686e-05	0.00039373
ZNF573	0.215052	1.17661e-05	0.000395762
OXSM	0.215008	1.18156e-05	0.000396314
PIK3C2B	0.214983	1.18438e-05	0.000396314
OAF	-0.214975	1.18527e-05	0.000396314
ASB7	0.214967	1.18615e-05	0.000396314
VIM	-0.214761	1.20976e-05	0.000403528
ARHGAP39	0.214568	1.23239e-05	0.000410393
TMEM106A	-0.214526	1.23733e-05	0.000411205
POP7	0.214509	1.23927e-05	0.000411205
ZSCAN5A	0.214495	1.24098e-05	0.000411205
IL18	-0.214374	1.25535e-05	0.000414946
NLK	0.214366	1.25641e-05	0.000414946
ERI2	0.214307	1.26341e-05	0.000416573
LOC284900	0.214248	1.27063e-05	0.000417804
CATSPERG	0.214235	1.27218e-05	0.000417804
GYPC	-0.214225	1.2734e-05	0.000417804
MAP4K3	0.2139	1.31341e-05	0.000430227
CD300A	-0.213813	1.32439e-05	0.000433117
KLHL32	0.213782	1.32828e-05	0.000433617
C1orf230	0.213754	1.33189e-05	0.000433617
ARSJ	-0.21375	1.33241e-05	0.000433617
GLTP	0.213619	1.34909e-05	0.000438334
ADAM11	0.213518	1.36212e-05	0.000441852
RC3H1	0.213439	1.37234e-05	0.000444447
EPB41L4B	0.213136	1.41242e-05	0.000456689
C1R	-0.21307	1.42138e-05	0.000458848
HIP1R	0.213005	1.43007e-05	0.000460912
ZNF670	0.212937	1.43931e-05	0.000463145
CCPG1	-0.212839	1.45285e-05	0.00046675
ARSI	-0.212735	1.46718e-05	0.00047011
DNTTIP1	0.212729	1.46799e-05	0.00047011
SUZ12	0.212626	1.48236e-05	0.000473481
MXRA7	-0.21262	1.48324e-05	0.000473481
FBXW5	-0.21257	1.49024e-05	0.000474957
WNT9A	-0.2125	1.50022e-05	0.00047738
FAM84B	0.212408	1.51337e-05	0.000480801
DNAJC11	0.212201	1.54329e-05	0.000489532
LOC728640	0.212151	1.55054e-05	0.000491055
ADORA2B	-0.212117	1.55553e-05	0.000491157
NACC2	-0.212115	1.55577e-05	0.000491157
MITF	-0.21199	1.57434e-05	0.000496239
GLTSCR1	0.211787	1.60481e-05	0.00050505
GEMIN7	0.211718	1.6152e-05	0.000507523
FER1L4	0.211604	1.63264e-05	0.0005122
MRC1	-0.211564	1.63881e-05	0.000513333
ITGB2	-0.211531	1.64393e-05	0.000513883
PLEKHO2	-0.21152	1.6457e-05	0.000513883
HEXB	-0.21141	1.66287e-05	0.000518437
RHBG	0.211329	1.67557e-05	0.000521585
NAA25	0.211237	1.69018e-05	0.00052501
COLEC12	-0.211226	1.69181e-05	0.00052501
HIC1	-0.211154	1.70338e-05	0.000527785
CCDC80	-0.211094	1.71297e-05	0.000529826
FPR1	-0.21108	1.71525e-05	0.000529826
SGK494	0.210994	1.72921e-05	0.000533314
CRCP	0.210973	1.7326e-05	0.000533539
PRR5L	-0.210954	1.73563e-05	0.000533654
MS4A6A	-0.210929	1.7398e-05	0.000534116
CD14	-0.210817	1.75819e-05	0.000538299
AKTIP	0.210804	1.76026e-05	0.000538299
ASAM	-0.210797	1.76148e-05	0.000538299
DPH3B	0.210715	1.775e-05	0.000541604
TNFAIP8	-0.210667	1.7831e-05	0.000542394
GPR179	0.210665	1.78344e-05	0.000542394
NNMT	-0.210637	1.7881e-05	0.000542394
KSR2	0.210632	1.78895e-05	0.000542394
COL6A1	-0.210619	1.79111e-05	0.000542394
RIMS4	0.210593	1.79548e-05	0.000542895
ZNF577	0.210557	1.80157e-05	0.000543918
TIGD3	0.210534	1.80544e-05	0.000543935
TMCC3	-0.210521	1.80766e-05	0.000543935
LRFN1	0.210509	1.80977e-05	0.000543935
BEND3	0.21045	1.81968e-05	0.000545709
TMTC4	0.210442	1.82112e-05	0.000545709
ADAM19	-0.210304	1.84475e-05	0.000550363
C16orf54	-0.210281	1.8488e-05	0.000550363
SPAG1	0.210274	1.85e-05	0.000550363
LOC440944	0.210272	1.85034e-05	0.000550363
ZBTB39	0.210245	1.855e-05	0.000550363
FCGR2A	-0.210221	1.85912e-05	0.000550363
LOC644936	-0.210215	1.8602e-05	0.000550363
GGCT	0.210214	1.86039e-05	0.000550363
SUZ12P	0.210197	1.86332e-05	0.000550363
SIGLEC7	-0.210193	1.8641e-05	0.000550363
B3GAT3	-0.210077	1.88448e-05	0.000555561
SNAI2	-0.210042	1.89056e-05	0.000556535
C5	-0.210008	1.89656e-05	0.000557484
PCP2	0.20997	1.90342e-05	0.000558682
CTBS	-0.209916	1.91303e-05	0.000560681
DSE	-0.209899	1.91602e-05	0.000560735
TSPAN4	-0.209871	1.92111e-05	0.000561407
LAPTM5	-0.209838	1.92701e-05	0.00056231
ZNF815	0.20973	1.94652e-05	0.000566568
STX8	-0.209726	1.94738e-05	0.000566568
EVI2A	-0.209711	1.95008e-05	0.000566568
CD69	-0.209631	1.9647e-05	0.000569779
SAMD9L	-0.209619	1.96681e-05	0.000569779
GFPT1	0.209513	1.98639e-05	0.000574009
COL6A2	-0.209509	1.98714e-05	0.000574009
KCNJ11	0.209477	1.99302e-05	0.000574879
CD68	-0.209218	2.04171e-05	0.000587564
GPR97	-0.209212	2.04286e-05	0.000587564
GLS2	0.209191	2.04695e-05	0.000587896
CHD7	0.209174	2.05019e-05	0.000587985
IRGQ	0.209114	2.06163e-05	0.000590421
SLC30A2	0.209049	2.07416e-05	0.000593163
GZF1	0.208995	2.08457e-05	0.000594757
DLX6	0.20899	2.08567e-05	0.000594757
PPP1R9A	0.208691	2.14443e-05	0.000609834
UBE2O	0.208687	2.14531e-05	0.000609834
MTMR4	0.208675	2.14767e-05	0.000609834
GRAP2	-0.208639	2.15481e-05	0.000610998
RUNDC1	0.208499	2.1831e-05	0.000618144
ZNF324	0.208404	2.20228e-05	0.000621852
ZNF345	0.208404	2.2024e-05	0.000621852
LOC100129637	0.208355	2.21238e-05	0.000623181
NCF2	-0.208351	2.21332e-05	0.000623181
EVI2B	-0.208309	2.22185e-05	0.000624705
DNAJC1	-0.208269	2.23006e-05	0.000626136
PPP3CB	-0.208226	2.23901e-05	0.000627768
KIAA1274	-0.208196	2.24535e-05	0.000628666
C17orf104	0.208111	2.26313e-05	0.000632502
COPZ2	-0.2081	2.26536e-05	0.000632502
CD180	-0.208034	2.27923e-05	0.000635491
ZNF470	0.207922	2.30295e-05	0.00064062
RNASE2	-0.207917	2.30402e-05	0.00064062
CDKL1	-0.207851	2.31823e-05	0.000643677
XPNPEP3	0.207748	2.34046e-05	0.000648624
CUEDC1	-0.207738	2.34251e-05	0.000648624
C16orf53	0.207692	2.35257e-05	0.000650509
LTBP1	-0.207631	2.36578e-05	0.000652571
EHBP1L1	-0.207628	2.36653e-05	0.000652571
SNAP91	0.207587	2.37545e-05	0.000654131
COX10	-0.207563	2.38086e-05	0.000654719
TYW1	0.207502	2.39431e-05	0.000656567
C17orf69	0.207489	2.39707e-05	0.000656567
BHMT	0.207488	2.3974e-05	0.000656567
MED29	0.207338	2.43072e-05	0.000664784
IGSF9	0.207317	2.43557e-05	0.000665202
RNASE6	-0.207215	2.45849e-05	0.000670202
RGS18	-0.207206	2.46056e-05	0.000670202
ITGB5	-0.207184	2.4655e-05	0.000670637
MSTO2P	0.207084	2.48855e-05	0.000675988
GPATCH2	0.207013	2.50481e-05	0.000679485
SPDYE1	0.206967	2.51538e-05	0.000680552
ETS1	-0.206967	2.51553e-05	0.000680552
GRM3	0.206938	2.52209e-05	0.000681405
TGFBI	-0.206917	2.52706e-05	0.00068183
DUSP1	-0.206845	2.5439e-05	0.000684827
TFEB	-0.20684	2.545e-05	0.000684827
ZNF137	0.206825	2.54861e-05	0.000684879
BTN3A3	-0.206807	2.55286e-05	0.000685103
TNFSF12	-0.206752	2.56572e-05	0.000687633
PCYT2	0.20661	2.59963e-05	0.000695792
AIF1	-0.206586	2.60516e-05	0.000696343
C7orf46	0.206413	2.6471e-05	0.00070661
SOX4	0.206382	2.65472e-05	0.000707551
AKAP13	-0.206369	2.65769e-05	0.000707551
MGC57346	0.206327	2.66801e-05	0.000709197
POM121	0.206315	2.67094e-05	0.000709197
NCRNA00152	-0.206245	2.68813e-05	0.000712817
C21orf59	0.206211	2.69663e-05	0.000714126
TCP11L1	-0.206182	2.70394e-05	0.000714383
MAP3K6	-0.206178	2.70473e-05	0.000714383
ZNF98	0.206123	2.7185e-05	0.000717075
ATP6V0E2	0.206107	2.72243e-05	0.000717168
SOD2	-0.206078	2.72968e-05	0.000718135
PRDM1	-0.20604	2.73943e-05	0.000719756
OSM	-0.205971	2.75661e-05	0.000723321
ZNF808	0.20593	2.76706e-05	0.000724396
ALOX15	0.205927	2.76793e-05	0.000724396
GTF2IRD1	0.205907	2.77292e-05	0.000724755
FLII	-0.205892	2.77684e-05	0.000724835
TNFAIP8L3	-0.205824	2.79419e-05	0.000728415
ZNF337	0.205772	2.80738e-05	0.000729715
ZNF821	0.20576	2.81061e-05	0.000729715
ACSS2	0.205755	2.81182e-05	0.000729715
LRRC25	-0.205748	2.81374e-05	0.000729715
FAM118A	0.20566	2.8364e-05	0.000734093
KLRC3	-0.205654	2.83794e-05	0.000734093
FAM20C	-0.205594	2.85375e-05	0.00073723
C4orf21	0.205572	2.85948e-05	0.00073776
GXYLT1	0.205536	2.86874e-05	0.000738291
SLC27A1	-0.205536	2.8689e-05	0.000738291
ZNF829	0.205387	2.90831e-05	0.000747472
LILRB5	-0.205341	2.92041e-05	0.000749071
SIK3	-0.205334	2.92234e-05	0.000749071
NUP107	0.205321	2.92574e-05	0.000749071
ZNF786	0.205298	2.9319e-05	0.000749691
NHLRC4	-0.205259	2.94244e-05	0.00075132
SPI1	-0.205247	2.94576e-05	0.00075132
HRASLS	0.205189	2.96128e-05	0.00075421
RNF19B	-0.205177	2.96462e-05	0.00075421
KIAA1949	-0.205138	2.97514e-05	0.000755926
DIXDC1	-0.205066	2.99479e-05	0.000759957
PLXNA4	-0.205027	3.00537e-05	0.000761677
LNX1	0.205005	3.0116e-05	0.000762292
CATSPER2	0.204944	3.02841e-05	0.00076558
SAT1	-0.204889	3.04349e-05	0.000768282
SERPING1	-0.204878	3.04676e-05	0.000768282
NUFIP1	0.204856	3.05281e-05	0.00076884
SDC2	-0.20482	3.06285e-05	0.000770402
RAB5B	0.204793	3.07028e-05	0.000770898
STAB1	-0.20477	3.07669e-05	0.000770898
ELF5	0.204762	3.07901e-05	0.000770898
C3AR1	-0.204758	3.08021e-05	0.000770898
SMARCC2	0.204713	3.09279e-05	0.000773083
ESRP1	0.204616	3.12023e-05	0.000778971
AHCY	0.204545	3.14053e-05	0.000783063
TOP3B	0.204374	3.18977e-05	0.000794352
APOM	-0.204344	3.1985e-05	0.000795538
USP7	0.204314	3.20728e-05	0.000796734
RAD52	0.204277	3.21803e-05	0.000798414
LXN	-0.204251	3.22589e-05	0.000799374
RFWD2	0.2042	3.24072e-05	0.000802058
PDE4B	-0.204155	3.25415e-05	0.000804388
P2RX1	-0.204129	3.26162e-05	0.000804609
P2RY14	-0.204111	3.26695e-05	0.000804609
CEBPG	0.204106	3.2686e-05	0.000804609
C1QA	-0.204094	3.27212e-05	0.000804609
CHTF18	0.204084	3.27511e-05	0.000804609
MOBKL2A	-0.204041	3.28804e-05	0.000806797
CTU1	0.20397	3.30932e-05	0.000811025
SYT10	0.20394	3.3183e-05	0.000811886
ADRB2	-0.203931	3.32093e-05	0.000811886
SYNPO	-0.203821	3.35416e-05	0.000819012
PLSCR4	-0.203808	3.35828e-05	0.000819019
RNF128	0.203774	3.36879e-05	0.000819988
C12orf34	0.203768	3.37043e-05	0.000819988
MAMLD1	-0.203709	3.38852e-05	0.00082339
FLI1	-0.203648	3.40747e-05	0.000826993
PRR16	-0.203633	3.41213e-05	0.000827122
SPDYE7P	0.203606	3.4205e-05	0.00082815
OGDHL	0.20351	3.45028e-05	0.000834352
ENDOD1	-0.203372	3.49356e-05	0.00084305
BAG2	-0.203369	3.49466e-05	0.00084305
CASP1	-0.203277	3.52397e-05	0.00084887
IL12RB1	-0.203261	3.52884e-05	0.00084887
MVP	-0.203253	3.53149e-05	0.00084887
MSRB3	-0.2032	3.54856e-05	0.000851951
LOC283392	0.203089	3.58436e-05	0.000859517
ARHGAP22	-0.203063	3.59266e-05	0.000860479
ZNF200	0.203025	3.6053e-05	0.000862476
ZNF671	-0.202986	3.61785e-05	0.000864446
ARHGAP8	0.202931	3.63583e-05	0.000866377
FBXO27	0.202919	3.64e-05	0.000866377
CORO1C	-0.202914	3.6415e-05	0.000866377
C1QC	-0.202909	3.64322e-05	0.000866377
GIMAP1	-0.202719	3.70615e-05	0.000880297
ZNF17	0.202673	3.72162e-05	0.000882926
PDCD2L	0.20258	3.75303e-05	0.000889327
JAZF1	-0.202562	3.75911e-05	0.000889715
ACVR2B	0.202424	3.80607e-05	0.000899701
MTMR3	0.202412	3.81028e-05	0.000899701
PDIK1L	0.202312	3.84492e-05	0.000906781
POLR2K	0.202299	3.84931e-05	0.000906781
LILRB2	-0.202285	3.85431e-05	0.000906894
FZD5	0.202269	3.85984e-05	0.00090713
PCIF1	0.20224	3.87004e-05	0.000908461
MYO1G	-0.202165	3.89626e-05	0.000912378
TMEM184A	0.202156	3.89912e-05	0.000912378
TPSB2	-0.202153	3.90037e-05	0.000912378
LILRA2	-0.202114	3.9139e-05	0.000913889
CSDAP1	-0.202109	3.91595e-05	0.000913889
NANP	0.202087	3.92339e-05	0.000914561
FAM200A	0.201978	3.96231e-05	0.000922561
IFFO1	-0.201881	3.99692e-05	0.000929539
ZNF491	0.201853	4.00697e-05	0.000930796
CD44	-0.201833	4.01422e-05	0.000931402
ZNF556	0.201806	4.02416e-05	0.000932629
MED12L	0.201774	4.03548e-05	0.000934172
TMEM220	-0.201706	4.06025e-05	0.000938821
ZNF20	0.201683	4.06875e-05	0.000939703
SCARNA12	0.201568	4.11097e-05	0.000947613
C1orf210	0.201564	4.11245e-05	0.000947613
GATAD1	0.201536	4.12266e-05	0.000948874
KATNAL1	-0.201477	4.14482e-05	0.000952882
HPS1	-0.201461	4.15057e-05	0.00095311
PITPNM3	-0.201437	4.15973e-05	0.000953704
TRA2A	0.201429	4.16267e-05	0.000953704
HAUS5	0.201393	4.17605e-05	0.000955676
FLVCR1	0.201248	4.2308e-05	0.000966023
STARD13	-0.201239	4.23424e-05	0.000966023
ZNF845	0.201235	4.23572e-05	0.000966023
LILRB1	-0.20112	4.27938e-05	0.000973878
RBM7	-0.201119	4.27987e-05	0.000973878
NLRC3	-0.201105	4.28522e-05	0.000973988
MAVS	0.201076	4.29657e-05	0.000975463
BACE1	-0.201018	4.31868e-05	0.000979373
GMCL1L	0.200967	4.3385e-05	0.000982757
ZNF440	0.200881	4.37221e-05	0.000989275
ZNF439	0.200847	4.38528e-05	0.000991112
AKAP8L	0.200788	4.40858e-05	0.000995257
ASB2	-0.200683	4.45027e-05	0.00100269
ZNF513	0.20068	4.45152e-05	0.00100269
DTX4	0.200655	4.46154e-05	0.00100382
RBM11	0.200581	4.49113e-05	0.00100935
PANX1	-0.20054	4.50726e-05	0.00101184
TYROBP	-0.20052	4.51564e-05	0.00101239
ZCCHC8	0.200509	4.51982e-05	0.00101239
PMM2	0.200461	4.53946e-05	0.00101516
TSPAN32	-0.200439	4.54835e-05	0.00101516
STX3	0.200435	4.55008e-05	0.00101516
IGHMBP2	0.200429	4.55245e-05	0.00101516
RHOG	-0.200296	4.60689e-05	0.00102616
SLC2A4RG	0.200272	4.61645e-05	0.00102715
CYP3A43	0.200258	4.62228e-05	0.0010273
C9orf46	-0.200169	4.65902e-05	0.00103326
CMKLR1	-0.200169	4.65938e-05	0.00103326
POU2AF1	-0.200133	4.67397e-05	0.00103535
SLA	-0.200043	4.71186e-05	0.00104259
CTSC	-0.200007	4.72677e-05	0.00104474
ASB8	0.199978	4.73909e-05	0.00104631
C17orf28	0.199961	4.74652e-05	0.00104679
EFEMP1	-0.199909	4.76845e-05	0.00105047
PLP2	-0.199871	4.7844e-05	0.00105069
LAT2	-0.199854	4.79192e-05	0.00105069
MMP14	-0.199853	4.79234e-05	0.00105069
ALKBH4	0.199847	4.79495e-05	0.00105069
GATA1	-0.199801	4.81455e-05	0.00105069
CD24	0.19979	4.81909e-05	0.00105069
PFKP	-0.199789	4.81945e-05	0.00105069
CCDC76	0.199779	4.82388e-05	0.00105069
COL18A1	-0.199777	4.82478e-05	0.00105069
C1S	-0.199771	4.82745e-05	0.00105069
AMOTL1	-0.199757	4.83328e-05	0.00105069
DSCR8	0.199756	4.83361e-05	0.00105069
ZNF616	0.199745	4.83834e-05	0.00105069
LOC144438	0.199726	4.84654e-05	0.00105069
TIAM2	-0.199722	4.8485e-05	0.00105069
ZNF28	0.199711	4.85329e-05	0.00105069
OR7E5P	0.199694	4.86055e-05	0.00105113
GTF3C1	0.199642	4.88303e-05	0.00105485
RAB17	0.199625	4.8906e-05	0.00105535
CLEC4A	-0.199568	4.91524e-05	0.00105952
C17orf60	-0.199522	4.93545e-05	0.00106178
PNPT1	0.19952	4.93631e-05	0.00106178
ZNF682	0.199489	4.94984e-05	0.00106355
THAP9	0.199459	4.96336e-05	0.00106448
TNRC6A	0.199455	4.96479e-05	0.00106448
TGFB2	-0.199383	4.99657e-05	0.00107015
IL15	-0.199307	5.03062e-05	0.00107629
ZNF833	0.199239	5.06101e-05	0.00108164
KCNE4	-0.199204	5.0769e-05	0.00108274
ITGA4	-0.199204	5.07694e-05	0.00108274
REXO2	-0.199183	5.08623e-05	0.00108357
RBM38	0.199153	5.10007e-05	0.00108536
MYLIP	0.199136	5.10776e-05	0.00108585
ORC6L	0.199118	5.11583e-05	0.00108641
C5AR1	-0.199086	5.13049e-05	0.00108837
TMEM170B	0.198915	5.20845e-05	0.00110374
OSMR	-0.198896	5.21751e-05	0.00110449
RNF145	-0.198875	5.227e-05	0.00110533
ZNF600	0.198776	5.27308e-05	0.0011139
PTPN7	-0.198739	5.2904e-05	0.00111639
CLEC2B	-0.198726	5.29671e-05	0.00111654
FLAD1	0.198706	5.30611e-05	0.00111735
PRR5-ARHGAP8	0.198575	5.36777e-05	0.00112915
ZNF451	0.198553	5.37814e-05	0.00113014
C20orf96	0.198528	5.38999e-05	0.00113135
PRKRIP1	0.198518	5.39518e-05	0.00113135
DNAJC14	0.1985	5.40345e-05	0.0011319
ATP5EP2	0.19846	5.42262e-05	0.00113369
C16orf87	0.198459	5.42335e-05	0.00113369
LOC127841	0.198447	5.42896e-05	0.00113369
ZNF44	0.198368	5.46712e-05	0.00113948
MSRB2	-0.198364	5.46878e-05	0.00113948
MAPRE2	-0.198354	5.47375e-05	0.00113948
TGIF2	0.198146	5.57518e-05	0.0011594
BAHD1	0.198085	5.60559e-05	0.00116451
ZFP1	0.198029	5.6332e-05	0.00116788
ANKRD43	0.198028	5.63348e-05	0.00116788
SNX31	0.197983	5.65618e-05	0.00117138
ECM1	-0.197919	5.68808e-05	0.00117677
PDXDC2	0.197885	5.70505e-05	0.00117899
RAB27A	-0.197874	5.71058e-05	0.00117899
CRB3	0.197836	5.72989e-05	0.00118146
LHPP	-0.197827	5.7343e-05	0.00118146
GALNTL2	-0.19778	5.75825e-05	0.00118467
ZNF778	0.197773	5.76175e-05	0.00118467
CD74	-0.19776	5.76845e-05	0.00118484
GUK1	-0.197681	5.80881e-05	0.00119132
TDH	0.197675	5.8119e-05	0.00119132
IL7R	-0.197602	5.84943e-05	0.00119779
GSTO1	-0.197544	5.8789e-05	0.0012026
GLIS3	-0.197525	5.8892e-05	0.00120347
CCDC41	0.197506	5.89883e-05	0.00120422
EDEM2	0.197399	5.95459e-05	0.00121436
ZNF568	0.197385	5.962e-05	0.00121464
GRID2IP	0.197369	5.9704e-05	0.00121511
RBM12	0.197227	6.04523e-05	0.00122909
ZNF431	0.197137	6.09355e-05	0.00123701
ZMYND15	-0.197131	6.09651e-05	0.00123701
AGTRAP	-0.19708	6.12414e-05	0.00124136
TIAM1	0.196962	6.18762e-05	0.00125296
C8orf47	0.196936	6.20195e-05	0.0012546
PLAC8	-0.196882	6.23154e-05	0.00125931
ZNF420	0.196825	6.26262e-05	0.00126432
ZNF527	0.196796	6.27822e-05	0.00126619
A2LD1	-0.196784	6.28494e-05	0.00126627
DDX17	0.196766	6.29516e-05	0.00126706
CSPG5	0.196743	6.30759e-05	0.00126829
FCGR2B	-0.196693	6.33525e-05	0.00127257
TOX3	0.196614	6.37919e-05	0.00128012
GDF11	0.196586	6.39496e-05	0.001282
FEZ1	-0.196561	6.40886e-05	0.0012835
SILV	0.196496	6.44557e-05	0.00128956
PPM1M	-0.196461	6.46542e-05	0.00129225
SLC15A3	-0.196424	6.48673e-05	0.00129521
ARHGEF3	-0.196398	6.50126e-05	0.00129682
BET1	0.196345	6.53158e-05	0.00130158
ARGFXP2	0.196305	6.55424e-05	0.00130356
MIOS	0.196299	6.5576e-05	0.00130356
RAD9A	0.196293	6.56106e-05	0.00130356
ATAD2B	0.196236	6.59408e-05	0.00130767
MOGS	0.196235	6.59479e-05	0.00130767
C8orf51	0.196114	6.66458e-05	0.001318
SDHA	-0.196112	6.6659e-05	0.001318
CSRP1	-0.196099	6.67332e-05	0.001318
EML5	0.196089	6.67937e-05	0.001318
TRMU	0.196088	6.67975e-05	0.001318
S100A10	-0.196051	6.70183e-05	0.00131922
TNIP3	-0.196044	6.70552e-05	0.00131922
HK3	-0.196044	6.70569e-05	0.00131922
GLOD5	0.196027	6.7155e-05	0.00131986
LSM14A	0.19597	6.74911e-05	0.00132516
EEF1A1	-0.195917	6.78029e-05	0.00132892
NRP2	-0.195915	6.78147e-05	0.00132892
PPP3CC	-0.195879	6.8031e-05	0.00133064
DCAF16	0.195875	6.80511e-05	0.00133064
ZNF506	0.195867	6.81019e-05	0.00133064
C19orf46	0.195792	6.85474e-05	0.00133804
PISD	0.195575	6.98566e-05	0.00136227
USF2	0.195545	7.00386e-05	0.00136331
DCUN1D2	0.195544	7.0046e-05	0.00136331
CARKD	0.195502	7.03023e-05	0.00136697
TMEM156	-0.195489	7.03845e-05	0.00136725
GGTA1	-0.195473	7.04811e-05	0.0013678
MDGA1	-0.195429	7.07513e-05	0.00137159
FBXO11	0.195419	7.08134e-05	0.00137159
TNFSF13B	-0.195384	7.10308e-05	0.00137447
SNX4	0.195309	7.14972e-05	0.00138216
OR10AG1	0.195277	7.16974e-05	0.00138446
MPEG1	-0.195267	7.17541e-05	0.00138446
HLA-F	-0.195256	7.18276e-05	0.00138455
ABHD12	0.195242	7.19139e-05	0.00138474
ZNF8	0.195227	7.20075e-05	0.00138474
CD4	-0.195215	7.20829e-05	0.00138474
SGCB	-0.19521	7.21139e-05	0.00138474
AFG3L1	0.195195	7.22105e-05	0.00138527
SOCS3	-0.195179	7.23069e-05	0.00138579
C1orf9	0.195127	7.26346e-05	0.0013897
PCGF2	0.195125	7.26494e-05	0.0013897
SMARCE1	0.195045	7.31579e-05	0.00139657
LGALS12	-0.195033	7.32348e-05	0.00139657
C20orf152	0.195027	7.32693e-05	0.00139657
RCSD1	-0.195024	7.32874e-05	0.00139657
OLFML3	-0.194983	7.35491e-05	0.00140023
FBRS	0.194926	7.39197e-05	0.00140595
PVRL4	0.19491	7.40204e-05	0.00140653
ZNF99	0.194822	7.45844e-05	0.0014159
SYS1	0.194792	7.47814e-05	0.0014183
ZBED4	0.194688	7.54593e-05	0.0014298
IL1RAP	-0.194659	7.56477e-05	0.00143202
HCK	-0.194645	7.57437e-05	0.00143248
ATXN7L3B	0.19457	7.62377e-05	0.00143889
CST7	-0.194563	7.62809e-05	0.00143889
TDRD5	0.194554	7.63449e-05	0.00143889
GPR55	-0.194544	7.64069e-05	0.00143889
FAM122B	0.194539	7.64413e-05	0.00143889
FAM101B	-0.194495	7.67323e-05	0.00144236
FCER1G	-0.19449	7.67693e-05	0.00144236
TBXAS1	-0.194392	7.74192e-05	0.0014532
MAP7D1	-0.194283	7.81581e-05	0.0014657
ZSCAN2	0.194241	7.84422e-05	0.00146898
C1orf135	0.194235	7.84794e-05	0.00146898
DDX20	0.194192	7.87749e-05	0.00147314
ZMYM2	0.194149	7.90684e-05	0.00147725
ASMTL	-0.194132	7.91826e-05	0.001478
C2orf44	0.19409	7.94734e-05	0.00148096
GGT7	0.194088	7.94887e-05	0.00148096
PI4KAP1	0.194072	7.95977e-05	0.00148161
MAT2B	-0.194049	7.97585e-05	0.00148322
GEMIN6	0.194038	7.98321e-05	0.00148322
SEC16B	-0.194003	8.00699e-05	0.00148503
FLNC	-0.194002	8.00777e-05	0.00148503
UBE2Q1	0.193918	8.0665e-05	0.00149454
ZNF7	0.193881	8.09246e-05	0.00149796
FERMT3	-0.193855	8.11049e-05	0.00149992
EGR1	-0.193807	8.14439e-05	0.0015048
SH3PXD2A	-0.193774	8.16747e-05	0.00150767
RGS20	-0.193748	8.18559e-05	0.00150848
PIK3R6	-0.193746	8.18691e-05	0.00150848
NR1I3	0.193684	8.23143e-05	0.00151529
IFI35	-0.193616	8.27983e-05	0.00152281
GALNT10	-0.19353	8.34138e-05	0.00153272
CWC25	0.193483	8.37509e-05	0.0015375
C19orf40	0.193462	8.39061e-05	0.00153894
SERPINB1	-0.19345	8.39932e-05	0.00153913
KLB	0.193412	8.4268e-05	0.00154276
HCST	-0.193346	8.47472e-05	0.00155012
FIZ1	0.193304	8.50553e-05	0.00155433
ZNF136	0.19328	8.52294e-05	0.00155599
PHF14	0.19327	8.53014e-05	0.00155599
TSHZ3	-0.193133	8.63151e-05	0.00157281
GTF2IP1	0.193114	8.6457e-05	0.00157281
CYTH1	-0.193114	8.64586e-05	0.00157281
ACAP1	-0.193089	8.66397e-05	0.00157451
C1QTNF1	-0.19308	8.67093e-05	0.00157451
PBX3	-0.192995	8.73489e-05	0.00158469
CASKIN1	0.192878	8.82279e-05	0.00159648
KIAA1432	-0.192878	8.82285e-05	0.00159648
ANXA2P1	-0.192877	8.82376e-05	0.00159648
RAMP1	-0.192848	8.84602e-05	0.00159906
TPBG	-0.192821	8.86607e-05	0.00159988
ZDHHC23	0.192818	8.86881e-05	0.00159988
SP6	0.19281	8.87449e-05	0.00159988
PAPD5	0.192627	9.01573e-05	0.00162388
KLHL13	-0.192599	9.03738e-05	0.00162632
PILRB	0.192564	9.06408e-05	0.00162966
C14orf101	0.192513	9.10395e-05	0.00163501
NELF	-0.192505	9.11014e-05	0.00163501
CDX2	0.192422	9.17579e-05	0.00164508
CD28	-0.192413	9.18263e-05	0.00164508
TBX3	0.192398	9.19422e-05	0.00164568
DDIT4	-0.192289	9.28098e-05	0.00165973
IL32	-0.192228	9.32973e-05	0.00166646
LOC100270710	-0.192221	9.33525e-05	0.00166646
C1QB	-0.192195	9.35613e-05	0.0016687
CPA3	-0.192176	9.37092e-05	0.00166884
NGDN	0.192173	9.37353e-05	0.00166884
CCNL2	0.192129	9.4086e-05	0.00167359
LRRC8A	-0.192112	9.42285e-05	0.00167419
GINS1	0.192104	9.42865e-05	0.00167419
ZNF813	0.192062	9.46257e-05	0.00167821
SH3RF2	-0.192056	9.46805e-05	0.00167821
ZFHX3	0.191943	9.55984e-05	0.00169232
FSTL1	-0.191932	9.5692e-05	0.00169232
GPR183	-0.191927	9.57293e-05	0.00169232
NHEDC2	-0.191895	9.59921e-05	0.00169461
RNF34	0.191874	9.61612e-05	0.00169461
SNRPB2	0.191864	9.62433e-05	0.00169461
IFT52	0.191863	9.62586e-05	0.00169461
SETDB1	0.191854	9.63327e-05	0.00169461
RPUSD2	0.191849	9.63664e-05	0.00169461
ZNF93	0.191793	9.68346e-05	0.00170135
C17orf75	0.191755	9.71466e-05	0.00170534
IDH3B	0.191734	9.73264e-05	0.001707
CCDC150	0.191673	9.78277e-05	0.00171429
FHL1	-0.191569	9.87066e-05	0.00172818
NFYA	0.191499	9.92973e-05	0.00173701
LOC441666	0.191473	9.9517e-05	0.00173934
LSP1	-0.191375	0.000100354	0.00175243
ITSN2	0.191348	0.000100581	0.00175488
DHCR7	0.19133	0.00010074	0.00175611
GNG2	-0.191295	0.000101044	0.00175989
RPSAP52	-0.191235	0.000101559	0.00176603
ZNF394	0.191233	0.000101573	0.00176603
MTERF	0.19117	0.000102126	0.00177272
C5orf62	-0.191169	0.000102134	0.00177272
DUS4L	0.191154	0.000102265	0.00177346
WIPF1	-0.191103	0.000102706	0.00177956
CDC37L1	-0.191032	0.000103329	0.00178881
ZNF43	0.190982	0.000103776	0.001795
TGM2	-0.190958	0.000103984	0.00179704
RHOF	-0.190881	0.000104672	0.00180737
ZNF230	0.190798	0.000105413	0.00181861
ZNF2	0.190768	0.000105678	0.00182161
LOC387647	-0.19071	0.000106198	0.001829
IL27RA	-0.190689	0.000106394	0.0018308
ZNF317	0.190671	0.000106553	0.00183196
STK36	0.190649	0.000106756	0.00183388
CNIH	-0.190625	0.000106971	0.001836
LIN7B	0.190602	0.000107183	0.00183806
TMEM186	0.190537	0.000107775	0.00184578
TEAD4	-0.190533	0.000107817	0.00184578
WDSUB1	0.190508	0.000108041	0.00184755
IGFBP7	-0.19049	0.000108209	0.00184755
TPM2	-0.190483	0.00010827	0.00184755
JKAMP	-0.190481	0.000108289	0.00184755
TLR6	-0.190433	0.000108731	0.00185218
VSIG10	0.190432	0.000108745	0.00185218
P2RY12	-0.190412	0.000108926	0.00185368
EMILIN1	-0.190397	0.000109065	0.00185447
C11orf36	0.190364	0.000109371	0.00185557
HLA-A	-0.190363	0.000109382	0.00185557
HIC2	0.19036	0.000109407	0.00185557
C1orf200	-0.190293	0.000110035	0.00186464
CXorf57	0.190277	0.000110182	0.00186555
ERBB2	0.190255	0.000110392	0.00186613
FBRSL1	0.190253	0.000110402	0.00186613
PARD6A	0.190232	0.0001106	0.0018679
DNAJB7	0.190204	0.000110871	0.0018709
PLEKHH1	0.190106	0.000111795	0.0018835
FAM55C	-0.190101	0.000111842	0.0018835
PRDM15	0.190095	0.0001119	0.0018835
LIX1L	-0.190077	0.00011207	0.00188479
CD53	-0.190056	0.000112269	0.00188655
ZACN	0.19	0.000112802	0.00189392
SRPX	-0.189977	0.000113024	0.00189605
GADD45A	-0.189959	0.000113191	0.00189727
TNFAIP8L2	-0.189946	0.000113314	0.00189774
F3	-0.189928	0.000113489	0.0018991
AP3S1	-0.189905	0.000113711	0.00190122
CACNA2D4	-0.189823	0.000114509	0.00191245
FMO9P	0.189815	0.000114577	0.00191245
GPX8	-0.189806	0.000114669	0.00191245
BLM	0.189789	0.000114832	0.00191358
SLCO2B1	-0.189757	0.000115148	0.00191726
CEBPD	-0.189741	0.0001153	0.00191727
RAB40C	0.189737	0.00011534	0.00191727
C1orf59	0.189704	0.00011566	0.00191993
PPM1J	-0.189701	0.000115692	0.00191993
MEF2C	-0.189641	0.000116281	0.0019281
TRIM69	-0.189631	0.000116382	0.00192818
APOL4	0.189585	0.000116836	0.00193412
CACNB3	0.189575	0.000116937	0.00193419
PRSS23	-0.189523	0.000117444	0.00194098
CRNKL1	0.189499	0.000117687	0.00194185
CCR1	-0.189499	0.000117691	0.00194185
LGALS1	-0.189472	0.000117957	0.00194329
PDGFC	-0.18947	0.000117974	0.00194329
C9orf9	-0.189458	0.000118098	0.00194329
NGFR	-0.189451	0.000118166	0.00194329
LTBP2	-0.189429	0.000118382	0.00194524
MNDA	-0.189404	0.000118634	0.00194638
TPSAB1	-0.189397	0.000118702	0.00194638
PHYHIP	-0.189393	0.000118742	0.00194638
METTL6	0.18935	0.000119179	0.00195195
KIF1A	0.189273	0.000119953	0.00196302
FGF12	0.189254	0.000120146	0.00196458
CD163	-0.189181	0.000120891	0.00197515
RNF182	0.189114	0.000121575	0.0019847
DOCK5	-0.189081	0.000121918	0.00198868
SEPT7P2	0.189057	0.000122164	0.00199108
C14orf148	0.189028	0.000122462	0.00199431
SNX20	-0.18898	0.000122953	0.00200067
SMEK1	0.188965	0.000123111	0.00200163
ATXN2L	0.18888	0.000123998	0.00201441
SNX3	-0.188827	0.000124556	0.00202183
CCDC45	0.188809	0.000124743	0.00202323
ZNF234	0.188798	0.00012486	0.0020235
CSRP2BP	0.188781	0.000125036	0.00202471
NCKAP1L	-0.188685	0.000126052	0.00203844
PRAM1	-0.188682	0.000126087	0.00203844
C5orf56	-0.188658	0.00012634	0.00203965
KLRG2	0.188655	0.000126365	0.00203965
MAGIX	0.188608	0.000126865	0.00204606
EPB41	0.188581	0.000127159	0.00204916
PCDHA7	0.188527	0.000127739	0.00205686
ARHGAP18	-0.188516	0.000127857	0.0020571
MAP6D1	0.188404	0.00012907	0.00207495
SIGLEC9	-0.1883	0.000130194	0.00209016
SCARF2	-0.188298	0.000130225	0.00209016
ZSCAN22	0.188288	0.000130333	0.00209023
SFRS15	0.18826	0.00013064	0.00209347
LRRIQ4	0.188219	0.000131087	0.00209897
ATAD5	0.18814	0.000131962	0.00211128
EWSR1	0.188067	0.000132765	0.00212244
DLX6AS	0.188058	0.000132871	0.00212244
C14orf149	-0.188042	0.000133048	0.00212357
HLA-DPA1	-0.188015	0.000133351	0.00212672
C1QTNF2	-0.187952	0.000134061	0.00213635
FFAR3	-0.187928	0.000134327	0.00213888
MFGE8	-0.187883	0.00013484	0.00214442
PIK3CD	-0.187865	0.00013504	0.00214442
DNAL4	0.187864	0.000135047	0.00214442
ABTB1	-0.187855	0.000135146	0.00214442
STIM1	-0.18785	0.00013521	0.00214442
TNFSF4	-0.187717	0.000136721	0.00216668
CD7	-0.187698	0.000136945	0.00216851
LRRK1	-0.187659	0.000137388	0.00217214
C11orf21	-0.187657	0.000137415	0.00217214
C12orf52	0.187649	0.000137499	0.00217214
HEATR7A	0.187633	0.000137693	0.00217349
GEN1	0.187622	0.000137813	0.00217368
TOX2	-0.187594	0.000138135	0.00217704
KIF1C	-0.187557	0.000138568	0.00218046
TOP2B	0.187557	0.00013857	0.00218046
CD300LB	-0.187545	0.000138701	0.00218082
PPFIBP1	-0.187495	0.000139287	0.0021876
LOC554202	-0.18749	0.000139351	0.0021876
IDO1	-0.187404	0.00014035	0.00220003
IL16	-0.187403	0.000140362	0.00220003
C9orf139	-0.187359	0.000140876	0.00220505
C9orf21	-0.187357	0.000140903	0.00220505
LDHA	-0.187309	0.000141474	0.00221228
ENTPD6	0.187291	0.000141689	0.0022139
SETD5	0.187198	0.000142787	0.00222933
CSRNP2	0.187166	0.000143166	0.0022335
ANXA2P3	-0.187121	0.000143705	0.0022387
NCF1B	-0.18712	0.000143723	0.0022387
TRAF1	-0.187102	0.000143944	0.0022404
ARHGAP9	-0.18709	0.000144077	0.00224075
CCL13	-0.187074	0.00014428	0.00224216
EIF4A1	-0.18702	0.000144926	0.00224939
SPDYE6	0.187016	0.00014497	0.00224939
MYH3	-0.187002	0.000145142	0.00224962
ZNF614	0.186997	0.000145209	0.00224962
FBXO46	0.186966	0.000145578	0.00225205
GDAP2	0.186965	0.000145591	0.00225205
LILRA3	-0.186948	0.000145803	0.0022536
PGAM4	-0.186875	0.000146694	0.00226562
SLC1A6	0.186848	0.000147015	0.00226883
RCC2	0.186838	0.000147142	0.00226903
KIAA1797	-0.186824	0.000147319	0.00226903
KCNMB1	-0.18681	0.000147484	0.00226903
PPIL2	0.186802	0.000147589	0.00226903
ZNF772	0.186797	0.00014765	0.00226903
CD52	-0.186792	0.000147707	0.00226903
ZNF789	0.18675	0.000148227	0.00227343
HPS4	0.186746	0.000148282	0.00227343
KIRREL	-0.186741	0.000148334	0.00227343
SLC37A3	0.186665	0.000149278	0.00228615
BAT2L2	0.186634	0.000149666	0.00229035
POLR2J3	0.186586	0.00015026	0.00229768
CYBRD1	-0.186571	0.000150452	0.00229887
ZG16	0.18656	0.000150593	0.00229927
ZNF711	0.186515	0.000151158	0.00230614
KRTAP10-4	0.186474	0.000151673	0.00231224
SASH3	-0.18646	0.000151855	0.00231325
DOPEY2	0.18643	0.000152231	0.00231721
ADM	-0.186361	0.0001531	0.00232696
ZNF642	0.186361	0.000153103	0.00232696
HAVCR2	-0.186331	0.000153486	0.00232973
CCDC109A	-0.186329	0.000153518	0.00232973
AREG	-0.186226	0.000154834	0.00234552
CCDC88A	-0.186222	0.000154886	0.00234552
GTPBP10	0.18622	0.00015491	0.00234552
TMCO2	0.18616	0.000155688	0.00235553
GRB7	0.186129	0.000156091	0.00235934
THBS1	-0.186122	0.000156175	0.00235934
MS4A4A	-0.186079	0.000156742	0.00236442
AHNAK2	-0.186073	0.000156819	0.00236442
FASN	0.186065	0.000156922	0.00236442
NPR1	-0.18606	0.000156983	0.00236442
TPP1	-0.186042	0.000157217	0.00236616
GDF7	0.186005	0.0001577	0.00237165
PTPRJ	-0.185916	0.000158868	0.00238732
MXRA8	-0.185908	0.00015898	0.00238732
NTN1	-0.185874	0.000159421	0.00239215
RAB23	-0.185846	0.000159794	0.00239595
FABP4	-0.185777	0.000160719	0.00240802
SUSD4	0.185751	0.000161059	0.00241131
TGFB1I1	-0.185583	0.000163314	0.00244325
GLIS1	-0.185567	0.000163538	0.002444
ZNF10	0.185562	0.000163608	0.002444
PARVB	-0.185509	0.000164322	0.00245284
CYTIP	-0.185472	0.000164822	0.00245848
HINT3	0.185462	0.000164962	0.00245873
NIN	-0.185405	0.000165742	0.00246564
ZNF160	0.185404	0.000165756	0.00246564
LAMA3	-0.185395	0.000165882	0.00246564
MSC	-0.185387	0.000165986	0.00246564
ADAMTS2	-0.185383	0.00016604	0.00246564
PAIP2B	0.185356	0.000166423	0.00246878
LILRB4	-0.18535	0.000166498	0.00246878
ZNF493	0.185331	0.000166766	0.00246889
LOC152024	0.18533	0.000166778	0.00246889
SLC46A1	0.185321	0.000166898	0.00246889
DENND5A	-0.185314	0.000166998	0.00246889
CCDC50	-0.185268	0.000167627	0.0024749
VNN2	-0.185267	0.000167652	0.0024749
BMP8B	0.185251	0.000167863	0.00247519
LOC100216001	-0.185247	0.000167918	0.00247519
TMEM151B	0.185198	0.00016861	0.00248356
KRBA1	0.1851	0.000169977	0.00250001
GZMB	-0.185095	0.000170054	0.00250001
PLAUR	-0.185091	0.000170101	0.00250001
C21orf90	0.185034	0.000170908	0.00251002
UPK1A	0.18499	0.000171536	0.00251741
LOC100128573	0.184976	0.000171723	0.0025183
C1orf213	0.184946	0.000172156	0.00252167
LMCD1	-0.184942	0.000172203	0.00252167
SETD4	0.184929	0.000172395	0.00252263
C19orf35	-0.184894	0.000172901	0.0025279
THUMPD1	0.18488	0.0001731	0.0025279
ZNF701	0.184877	0.000173134	0.0025279
LOC100130776	-0.184852	0.00017349	0.00252813
EIF2S2	0.184842	0.000173633	0.00252813
LCP2	-0.184841	0.000173651	0.00252813
HLA-DPB1	-0.184841	0.000173654	0.00252813
CCDC46	-0.184813	0.000174053	0.00253211
SLC11A2	0.184769	0.000174688	0.00253836
HLA-H	-0.184766	0.000174736	0.00253836
GPD1L	0.184629	0.00017672	0.00256532
TIMP2	-0.184601	0.00017712	0.00256869
TMEM199	0.184595	0.000177208	0.00256869
CLCN2	0.184581	0.00017741	0.00256966
MFSD8	0.184566	0.000177633	0.00256966
FADS6	0.184564	0.00017766	0.00256966
THG1L	-0.184545	0.000177935	0.00257179
GGT5	-0.184532	0.000178133	0.00257279
APOL3	-0.184496	0.000178662	0.00257858
VMO1	-0.184453	0.000179303	0.00258596
TLR3	-0.184443	0.000179442	0.00258611
PRCC	0.184434	0.000179575	0.00258616
CNTNAP5	0.184413	0.00017989	0.00258721
IL15RA	-0.18441	0.000179934	0.00258721
PHF12	0.184403	0.000180035	0.00258721
SLC2A3	-0.184378	0.000180401	0.00259061
KDM1A	0.184358	0.000180699	0.00259089
CPEB1	-0.184354	0.000180762	0.00259089
ZNF518A	0.184351	0.000180808	0.00259089
OTUD3	0.184323	0.00018123	0.00259508
PALLD	-0.184306	0.000181484	0.00259686
FAM20A	-0.184158	0.000183699	0.00262669
DYNLRB1	0.184132	0.0001841	0.00263054
BOC	-0.184119	0.000184286	0.00263133
HLA-B	-0.183984	0.00018634	0.00265876
PTGDR	-0.183947	0.000186916	0.00266508
TMEM170A	0.183858	0.000188282	0.00268265
SIPA1L3	0.183839	0.000188574	0.0026849
KIAA0664P3	0.183829	0.000188737	0.00268532
POLR3E	0.18378	0.000189497	0.00269421
CACNA1D	0.183744	0.000190052	0.00269918
STARD8	-0.18374	0.000190115	0.00269918
VHL	0.183615	0.000192072	0.00272255
RGS10	-0.183611	0.000192145	0.00272255
TCHP	0.183608	0.00019219	0.00272255
LOC149620	0.183601	0.000192304	0.00272255
FN3K	0.183509	0.000193752	0.00274111
ACADL	0.183463	0.000194477	0.00274942
C10orf72	-0.183396	0.000195557	0.00276275
SLC25A29	0.183338	0.000196489	0.00277396
GLP1R	0.183306	0.000197006	0.00277929
NFIX	-0.183267	0.000197636	0.00278618
C12orf51	0.183258	0.000197772	0.00278618
SORBS1	-0.183215	0.000198472	0.00279408
ZNF696	0.183196	0.000198787	0.00279607
CALM3	-0.183186	0.000198941	0.00279607
ZBED2	-0.183174	0.000199143	0.00279607
COL5A3	-0.183168	0.000199234	0.00279607
CBLL1	0.183164	0.000199311	0.00279607
HLA-DMB	-0.183096	0.00020042	0.00280966
C1orf172	0.183069	0.000200866	0.00281264
LOC399959	-0.183066	0.000200913	0.00281264
RDH16	0.183051	0.000201148	0.00281396
SIM2	0.183038	0.000201372	0.00281514
HDDC3	0.183008	0.000201857	0.00281994
CLN3	0.182997	0.000202036	0.00282048
MYO1D	-0.182982	0.000202292	0.00282126
LOC100134368	0.182977	0.000202377	0.00282126
NFATC2IP	0.182969	0.000202514	0.00282126
KLF17	-0.182928	0.000203179	0.00282856
FAM71D	0.182863	0.000204265	0.00284171
IER3	-0.182764	0.000205922	0.00286277
BIN1	-0.182722	0.000206632	0.00287066
CYBB	-0.182689	0.000207191	0.00287643
COL16A1	-0.182634	0.000208126	0.00288741
FIGNL1	0.182618	0.000208397	0.00288916
ICAM1	-0.182562	0.000209342	0.00290026
C20orf12	0.182537	0.000209782	0.00290436
OFD1	0.182463	0.00021104	0.00291975
TP53TG3B	0.18245	0.000211272	0.00292095
ABI3	-0.182441	0.000211419	0.00292096
PHLDB1	-0.182413	0.000211902	0.00292563
DUSP15	0.182373	0.000212589	0.00293308
CCDC132	0.182352	0.000212958	0.00293616
ELP4	-0.182323	0.000213459	0.00294104
SLAMF8	-0.182252	0.000214697	0.00295607
ZCCHC24	-0.182226	0.000215163	0.00296045
L3MBTL	0.182214	0.00021537	0.00296126
THRA	-0.182185	0.000215873	0.00296614
ZNF296	0.18212	0.000217024	0.00297992
CACNA1I	0.182097	0.000217426	0.00298339
OSCAR	-0.182087	0.000217601	0.00298375
LAIR1	-0.182053	0.000218215	0.00299012
CHERP	0.182037	0.000218482	0.00299175
GOLGA3	0.182005	0.000219061	0.00299592
AIDA	-0.182004	0.000219086	0.00299592
DGAT2	0.181989	0.000219351	0.0029975
SRCIN1	0.181977	0.000219567	0.0029984
FCN1	-0.181966	0.000219752	0.00299889
ATP2B1	0.181947	0.000220092	0.00300004
TBC1D10C	-0.181945	0.000220136	0.00300004
FLJ36031	-0.181924	0.000220502	0.00300299
EPM2AIP1	0.181915	0.000220671	0.00300325
SULF2	-0.181863	0.000221605	0.00301392
NKG7	-0.181825	0.000222295	0.00302125
USP27X	0.181816	0.000222446	0.00302126
TAGLN	-0.181761	0.000223449	0.00303282
POLR3H	0.181705	0.000224469	0.00304461
SCAND1	0.18162	0.00022601	0.00306344
DVL3	0.1816	0.000226379	0.00306464
SERINC1	-0.181599	0.000226405	0.00306464
LOC284798	0.18159	0.00022657	0.00306481
WDR5B	0.181511	0.00022802	0.00308191
GABRQ	0.181502	0.000228185	0.00308191
CXCL16	-0.181496	0.000228296	0.00308191
SYTL5	0.181449	0.000229169	0.00309162
TWIST2	-0.18142	0.000229714	0.0030969
G0S2	-0.181392	0.000230243	0.00310193
COL23A1	-0.181377	0.000230507	0.00310341
GRHL3	0.181342	0.000231174	0.0031103
LILRA5	-0.181279	0.000232354	0.00312408
CFL2	-0.181195	0.000233942	0.00314332
RPL26	-0.181163	0.000234548	0.00314884
COQ7	0.18115	0.000234788	0.00314884
LRRC69	0.181148	0.000234824	0.00314884
AHNAK	-0.181104	0.000235672	0.0031581
TBR1	0.181069	0.000236335	0.00316485
AHSA2	0.181055	0.000236597	0.00316485
PDGFRB	-0.181053	0.000236649	0.00316485
GNLY	-0.181036	0.000236972	0.00316565
GGA1	0.181033	0.000237025	0.00316565
CFI	-0.180987	0.000237904	0.00317528
CSNK2A1	0.180963	0.000238364	0.00317929
IL10RA	-0.180925	0.000239107	0.00318708
SEMA5A	0.180912	0.000239362	0.00318836
ZNF141	0.18088	0.00023997	0.00319434
GFRA2	-0.180801	0.000241516	0.00321279
TRIM7	-0.180782	0.000241881	0.00321551
SNRPF	0.180751	0.000242497	0.00322156
POU3F3	0.180693	0.000243619	0.00323433
KCNJ2	-0.180677	0.000243936	0.0032364
PILRA	-0.180664	0.000244206	0.00323783
PAK4	0.180635	0.000244778	0.00324326
C1orf162	-0.18061	0.000245268	0.00324762
RASSF9	-0.180587	0.000245717	0.00325141
LNX2	0.180556	0.000246339	0.00325749
2020-09-09	-0.180457	0.000248318	0.0032815
SERPINF1	-0.180444	0.000248579	0.00328278
UQCR10	0.180408	0.00024929	0.00328894
WASH7P	0.180404	0.000249374	0.00328894
NCBP2	0.180385	0.000249753	0.00329072
IFITM1	-0.180381	0.000249836	0.00329072
CCBL1	-0.18036	0.000250269	0.00329426
LAMA5	0.180324	0.000250989	0.00330156
GIMAP4	-0.18029	0.000251684	0.00330785
MFSD9	0.180284	0.000251797	0.00330785
FAM164C	0.180256	0.000252378	0.0033133
LYN	-0.18022	0.000253108	0.00332072
AMICA1	-0.180157	0.000254383	0.00333521
ARID2	0.180149	0.000254545	0.00333521
C20orf72	0.180138	0.000254784	0.00333615
ZKSCAN2	0.180099	0.000255581	0.00334441
SLC25A33	0.180071	0.000256146	0.00334962
DOCK2	-0.18005	0.000256588	0.00335321
MPST	0.180002	0.000257582	0.003364
RPS27L	-0.179973	0.000258182	0.00336964
ARL6IP5	-0.179955	0.00025856	0.00337238
SNN	0.179916	0.000259364	0.00338067
RP9	0.179884	0.000260028	0.00338464
CYP1B1	-0.179882	0.000260088	0.00338464
ANKRD37	-0.179877	0.000260175	0.00338464
CTCF	0.179811	0.000261565	0.00340051
CD81	-0.179795	0.000261896	0.00340225
PLAU	-0.179789	0.000262038	0.00340225
UNC5B	-0.179757	0.000262699	0.00340863
TRAPPC10	0.179749	0.000262883	0.00340881
ZNF627	0.179728	0.000263322	0.00341229
TAF1C	0.179633	0.000265337	0.00343459
PCDHB1	0.179629	0.000265412	0.00343459
FKBP15	-0.179617	0.000265673	0.00343459
AQP11	0.179608	0.000265861	0.00343459
CCDC109B	-0.179607	0.0002659	0.00343459
FMO2	-0.17957	0.000266677	0.00344039
CRH	0.179568	0.000266731	0.00344039
TNFRSF6B	-0.179561	0.000266863	0.00344039
TAX1BP3	-0.179549	0.000267124	0.00344154
HSPB9	0.179534	0.000267444	0.00344344
C7orf36	0.179511	0.000267949	0.00344715
TMEM45B	0.179502	0.000268143	0.00344715
TSEN54	0.179491	0.00026838	0.00344715
SLC25A13	0.179489	0.00026842	0.00344715
CBARA1	-0.179476	0.000268704	0.00344859
NFATC1	-0.179437	0.000269536	0.00345706
TRAF3IP3	-0.17939	0.000270553	0.00346589
MBNL1	-0.17939	0.00027057	0.00346589
THSD4	-0.179376	0.00027086	0.00346738
ZNF193	0.179334	0.000271787	0.00347704
LPAR6	-0.17929	0.000272734	0.00348665
TNFRSF18	-0.179283	0.000272887	0.00348665
SGK2	0.17911	0.000276689	0.00353299
AKAP8	0.179094	0.000277052	0.00353439
ZNF490	0.17909	0.000277152	0.00353439
PDE4D	-0.17907	0.000277595	0.00353779
SALL4	0.179045	0.000278147	0.00354258
POF1B	0.179025	0.000278585	0.00354501
PEBP1	0.17902	0.000278692	0.00354501
ITGB7	-0.179006	0.000279016	0.00354688
DPF3	-0.178995	0.000279261	0.00354774
NINJ1	-0.178939	0.000280513	0.00355768
FAM26E	-0.178932	0.000280668	0.00355768
F8	-0.17893	0.000280716	0.00355768
STK32B	-0.178928	0.000280753	0.00355768
FTSJ2	0.178897	0.000281446	0.00356246
ST6GALNAC2	-0.178896	0.000281486	0.00356246
CD48	-0.17886	0.000282295	0.00357045
FEM1A	0.178824	0.000283105	0.00357644
CLEC5A	-0.178823	0.000283125	0.00357644
NPR3	-0.178776	0.000284198	0.00358479
TSKU	-0.178775	0.000284217	0.00358479
FYB	-0.17877	0.000284323	0.00358479
C2orf60	0.178762	0.000284521	0.00358503
HFE	-0.178679	0.00028641	0.00360657
C8orf38	0.178606	0.000288085	0.00362539
BTN3A1	-0.178588	0.0002885	0.00362638
ACIN1	0.178587	0.000288526	0.00362638
PPP2R4	-0.178573	0.000288837	0.00362802
ZNF417	0.178559	0.000289171	0.00362994
TAPBP	-0.178551	0.000289357	0.00363
TGFB3	-0.17852	0.000290071	0.00363668
SAMSN1	-0.178465	0.000291348	0.00365041
CCNJ	0.178446	0.000291776	0.00365348
CHSY3	-0.178403	0.000292781	0.00366379
MANEAL	0.178376	0.00029341	0.00366937
IL2RB	-0.17834	0.000294266	0.00367777
TPSD1	-0.178308	0.000295018	0.00368363
ZNF574	0.1783	0.000295196	0.00368363
GRHL2	0.178285	0.000295555	0.00368363
GIMAP8	-0.17828	0.000295666	0.00368363
DDX12	0.178277	0.000295732	0.00368363
WDR44	-0.178271	0.000295873	0.00368363
C3orf35	0.178265	0.000296021	0.00368363
MTERFD3	0.178242	0.000296555	0.00368799
LIMS3	-0.178194	0.000297699	0.00369878
TRAK1	0.17819	0.000297791	0.00369878
FABP3	0.178107	0.000299768	0.00372102
GOLGA6L9	0.178096	0.000300036	0.00372204
ZNF239	0.178063	0.000300831	0.00372959
ARMC9	-0.178036	0.000301484	0.00373539
RALGPS1	0.178018	0.000301902	0.00373825
GPR135	-0.177948	0.000303591	0.00375685
TBC1D22A	-0.177914	0.000304402	0.00376456
SIGLEC1	-0.177901	0.000304727	0.00376625
LAP3	-0.177856	0.000305832	0.00377758
C20orf94	0.177807	0.000307019	0.00378793
SPPL3	0.177806	0.000307048	0.00378793
THUMPD3	0.177777	0.000307743	0.00379324
FCGR2C	-0.177773	0.000307857	0.00379324
FOXA1	0.177728	0.000308953	0.00380415
SS18L2	0.177721	0.000309121	0.00380415
RGS1	-0.177695	0.000309767	0.00380976
ZNF543	0.177663	0.000310549	0.00381518
MFAP5	-0.177661	0.000310589	0.00381518
STOML3	0.177651	0.000310844	0.00381552
ARHGEF37	-0.177643	0.000311052	0.00381552
E2F6	0.177637	0.000311188	0.00381552
ZNF766	0.177616	0.0003117	0.00381947
CERKL	-0.177588	0.000312408	0.0038258
RMND5A	0.177562	0.000313055	0.0038302
ACAT1	-0.177557	0.000313185	0.0038302
PRPF39	0.17755	0.00031334	0.0038302
RNASE3	-0.177415	0.000316728	0.00386925
CD300LF	-0.177397	0.000317185	0.00387247
ACP2	-0.177387	0.000317442	0.00387247
ADORA3	-0.177374	0.000317764	0.00387247
TBX4	-0.177374	0.000317764	0.00387247
FBXL12	0.177354	0.000318264	0.00387614
AOAH	-0.177342	0.000318572	0.00387614
ARID3C	-0.177339	0.000318645	0.00387614
AP1B1	0.177328	0.00031892	0.00387713
COX19	0.177307	0.000319452	0.00388089
PODNL1	-0.1773	0.00031963	0.00388089
SEPHS2	0.177293	0.00031981	0.00388089
ABCA11P	0.17727	0.000320381	0.00388507
ZNF780B	0.177264	0.000320542	0.00388507
RGS4	-0.177255	0.000320784	0.00388565
DPYSL3	-0.17723	0.000321419	0.00388907
ZNF836	0.177228	0.000321454	0.00388907
ECE1	-0.177202	0.000322111	0.00389467
ACOT9	-0.177182	0.000322627	0.00389855
C6orf72	-0.17715	0.00032345	0.00390615
P2RY13	-0.177125	0.000324094	0.00391101
ZMPSTE24	0.177119	0.000324243	0.00391101
GPSM3	-0.177107	0.00032456	0.00391247
ARL4C	-0.177046	0.000326121	0.00392894
OXGR1	0.177025	0.000326682	0.00393332
NCF1	-0.176966	0.000328194	0.00394498
HLX	-0.176964	0.000328255	0.00394498
VAMP2	-0.176964	0.000328261	0.00394498
FREM2	0.176957	0.000328437	0.00394498
PCGF3	0.17694	0.000328865	0.00394776
ZNF649	0.176924	0.000329281	0.00395039
LBH	-0.176884	0.000330326	0.00396055
LOC388152	0.176851	0.000331191	0.00396855
KLRK1	-0.176833	0.000331684	0.00397022
HAPLN3	-0.176831	0.000331727	0.00397022
ZBED1	-0.176814	0.000332162	0.00397221
SNX9	-0.176805	0.000332414	0.00397221
ZDHHC8P1	0.176802	0.000332487	0.00397221
LPXN	-0.176784	0.000332968	0.00397558
ZNF549	0.176773	0.000333249	0.00397658
CCL4	-0.176732	0.000334339	0.00398721
R3HDM2	0.176691	0.000335415	0.00399766
MVK	0.176676	0.000335802	0.00399859
PROZ	0.176673	0.000335892	0.00399859
FMOD	-0.176601	0.000337819	0.00401914
LOC91316	0.176551	0.000339135	0.00403241
ITGAV	-0.176506	0.00034035	0.00404445
FSTL4	0.176472	0.000341273	0.00405303
PLA2G2F	0.176454	0.000341749	0.00405627
TICAM1	-0.176433	0.000342335	0.00406082
CASZ1	0.176419	0.000342708	0.00406284
LMBR1L	0.176395	0.000343361	0.00406812
C16orf5	-0.176387	0.000343559	0.00406812
CHST7	-0.176359	0.000344327	0.00407269
PALB2	0.176346	0.000344685	0.00407269
WAS	-0.176342	0.00034479	0.00407269
TMCO3	-0.176341	0.000344812	0.00407269
ZNF544	0.176336	0.000344961	0.00407269
C1orf70	-0.176319	0.000345424	0.00407576
FLJ40504	0.176294	0.000346086	0.00408117
SRCAP	0.176281	0.000346462	0.0040813
CYTL1	-0.176279	0.000346504	0.0040813
SLC25A17	0.17623	0.000347836	0.00409458
FRS2	0.176186	0.000349045	0.00410388
HLA-DRB6	-0.176184	0.000349107	0.00410388
SLC38A5	-0.176179	0.00034924	0.00410388
C6orf57	-0.176139	0.000350365	0.00411468
MMGT1	-0.176092	0.000351654	0.00412741
ZNF776	0.17606	0.000352554	0.00413171
PODXL2	0.176058	0.000352586	0.00413171
GSDMD	-0.176053	0.000352737	0.00413171
C17orf86	0.17604	0.00035309	0.00413171
AP1M2	0.176033	0.000353301	0.00413171
NPTXR	0.176029	0.000353406	0.00413171
ZNF30	0.176027	0.000353463	0.00413171
DDX28	0.176017	0.000353728	0.00413239
ZNF320	0.175988	0.000354559	0.00413964
CDON	-0.17598	0.000354762	0.00413964
CCL3	-0.175969	0.000355075	0.00413971
APCDD1L	-0.175954	0.000355505	0.00413971
LY86	-0.175953	0.000355518	0.00413971
GPR89C	0.175946	0.000355717	0.00413971
CD3E	-0.175943	0.0003558	0.00413971
SLC9A9	-0.175927	0.000356263	0.0041427
HTR2A	-0.175913	0.000356658	0.00414488
DHX57	0.175774	0.000360573	0.00418795
DULLARD	-0.175743	0.00036144	0.00419401
PYGO2	0.175741	0.000361513	0.00419401
SIK2	-0.175725	0.000361963	0.00419681
C1orf38	-0.175706	0.000362488	0.00420046
DOCK10	-0.175697	0.000362762	0.00420121
MLL2	0.175684	0.00036312	0.00420293
NECAB3	0.175655	0.000363945	0.00420898
PCDHA5	0.175651	0.000364063	0.00420898
CSPG4	-0.175513	0.000368049	0.00425114
ERAP1	-0.17551	0.000368134	0.00425114
GPR84	-0.175496	0.000368532	0.00425329
FBN1	-0.175459	0.000369618	0.00426337
ACVR1	-0.175448	0.000369929	0.0042645
S100A5	0.175416	0.000370868	0.00427287
ABCB7	-0.175402	0.000371266	0.004275
COL12A1	-0.17539	0.000371612	0.00427653
PPM1B	0.175365	0.000372356	0.00428262
GJC2	-0.175348	0.000372835	0.00428568
TRHDE	0.175289	0.000374565	0.00430203
IYD	0.175283	0.00037474	0.00430203
HLA-DRA	-0.175276	0.000374944	0.00430203
ZNF283	0.17527	0.000375116	0.00430203
GET4	0.175254	0.000375601	0.00430247
HMGA2	-0.175254	0.000375601	0.00430247
TLR8	-0.175247	0.000375798	0.00430247
SFRS13A	0.175171	0.000378061	0.00432591
SDPR	-0.175141	0.000378943	0.00433353
NPC1	-0.175093	0.000380375	0.00434743
GALNT2	-0.175082	0.000380691	0.00434855
GRK5	-0.175071	0.000381033	0.0043488
ZKSCAN1	0.175063	0.000381279	0.0043488
ZNF80	-0.17506	0.000381363	0.0043488
JPH2	-0.175006	0.000382958	0.0043645
ARHGAP25	-0.174975	0.000383896	0.00437216
ATP2C2	0.174969	0.000384098	0.00437216
C9orf91	-0.174962	0.000384284	0.00437216
ARRDC5	-0.174925	0.000385403	0.0043824
SUV420H1	0.174917	0.00038566	0.00438283
FILIP1L	-0.174903	0.000386063	0.00438493
ZNF814	0.174852	0.00038763	0.00440024
NLRP1	-0.17484	0.000387967	0.00440157
PPFIA3	0.174761	0.000390387	0.00442276
GDPD3	0.174759	0.000390442	0.00442276
ITGA2	-0.174754	0.000390611	0.00442276
MAB21L2	-0.174746	0.00039085	0.00442276
FAM167A	-0.174743	0.000390939	0.00442276
SLC29A4	0.174736	0.000391158	0.00442276
CCDC14	0.174712	0.000391874	0.00442836
ACOX1	0.174705	0.000392101	0.00442842
SPN	-0.174684	0.000392753	0.00443329
POM121C	0.174663	0.000393397	0.00443806
CDR2	0.174619	0.000394731	0.0044506
PDLIM2	-0.174557	0.000396654	0.00446977
PML	-0.174517	0.00039789	0.00447587
E2F8	0.174515	0.000397979	0.00447587
ANXA11	-0.174496	0.000398552	0.00447587
GAB3	-0.174496	0.000398566	0.00447587
BIN2	-0.174495	0.000398579	0.00447587
DEPDC5	0.174484	0.000398931	0.00447587
LOC100134713	0.174484	0.000398942	0.00447587
POLR3B	0.174482	0.000398981	0.00447587
ANXA5	-0.174462	0.000399625	0.00448059
C20orf7	0.17444	0.000400292	0.00448414
SH3TC1	-0.174437	0.00040039	0.00448414
CHRDL2	-0.17438	0.000402186	0.00450174
C17orf80	0.174368	0.000402556	0.00450337
WNT7B	0.174318	0.000404128	0.00451843
SH3YL1	0.17423	0.000406911	0.00454702
NFIC	-0.174189	0.000408222	0.00455912
MAZ	0.174173	0.000408748	0.00456246
CD84	-0.174157	0.00040925	0.00456552
RGS9	-0.174106	0.000410862	0.00458028
CCL1	-0.174101	0.00041103	0.00458028
PTPRC	-0.174067	0.000412122	0.0045899
WDR73	0.174029	0.000413353	0.00460105
MYCN	0.174016	0.000413756	0.00460298
JARID2	0.174004	0.000414152	0.00460483
SART3	0.173964	0.000415459	0.0046168
KIAA0922	-0.173951	0.00041585	0.00461859
CELF3	0.173925	0.000416695	0.00462541
TEKT5	0.173912	0.000417121	0.00462741
WASH3P	0.173906	0.000417337	0.00462741
ZNF790	0.173884	0.000418058	0.00463128
SIT1	-0.173881	0.000418148	0.00463128
UBE2J2	0.173869	0.000418528	0.00463293
ARHGEF7	0.17382	0.000420138	0.00464818
LOC100129034	-0.173811	0.000420436	0.00464876
LST1	-0.173804	0.000420654	0.00464876
FCGR1C	-0.173789	0.000421138	0.00464881
CHI3L2	-0.173778	0.000421511	0.00464881
PTGIR	-0.173777	0.000421528	0.00464881
CYP4Z2P	0.173776	0.000421586	0.00464881
C20orf106	0.173767	0.000421853	0.00464919
TNFRSF10D	-0.173716	0.000423528	0.00466509
PTGS1	-0.173701	0.000424043	0.00466602
C20orf201	0.1737	0.000424078	0.00466602
GEM	-0.173678	0.000424794	0.00467085
NMUR1	-0.173672	0.000424983	0.00467085
PHLDA1	-0.173631	0.000426368	0.00468351
RHOU	0.173613	0.000426963	0.00468747
IL2RA	-0.173595	0.000427556	0.00469142
BAMBI	0.173569	0.000428397	0.00469807
BCAS1	0.173561	0.000428665	0.00469844
IREB2	0.173548	0.000429123	0.00470089
SGCA	-0.17353	0.000429717	0.00470483
ZNF583	0.17351	0.000430389	0.00470962
SAA1	-0.173491	0.000431016	0.0047139
TMEM204	-0.173471	0.000431687	0.00471867
KCNH8	0.173435	0.000432892	0.0047251
HMGCR	0.173427	0.000433167	0.0047251
GZMH	-0.17342	0.000433403	0.0047251
NRG1	-0.173419	0.000433445	0.0047251
PLK2	-0.173418	0.000433454	0.0047251
UPF1	0.1734	0.000434077	0.00472932
SP100	-0.173387	0.000434507	0.00473143
CD99	-0.173371	0.000435065	0.00473493
DSCR10	0.173355	0.000435585	0.00473666
SAMD4A	-0.173352	0.000435696	0.00473666
ASB15	0.173339	0.000436127	0.00473878
PHF19	-0.173329	0.000436484	0.00474008
C17orf53	0.173286	0.00043794	0.00475332
CDK3	0.173263	0.000438702	0.00475901
MCF2L	0.17325	0.000439149	0.00476128
FRMD4B	-0.173241	0.000439465	0.00476213
MMP7	-0.173233	0.000439751	0.00476267
LOXL2	-0.173209	0.000440564	0.00476689
KCTD1	-0.173207	0.000440617	0.00476689
EDNRA	-0.173193	0.0004411	0.00476954
CIITA	-0.173175	0.000441721	0.00477368
PSTPIP1	-0.173109	0.000443992	0.00479564
COL9A1	0.173102	0.000444234	0.00479567
ZNF559	0.173081	0.000444958	0.0048009
CPXM1	-0.173045	0.000446192	0.00480823
IVD	0.173044	0.000446213	0.00480823
IL13RA1	-0.17304	0.000446357	0.00480823
ITGAM	-0.173002	0.000447683	0.0048193
MMP9	-0.172997	0.000447866	0.0048193
MFSD6L	0.172987	0.000448214	0.00482046
ITM2A	-0.17297	0.000448779	0.00482395
RUNX3	-0.172951	0.000449464	0.00482514
XPNPEP2	-0.172947	0.000449608	0.00482514
ZNF341	0.172947	0.000449612	0.00482514
ZNF526	0.172938	0.000449904	0.0048257
RRAD	-0.172895	0.000451426	0.00483943
XIRP1	-0.172875	0.000452112	0.00484419
DHRSX	-0.17285	0.000452992	0.00485103
KIAA1644	-0.172833	0.000453581	0.00485474
PABPC1	0.172802	0.000454666	0.00486376
SLC29A2	0.172762	0.000456068	0.00487324
DLL3	0.172759	0.000456171	0.00487324
PTPRR	0.172756	0.000456281	0.00487324
PLA2G4A	-0.172728	0.000457295	0.00488147
CAPN7	0.172706	0.000458053	0.00488695
CMAH	-0.172678	0.000459067	0.00489517
CPSF6	0.17265	0.000460062	0.00490317
PKLR	0.172623	0.000461006	0.00491062
SPINT2	0.172604	0.0004617	0.0049154
STK4	0.172591	0.000462153	0.00491648
CCNT2	0.172585	0.000462367	0.00491648
YTHDC1	0.17258	0.000462537	0.00491648
FAM83F	0.172565	0.000463089	0.00491815
BRD1	0.172557	0.000463374	0.00491815
RRN3P3	0.172555	0.00046343	0.00491815
USP36	0.172531	0.000464299	0.00492476
VENTX	-0.172507	0.000465177	0.00493146
SYNRG	0.172454	0.00046708	0.00494903
ZNF324B	0.172433	0.000467813	0.00495417
RDH12	0.172397	0.00046913	0.00496549
WARS	-0.172353	0.000470739	0.0049799
BCL2A1	-0.172337	0.000471315	0.00498181
TFIP11	0.172334	0.000471417	0.00498181
PGM1	-0.172274	0.000473609	0.00500234
ANKRD54	0.172261	0.000474084	0.00500472
CBY1	0.172233	0.000475112	0.00501293
ARPM1	-0.172194	0.000476534	0.00502325
FLRT2	-0.172193	0.000476591	0.00502325
ANXA7	-0.172132	0.000478844	0.005039
WBSCR17	-0.172124	0.000479124	0.005039
KIR2DL4	-0.172117	0.000479368	0.005039
PIGM	0.172094	0.000480231	0.005039
SF3B4	0.172093	0.000480262	0.005039
SCAMP5	0.172093	0.000480284	0.005039
TIMP1	-0.172091	0.00048035	0.005039
RAB15	0.172085	0.000480567	0.005039
TEX14	0.172077	0.000480851	0.005039
SNTN	0.172075	0.000480929	0.005039
AP1AR	0.172071	0.000481065	0.005039
ZNF16	0.17207	0.000481102	0.005039
RIMKLA	0.172054	0.000481728	0.00504292
TLX1	0.172038	0.000482293	0.0050462
SPARC	-0.171984	0.000484326	0.00506226
NLRX1	-0.171984	0.000484333	0.00506226
CYR61	-0.171963	0.00048509	0.00506644
TTC25	0.171959	0.000485238	0.00506644
FGF7	-0.171944	0.000485805	0.00506809
CYSLTR1	-0.171942	0.000485902	0.00506809
ADAMTS14	-0.171902	0.000487396	0.00508104
PALM2-AKAP2	-0.17187	0.000488597	0.00508975
IFI16	-0.171866	0.00048874	0.00508975
DGCR8	0.171846	0.00048951	0.00509512
PHKG2	0.17183	0.000490088	0.00509849
MYEF2	0.171817	0.0004906	0.00510118
SUSD3	-0.171806	0.000491011	0.00510257
BSPRY	0.1718	0.000491244	0.00510257
FZD3	0.171781	0.000491949	0.00510725
ZBTB49	0.171709	0.000494679	0.00513294
KRIT1	0.171679	0.000495836	0.00514041
PLCB2	-0.171675	0.000495987	0.00514041
RAP1GAP	0.17167	0.000496168	0.00514041
RNASEK	-0.171599	0.000498899	0.00516603
PACSIN1	0.171585	0.000499444	0.00516812
CLYBL	-0.17158	0.000499617	0.00516812
KLHL5	-0.17157	0.000499994	0.00516935
BAZ2A	0.171546	0.000500908	0.00517613
POLQ	0.171534	0.000501388	0.00517842
GNL3	0.171521	0.000501888	0.00518092
C20orf177	0.171473	0.00050373	0.00519726
C17orf96	0.171401	0.000506534	0.0052235
C7orf58	-0.171372	0.000507669	0.00523251
GLT8D2	-0.171348	0.000508598	0.0052357
GCNT1	-0.171345	0.000508738	0.0052357
CSNK1E	0.171344	0.000508761	0.0052357
MYLPF	0.171315	0.000509909	0.00524482
ZNF564	0.171303	0.000510355	0.00524671
LTV1	0.171196	0.000514578	0.00528741
RABEP2	0.171185	0.000515003	0.00528819
BCAR4	0.171174	0.000515439	0.00528819
FPR3	-0.171174	0.000515444	0.00528819
MAP3K3	-0.171137	0.000516889	0.00529569
PRDM4	0.171134	0.000517021	0.00529569
IRF1	-0.171134	0.00051703	0.00529569
AIM2	-0.171129	0.000517233	0.00529569
ADAMTS10	-0.17112	0.00051759	0.00529664
FLJ33630	-0.171093	0.000518654	0.00530482
BGN	-0.171086	0.000518921	0.00530485
ALS2CR11	0.171044	0.00052062	0.00531831
PSMB9	-0.17104	0.000520768	0.00531831
PPFIBP2	0.171033	0.000521035	0.00531832
TRPV2	-0.170965	0.00052378	0.00534362
VWA5A	-0.17091	0.000525961	0.00536314
HSPB7	-0.170865	0.00052781	0.00537926
LOC541471	-0.170849	0.000528426	0.00538034
ZNF257	0.170849	0.000528453	0.00538034
TMEM165	0.170833	0.000529071	0.0053837
RBBP8	-0.170827	0.00052932	0.0053837
POSTN	-0.170805	0.000530219	0.0053877
PRSS1	0.170799	0.000530469	0.0053877
ZNF266	0.170797	0.000530556	0.0053877
RALGAPA2	0.170791	0.000530788	0.0053877
ST6GALNAC4	-0.170775	0.000531456	0.00539175
RRN3	0.170736	0.000533052	0.0054052
LOH12CR1	-0.170688	0.000534992	0.00542214
SLC25A10	0.17068	0.000535324	0.00542276
COL3A1	-0.170668	0.000535824	0.00542365
ZNF227	0.170665	0.000535953	0.00542365
PARP3	-0.17062	0.000537779	0.00543938
DHRS2	0.170606	0.000538352	0.00544243
SPINT1	0.170531	0.000541474	0.00547124
PMS2L3	0.170445	0.000545047	0.00550456
BATF3	-0.170425	0.000545859	0.00550998
ZNF548	0.170414	0.000546308	0.00551175
LSM11	-0.170403	0.000546768	0.00551361
C1orf175	-0.170377	0.000547887	0.00552212
AGPAT9	-0.170353	0.000548875	0.00552929
GPR132	-0.17032	0.00055025	0.00554036
H2BFWT	0.170288	0.0005516	0.00555024
PJA2	-0.170284	0.000551785	0.00555024
CTSG	-0.17027	0.000552368	0.00555266
NAA40	0.170265	0.00055258	0.00555266
ODF3B	-0.170257	0.000552914	0.00555324
EP400	0.170241	0.000553598	0.00555732
RECQL4	0.170208	0.000554975	0.00556645
PGLYRP2	0.170206	0.000555062	0.00556645
[truncated: 18,048 more rows]

## Sheet: KICH
Gene	Pearson correlation coefficients	P-value	FDR (BH)
YTHDF1	1	1e-14	1e-10
ACTR5	0.767338	5.72e-14	5.49e-10
POLR3F	0.704479	4.1e-11	1.87e-07
TBC1D20	0.703091	4.65e-11	1.87e-07
NCOA5	0.702544	4.88e-11	1.87e-07
STX16	0.700525	5.85e-11	1.87e-07
TP53RK	0.691413	1.3e-10	3.57e-07
ZNF337	0.685926	2.08e-10	4.99e-07
SFRS6	0.683915	2.46e-10	5.25e-07
GZF1	0.660156	1.64e-09	3.15e-06
DDX27	0.658072	1.92e-09	3.36e-06
CDK5RAP1	0.656114	2.23e-09	3.57e-06
DSN1	0.65504	2.42e-09	3.57e-06
SS18L1	0.651441	3.16e-09	4.33e-06
ARFGAP1	0.64869	3.86e-09	4.95e-06
C20orf4	0.645451	4.89e-09	5.87e-06
CTNNBL1	0.637912	8.37e-09	9.35e-06
ZNF335	0.636556	9.2e-09	9.35e-06
TMEM189	0.636489	9.25e-09	9.35e-06
CSTF1	0.63208	1.26e-08	1.21e-05
HM13	0.628089	1.65e-08	1.51e-05
ZSWIM1	0.625142	2.01e-08	1.76e-05
PRPF6	0.624028	2.17e-08	1.81e-05
DNTTIP1	0.615752	3.74e-08	2.93e-05
UBE2V1	0.615467	3.81e-08	2.93e-05
L3MBTL	0.613058	4.45e-08	3.29e-05
ZNF334	0.605032	7.41e-08	5.28e-05
VPS16	0.600423	9.87e-08	6.58e-05
ZCCHC3	0.599576	1.04e-07	6.58e-05
DHX35	0.599519	1.04e-07	6.58e-05
TTPAL	0.599233	1.06e-07	6.58e-05
ELMO2	0.596907	1.22e-07	7.35e-05
RNF114	0.596008	1.29e-07	7.53e-05
SYCP2L	0.594886	1.38e-07	7.82e-05
SNRPB2	0.592721	1.58e-07	8.66e-05
KIAA0406	0.583623	2.7e-07	0.000144177
C20orf11	0.576163	4.15e-07	0.000215437
SLC13A3	0.57567	4.27e-07	0.000215712
CRLS1	0.573432	4.84e-07	0.000238504
DIDO1	0.57266	5.06e-07	0.000242864
SNX5	0.571413	5.42e-07	0.000254083
ZNF133	0.568286	6.45e-07	0.000290923
MOCS3	0.568121	6.51e-07	0.000290923
CSRP2BP	0.566355	7.18e-07	0.000313388
ZNFX1	0.565152	7.67e-07	0.000324895
TAF4	0.564888	7.78e-07	0.000324895
RBM39	0.558488	1.1e-06	0.000431328
LSM14B	0.552677	1.5e-06	0.00057544
NSFL1C	0.550784	1.65e-06	0.000622992
TM9SF4	0.549103	1.8e-06	0.000666977
SLC35C2	0.547708	1.94e-06	0.000692476
ZGPAT	0.546995	2.01e-06	0.000692476
CHMP4B	0.546861	2.03e-06	0.000692476
FAM113A	0.546714	2.04e-06	0.000692476
CBFA2T2	0.546604	2.05e-06	0.000692476
GTPBP5	0.54527	2.2e-06	0.000728896
SPATA2	0.543332	2.43e-06	0.00079127
SNORA39	0.539701	2.92e-06	0.000935375
LIME1	0.53566	3.58e-06	0.00112655
APOBEC3F	0.534557	3.78e-06	0.00115222
C20orf43	0.532375	4.21e-06	0.00126334
LUC7L	0.530671	4.57e-06	0.00135255
TRPC4AP	0.530354	4.65e-06	0.00135286
CCDC73	0.529243	4.91e-06	0.00140699
CENPT	0.527864	5.25e-06	0.00147524
KIAA1024	0.527665	5.3e-06	0.00147524
C20orf111	0.526985	5.47e-06	0.00150288
OGFR	0.516939	8.84e-06	0.00239151
CPNE1	0.516141	9.17e-06	0.00244808
SNHG11	0.514717	9.8e-06	0.0025805
STK4	0.509832	1.23e-05	0.00319033
NOP56	0.507905	1.34e-05	0.0033952
ZNF217	0.507837	1.35e-05	0.0033952
PANK2	0.507601	1.36e-05	0.0033952
ERGIC3	0.506414	1.44e-05	0.00346736
CD40	0.506333	1.44e-05	0.00346736
TRMT6	0.506297	1.44e-05	0.00346736
NXT1	0.50526	1.51e-05	0.00358478
ARFRP1	0.505016	1.53e-05	0.00358478
UQCC	0.503918	1.61e-05	0.00365422
TPD52L2	0.503745	1.62e-05	0.00365422
STAT2	0.503533	1.64e-05	0.00365422
NAA20	0.501756	1.77e-05	0.0039054
ABHD12	0.501537	1.79e-05	0.0039054
ZMYND8	0.499441	1.96e-05	0.00419272
RAE1	0.499438	1.96e-05	0.00419272
ACIN1	0.499009	2e-05	0.00422626
RTEL1	0.498129	2.08e-05	0.00430317
FAM13AOS	0.497524	2.14e-05	0.00432317
C20orf96	0.495909	2.29e-05	0.00459322
C20orf134	0.495561	2.33e-05	0.00461583
SLC9A8	0.494112	2.48e-05	0.00486775
C20orf72	0.492483	2.66e-05	0.00517287
ARMC5	0.492183	2.7e-05	0.00518815
PSMF1	0.491489	2.78e-05	0.00529376
AKAP8	0.491169	2.82e-05	0.00531504
C14orf138	0.490606	2.89e-05	0.00539303
PDXDC2	0.48932	3.06e-05	0.00553898
ZNF343	0.487835	3.26e-05	0.00584812
ZNF341	0.486911	3.39e-05	0.00602743
PPP1R10	0.48614	3.5e-05	0.00617174
CCDC78	0.483273	3.95e-05	0.00684384
FAM156A	0.482642	4.06e-05	0.00696548
C20orf196	0.481864	4.19e-05	0.00706296
VAPB	0.481712	4.22e-05	0.00706296
ERMN	0.481683	4.23e-05	0.00706296
PCMTD2	0.480928	4.36e-05	0.00722757
TAB1	0.479093	4.71e-05	0.00753041
TAF1C	0.478929	4.74e-05	0.00753041
SETD1A	0.478748	4.78e-05	0.00753041
TH1L	0.478541	4.82e-05	0.00753041
C16orf53	0.478132	4.9e-05	0.00759745
UBOX5	0.477466	5.04e-05	0.00774807
MAVS	0.476252	5.3e-05	0.0080823
NCRNA00085	0.475714	5.42e-05	0.00819889
PAN2	0.474494	5.7e-05	0.00849583
EIF6	0.474281	5.75e-05	0.00849583
ENTPD6	0.473976	5.82e-05	0.00852975
KIAA1530	0.47278	6.11e-05	0.0088095
PLA2G6	0.472655	6.14e-05	0.0088095
GMEB2	0.472465	6.19e-05	0.00881237
LOC100270804	0.472083	6.29e-05	0.00882686
CHKB-CPT1B	0.472064	6.29e-05	0.00882686
PIGU	0.471737	6.38e-05	0.00888042
CCDC116	0.471454	6.45e-05	0.00891873
STK35	0.469832	6.89e-05	0.00945756
ZBTB49	0.468622	7.24e-05	0.00976026
NXF1	0.468527	7.26e-05	0.00976026
GUSBP3	0.468148	7.37e-05	0.00984167
C19orf66	0.467213	7.66e-05	0.0100787
CEP250	0.466462	7.89e-05	0.0102833
L3MBTL2	0.466373	7.92e-05	0.0102833
GTF3C1	0.466028	8.03e-05	0.010356
RBCK1	0.465379	8.24e-05	0.0105574
COMMD7	0.465015	8.36e-05	0.0106411
NANP	0.464635	8.49e-05	0.010715
TOP1P2	0.464228	8.63e-05	0.0107659
ZNF558	0.463316	8.95e-05	0.0110876
ZNF75A	0.463162	9e-05	0.0110876
CLCF1	0.461954	9.44e-05	0.0115564
SNRPB	0.461416	9.64e-05	0.0117048
RBM6	0.46131	9.68e-05	0.0117048
KCNQ1OT1	0.459725	0.000103075	0.0123799
TUBGCP6	0.458921	0.000106374	0.0126185
DYNLRB1	0.457935	0.000110549	0.0130333
LOC388789	0.45717	0.000113896	0.013346
PLCG1	0.456421	0.000117262	0.0136571
PIGL	0.45587	0.000119796	0.0138042
C14orf119	0.455834	0.000119962	0.0138042
ZNF512B	0.454896	0.0001244	0.0141455
ZNF263	0.454584	0.000125905	0.0142325
THOC1	0.453915	0.000129198	0.0145193
HIST1H2BE	0.453315	0.00013222	0.0147725
LOC100133545	0.452597	0.000135918	0.0149253
RBBP6	0.451797	0.000140149	0.0151306
PRSS53	0.450573	0.000146859	0.0157151
ZNF747	0.450513	0.000147198	0.0157151
FCGRT	0.449339	0.000153925	0.0163424
BLCAP	0.448791	0.000157161	0.0165943
DSTN	0.44783	0.000162981	0.0170217
TRIAP1	0.447051	0.000167852	0.0174358
RAB22A	0.446482	0.000171488	0.0176229
PRPF39	0.4455	0.000177939	0.0179904
RDH16	0.44544	0.000178344	0.0179904
DNMT3B	0.445275	0.00017945	0.0179904
DGCR8	0.445231	0.000179745	0.0179904
TOP1P1	0.444362	0.000185692	0.0184894
OSBPL2	0.443753	0.000189968	0.0188176
PNN	0.443398	0.000192505	0.0189711
LRDD	0.441015	0.000210331	0.0205174
UBE2L3	0.440526	0.000214173	0.0207867
DFNB59	0.440107	0.000217512	0.0208996
SPIN3	0.438682	0.000229238	0.0219045
SLC34A3	0.438562	0.00023025	0.0219045
ZNF174	0.43768	0.000237829	0.022314
CENPB	0.437669	0.00023792	0.022314
PGBD2	0.437656	0.000238038	0.022314
PRSS50	0.43736	0.000240628	0.0224473
SRRT	0.436441	0.000248857	0.0230675
SOX12	0.436351	0.000249677	0.0230675
BET1L	0.43594	0.000253446	0.0232827
KHSRP	0.435423	0.000258265	0.023493
DLGAP4	0.435287	0.000259545	0.023493
CABLES2	0.435197	0.000260395	0.023493
SULT1A3	0.434918	0.00026305	0.0235252
CHD6	0.434616	0.000265951	0.0235525
FBXL12	0.434615	0.000265957	0.0235525
CD2BP2	0.433376	0.000278172	0.0245212
HIST1H3D	0.43307	0.000281266	0.0246808
GPCPD1	0.432674	0.000285319	0.0249226
NOP2	0.431698	0.000295531	0.025571
RFPL3S	0.431585	0.000296734	0.025571
LDOC1	0.431455	0.000298124	0.0255761
ZNF74	0.43106	0.000302391	0.0258269
TSSC4	0.43077	0.000305555	0.0259816
CRIPAK	0.429726	0.000317196	0.0266181
KLRA1	0.428948	0.000326136	0.0272493
CSTF3	0.428509	0.000331284	0.0275596
SCAND1	0.427788	0.000339894	0.0280404
OGFOD1	0.426843	0.000351486	0.0287426
AHCY	0.426629	0.000354162	0.0288387
PFDN4	0.426484	0.000355979	0.0288644
KRTAP5-2	0.426116	0.00036065	0.0288831
SUV420H2	0.426111	0.000360719	0.0288831
GATSL3	0.425724	0.000365677	0.0289708
NFATC3	0.425673	0.000366338	0.0289708
MASP2	0.425386	0.000370068	0.0290228
DYRK4	0.425322	0.000370906	0.0290228
ZNF333	0.425275	0.000371526	0.0290228
PI3	0.425049	0.000374492	0.0291361
METTL1	0.42423	0.000385453	0.0297348
GNB1L	0.424129	0.00038683	0.0297348
ZNF434	0.423422	0.000396541	0.030233
WDR90	0.423406	0.000396772	0.030233
TRIM21	0.423316	0.00039803	0.030233
CCDC120	0.422752	0.000405968	0.030594
ANKRD54	0.42195	0.000417511	0.031038
DCST2	0.421919	0.000417954	0.031038
GLT1D1	0.421894	0.000418319	0.031038
PLXNB2	0.421746	0.000420488	0.0310789
SUN3	0.421552	0.00042335	0.0311706
NGDN	0.421272	0.000427501	0.0312369
PARN	0.420193	0.000443842	0.032308
C20orf30	0.419888	0.000448575	0.0325293
RALY	0.418602	0.000468998	0.0337556
NR2E3	0.417923	0.000480128	0.0343143
C19orf29	0.417878	0.000480867	0.0343143
NPIP	0.417803	0.000482118	0.0343143
PDRG1	0.417067	0.000494477	0.0350641
UCKL1	0.415972	0.000513427	0.0358247
INTS3	0.415823	0.000516056	0.0358247
NOL12	0.415741	0.0005175	0.0358247
POLR3H	0.415699	0.000518252	0.0358247
ZNF23	0.415458	0.000522555	0.0359926
EP400NL	0.415235	0.000526543	0.0361378
MRPS26	0.414873	0.000533097	0.0362832
ZNF200	0.413785	0.000553248	0.0370445
C9orf173	0.413362	0.000561274	0.0374514
PPAN	0.413142	0.000565495	0.0376025
DNAJC5	0.412083	0.000586169	0.038652
LCAT	0.412026	0.000587313	0.038652
SETD1B	0.411043	0.000607141	0.0396585
PCIF1	0.410892	0.000610261	0.0396585
FKBP11	0.410863	0.00061086	0.0396585
ROMO1	0.410726	0.000613681	0.0397074
LOC100132247	0.409939	0.000630157	0.0403658
PHF5A	0.409283	0.000644204	0.0411285
EWSR1	0.408994	0.000650497	0.0413927
TOE1	0.408271	0.000666447	0.0421051
MAPKBP1	0.408091	0.000670476	0.0421051
FOXJ2	0.407976	0.000673043	0.0421051
DRD4	0.407909	0.000674561	0.0421051
RBMX2	0.407714	0.000678975	0.0421051
SPPL2B	0.407665	0.000680096	0.0421051
LPIN3	0.407582	0.000681985	0.0421051
ATXN7L2	0.407572	0.000682207	0.0421051
SALL4	0.407511	0.000683602	0.0421051
LOC91316	0.407218	0.000690302	0.0422835
MAPRE1	0.405496	0.000731018	0.043826
C1orf61	0.405348	0.000734621	0.043826
TIA1	0.405309	0.00073557	0.043826
HTR7P1	0.405286	0.000736125	0.043826
C20orf20	0.405192	0.000738423	0.043826
ZNF541	0.405131	0.000739913	0.043826
POFUT1	0.404626	0.000752391	0.0443493
ZNF673	0.404535	0.000754656	0.0443493
ZCCHC2	0.40428	0.00076107	0.0444543
FBRS	0.403896	0.000770782	0.044741
HIVEP1	0.40381	0.000772962	0.044741
CHTF18	0.403663	0.000776718	0.0448234
SFRS8	0.403204	0.000788584	0.0451345
MORF4L2	0.403143	0.00079016	0.0451345
KCNH8	0.402899	0.000796521	0.0452862
IL20RA	0.402686	0.000802132	0.0453293
FAM18A	0.402453	0.000808301	0.0453293
TRMT1	0.40244	0.000808641	0.0453293
ACOT8	0.402423	0.000809111	0.0453293
MANBAL	0.402188	0.000815385	0.0453293
CBLN3	0.402134	0.000816821	0.0453293
C1orf103	0.401987	0.000820772	0.0453293
LAT	0.40189	0.00082339	0.0453293
TFAP2E	0.40186	0.00082419	0.0453293
DDX56	0.401675	0.000829217	0.0453293
C20orf3	0.401173	0.000842977	0.0458909
JMJD5	0.401063	0.00084602	0.0459265
RAVER1	0.400336	0.00086637	0.0468987
NANOG	0.400063	0.000874112	0.0471849
SLC10A4	0.399957	0.000877156	0.0472166
FNBP4	0.399677	0.000885184	0.0475156
C22orf43	0.399472	0.000891129	0.0475446
PATZ1	0.399359	0.00089441	0.0475446
C11orf61	0.399317	0.000895621	0.0475446
ITPA	0.399214	0.000898639	0.0475734
RBM10	0.398886	0.000908262	0.0479508
NARFL	0.39843	0.000921822	0.0483338
CCDC117	0.398389	0.000923064	0.0483338
PTPN1	0.397967	0.000935796	0.0486631
LRRC56	0.397929	0.00093695	0.0486631
MAP4K5	0.397531	0.000949106	0.0490295
FUS	0.39729	0.000956523	0.0492725
ZNF276	0.397035	0.000964445	0.0494227
INO80E	0.396894	0.000968864	0.0494227
SLC25A14	0.396618	0.000977528	0.0495057
SYS1	0.396573	0.000978933	0.0495057
UFSP1	0.396306	0.000987427	0.0497589
NCOA6	0.396253	0.000989119	0.0497589
RABL2B	0.395966	0.000998306	0.0499595
TRMT2A	0.395825	0.00100286	0.050057
GAR1	0.39491	0.00103279	0.0511523
ZBTB39	0.39461	0.00104278	0.0515144
ASXL1	0.394094	0.00106018	0.0522395
C20orf29	0.393922	0.00106605	0.0523858
SLC2A4RG	0.393847	0.0010686	0.0523858
E4F1	0.393545	0.00107898	0.0523972
PTPRA	0.393453	0.00108213	0.0523972
CCDC142	0.393413	0.00108351	0.0523972
GNAS	0.39327	0.00108848	0.0523972
MAZ	0.393154	0.00109255	0.0523972
KIAA0895L	0.392891	0.00110176	0.0526205
CDR2	0.392735	0.00110724	0.0526205
DKC1	0.392686	0.00110898	0.0526205
GOLGA8B	0.392207	0.00112602	0.0531459
CNO	0.392142	0.00112835	0.0531459
ZNF653	0.391671	0.00114539	0.0534275
CTU2	0.39167	0.00114545	0.0534275
ZNF26	0.391375	0.00115621	0.0535652
COX6B2	0.39136	0.00115676	0.0535652
LEPREL1	0.391082	0.00116703	0.0539108
PMM2	0.390986	0.00117058	0.053945
OSBPL3	0.39061	0.00118463	0.0541231
NAT10	0.390577	0.00118588	0.0541231
KDELR2	0.390522	0.00118793	0.0541231
UNC13C	0.390506	0.00118853	0.0541231
MAPK8IP3	0.389829	0.00121429	0.0551654
PRMT7	0.389664	0.00122062	0.0553222
ZNF799	0.389515	0.00122636	0.0554518
ProSAPiP1	0.389254	0.00123652	0.0557663
CALML4	0.388719	0.00125755	0.0561685
TRMT5	0.388539	0.00126471	0.0562593
HIST1H1C	0.388297	0.00127438	0.0564282
C6orf105	0.388043	0.00128461	0.0566212
PPIL2	0.388042	0.00128464	0.0566212
NXF5	0.387705	0.00129831	0.056926
MAGOHB	0.387547	0.00130475	0.056926
KIAA0556	0.387518	0.00130596	0.056926
THAP7	0.387357	0.00131259	0.0570678
CSAD	0.386985	0.00132796	0.057476
PHRF1	0.386642	0.0013423	0.0578265
PPP4C	0.386576	0.00134508	0.0578265
LOC149134	0.386185	0.00136162	0.0582484
ZNF491	0.386017	0.00136879	0.0583236
NRSN2	0.385491	0.00139145	0.0591581
MUM1	0.385266	0.00140124	0.0593118
SLC25A45	0.385065	0.00141005	0.0594484
GPR125	0.385051	0.00141065	0.0594484
APOBEC3D	0.384919	0.00141646	0.0595628
TBC1D10B	0.384333	0.00144251	0.0602624
DHX34	0.384163	0.00145017	0.0604511
MAGEE1	0.383092	0.00149913	0.0620878
DTWD1	0.382679	0.00151839	0.062698
MRPL17	0.382637	0.00152039	0.062698
DSE	0.381866	0.00155701	0.0636618
TNRC6A	0.381517	0.00157385	0.0639362
SETD6	0.380841	0.0016069	0.0648652
SELO	0.380796	0.00160912	0.0648652
MYH7B	0.380665	0.00161561	0.0648768
KIAA0748	0.379595	0.00166951	0.0665446
UBXN11	0.379469	0.001676	0.0665446
JAKMIP2	0.37889	0.0017059	0.0673149
FAM160A2	0.378442	0.00172943	0.0677894
C4orf23	0.377676	0.00177023	0.0690215
RAB40C	0.377668	0.0017707	0.0690215
HCG4	0.377156	0.00179849	0.0698213
PNPLA6	0.377084	0.00180242	0.0698329
C19orf61	0.376542	0.00183232	0.0707064
STX19	0.376229	0.00184977	0.0710683
HAS3	0.376124	0.00185564	0.0710683
STAC3	0.376109	0.0018565	0.0710683
LY6G5B	0.375837	0.00187186	0.0714473
PRNP	0.375736	0.00187756	0.0714473
NPRL3	0.375735	0.00187767	0.0714473
DMTF1	0.375147	0.00191132	0.0721609
NCOA3	0.374963	0.00192194	0.0724197
REM2	0.374592	0.00194356	0.0730906
CAMP	0.374404	0.00195459	0.0733621
KIAA0922	0.373754	0.00199323	0.0746665
PILRB	0.373667	0.00199843	0.0747156
FAM193B	0.373343	0.00201802	0.0751557
CHPF2	0.373249	0.00202367	0.0752203
ZNF786	0.3731	0.00203275	0.0753271
MIER2	0.373031	0.002037	0.0753271
TRA2A	0.373009	0.0020383	0.0753271
SNORD17	0.372803	0.00205094	0.0756484
SGSM3	0.372613	0.00206268	0.075873
ILF3	0.372454	0.00207254	0.075873
TELO2	0.372449	0.00207282	0.075873
NRF1	0.372349	0.00207901	0.0759155
ADNP	0.372276	0.00208356	0.0759155
HIST1H2BK	0.372228	0.00208657	0.0759155
HCFC1R1	0.372177	0.00208978	0.0759155
TOP3B	0.371237	0.00214925	0.0774899
MYCL1	0.370761	0.00218	0.0783049
MRS2P2	0.370582	0.00219166	0.0783182
MRPL28	0.370576	0.00219205	0.0783182
MYST1	0.370215	0.00221572	0.0788508
HIST1H4D	0.370102	0.00222317	0.0789697
EFCAB10	0.369924	0.00223492	0.0792408
PLAGL2	0.369758	0.00224598	0.0794459
CCDC92	0.369238	0.00228092	0.0800575
HIST1H2BD	0.369208	0.00228295	0.0800575
GLMN	0.368843	0.00230772	0.0807786
VWA3A	0.368124	0.00235735	0.0823658
RNF215	0.368024	0.00236429	0.0824584
DGCR14	0.367911	0.00237224	0.0825856
DTX3	0.367288	0.00241623	0.0838396
BBS12	0.367102	0.00242946	0.0838396
CCDC94	0.36704	0.0024339	0.0838396
C16orf79	0.367022	0.00243519	0.0838396
SCARNA12	0.366995	0.00243712	0.0838396
FAM125A	0.366951	0.00244028	0.0838396
TFAP4	0.366868	0.00244625	0.0838396
TMPRSS6	0.366659	0.00246134	0.0838422
SLC10A3	0.366541	0.00246991	0.0838422
LOC643719	0.366523	0.00247117	0.0838422
MED18	0.366488	0.00247377	0.0838422
CCNL2	0.366196	0.00249504	0.0844142
C4orf39	0.365054	0.00258001	0.0871355
ARFIP2	0.364771	0.00260142	0.0874629
JMJD4	0.364769	0.0026016	0.0874629
ZNF668	0.364745	0.00260336	0.0874629
CXXC1	0.364134	0.00265023	0.0882661
ELL	0.363794	0.00267665	0.0886091
HPDL	0.363715	0.00268283	0.0886091
INE1	0.363479	0.00270132	0.088889
TMEM40	0.363241	0.00272008	0.0892511
CSNK1E	0.36305	0.00273523	0.0895176
FAM129C	0.362863	0.00275019	0.0895608
ZDHHC8	0.362806	0.00275469	0.0895608
CDHR5	0.362752	0.00275901	0.0895608
KCTD5	0.362648	0.00276742	0.0896823
SGK223	0.3622	0.00280359	0.090549
LSM7	0.362138	0.00280861	0.0905588
SMPD3	0.361976	0.00282184	0.090833
QPCTL	0.361414	0.00286816	0.0920976
NPEPL1	0.361383	0.00287071	0.0920976
NIP7	0.361085	0.00289555	0.0926925
LOC613037	0.361045	0.0028989	0.0926925
IDH3B	0.360556	0.00294009	0.0932338
CAPRIN2	0.360423	0.00295143	0.0934142
LOC284900	0.360375	0.0029555	0.0934142
KAT2A	0.360251	0.00296606	0.0935941
FBXW7	0.360185	0.00297171	0.0936186
THUMPD1	0.359964	0.00299071	0.094063
NME3	0.359778	0.00300674	0.0942268
LOC283404	0.359687	0.00301461	0.0942268
RANBP3	0.359681	0.00301516	0.0942268
ZNF767	0.359677	0.00301553	0.0942268
C3orf65	0.359104	0.00306556	0.0951003
NFKBID	0.359086	0.00306718	0.0951003
CDK9	0.358932	0.0030807	0.0951798
EID2	0.358495	0.00311957	0.0959179
SIRT6	0.358391	0.00312888	0.0959417
ANKRD36	0.358347	0.00313283	0.0959417
PSIMCT-1	0.358202	0.00314584	0.0959417
SRCAP	0.358153	0.00315029	0.0959417
HNRNPD	0.357773	0.00318476	0.0966845
MORC2	0.357573	0.00320303	0.0966845
FAM65C	0.357238	0.0032338	0.0974043
RANBP1	0.356952	0.00326024	0.097762
GEMIN6	0.356945	0.00326094	0.097762
HDAC6	0.356472	0.00330514	0.0988374
KLK14	0.356311	0.00332036	0.0989261
TMED3	0.356237	0.00332733	0.09897
OR52J3	0.355856	0.00336365	0.0994715
FOXA1	0.355836	0.00336555	0.0994715
QTRT1	0.355686	0.0033799	0.0994715
PPP4R1L	0.355551	0.00339283	0.0994715
C20orf135	0.355247	0.00342226	0.0997805
PIGT	0.355197	0.00342712	0.0997805
IL27	0.355138	0.00343283	0.0997805
CHST14	0.355133	0.00343334	0.0997805
LOC339047	0.355039	0.0034425	0.0997805
AHSA2	0.354888	0.00345725	0.0999971
LOC100240726	0.354654	0.00348022	0.10042
BTBD12	0.354521	0.00349338	0.100648
KDM4D	0.354187	0.00352652	0.101451
GSDMB	0.353936	0.00355166	0.101703
FAM110A	0.353806	0.00356476	0.101789
FIGNL1	0.3536	0.00358552	0.1022
FKBP1A	0.353505	0.0035951	0.1022
KIF22	0.353439	0.00360185	0.10224
FAM83E	0.353273	0.00361868	0.102567
GALC	0.353113	0.00363505	0.102727
NR2C2AP	0.353026	0.00364402	0.102727
CYP2D7P1	0.352667	0.00368098	0.103388
CNPY2	0.352619	0.00368596	0.103388
THOC6	0.352574	0.00369069	0.103388
ANXA2P3	0.352355	0.00371346	0.103874
CTBP1	0.352237	0.00372575	0.10388
HTR3E	0.352215	0.00372807	0.10388
FBXL19	0.351979	0.00375286	0.10388
H2AFX	0.351957	0.00375521	0.10388
C14orf181	0.351828	0.00376881	0.104059
TCEAL8	0.351622	0.00379066	0.104512
LOC338799	0.351269	0.00382831	0.105354
LPPR2	0.35122	0.00383366	0.105354
VMAC	0.351182	0.00383769	0.105354
ZSCAN5A	0.351103	0.0038462	0.105354
HIST1H2AE	0.351081	0.0038486	0.105354
CDRT15	0.351025	0.00385456	0.105367
MDP1	0.350909	0.00386708	0.105559
ARHGAP33	0.350268	0.00393703	0.107161
SNRNP70	0.350033	0.003963	0.107415
RPGRIP1L	0.349844	0.00398394	0.10783
LOC646999	0.349201	0.00405588	0.109162
SCGB2A1	0.348979	0.00408103	0.109479
KIAA0467	0.348739	0.00410833	0.109887
C20orf27	0.348612	0.00412282	0.110039
TBL3	0.348413	0.00414568	0.110343
LOC100129637	0.348234	0.00416636	0.110434
ZNF101	0.348113	0.00418039	0.110501
TRIP6	0.34758	0.00424251	0.111989
TMC7	0.347298	0.00427579	0.112713
PRR14	0.34722	0.00428505	0.112802
ERH	0.347115	0.00429753	0.112976
FAM120C	0.347026	0.00430805	0.113026
YPEL1	0.346838	0.0043305	0.113247
RRBP1	0.346831	0.00433139	0.113247
ANXA2	0.346655	0.00435248	0.113507
PSMD13	0.346649	0.00435315	0.113507
IFT52	0.346572	0.00436237	0.113593
TRIM28	0.346457	0.00437631	0.113802
CD200R1	0.346369	0.00438694	0.113924
PQBP1	0.34629	0.0043965	0.114018
PTRH2	0.34622	0.00440497	0.114084
TTC21A	0.345981	0.00443403	0.114682
CHRM5	0.345832	0.00445231	0.115
CDAN1	0.345395	0.00450616	0.115805
C7orf36	0.345335	0.00451362	0.115805
LASS3	0.345151	0.00453644	0.116236
DHX38	0.344943	0.00456244	0.116591
SPAG4	0.344813	0.00457877	0.116853
ZNF815	0.344746	0.00458725	0.116914
EVL	0.344619	0.00460316	0.117164
SRRM5	0.344103	0.00466875	0.118133
CG030	0.344078	0.00467198	0.118133
UCKL1AS	0.343929	0.00469109	0.118461
HMGCS2	0.343804	0.00470711	0.118475
SIN3B	0.343688	0.00472206	0.118619
SPSB3	0.343482	0.0047488	0.118775
SIX5	0.343449	0.00475298	0.118775
FAM117B	0.343074	0.00480196	0.119579
EIF2B1	0.343066	0.00480302	0.119579
CCDC77	0.34306	0.00480382	0.119579
STXBP6	0.342597	0.00486477	0.120777
HAUS8	0.342421	0.00488815	0.121051
PVR	0.342345	0.00489832	0.121147
C20orf165	0.342101	0.00493096	0.121641
LOC100131496	0.341765	0.00497623	0.122287
ZNF239	0.341495	0.0050129	0.123031
WEE1	0.341371	0.00502979	0.123287
LOC144571	0.341251	0.00504623	0.123533
EDC4	0.340787	0.00511008	0.124521
NHLRC4	0.340722	0.00511905	0.124523
ANKS6	0.340392	0.00516499	0.12536
MLL4	0.3403	0.00517794	0.12536
CSE1L	0.340296	0.0051785	0.12536
XAB2	0.340287	0.0051797	0.12536
CCNE1	0.340113	0.00520412	0.12548
HIRIP3	0.339583	0.00527923	0.127131
ADAMTS18	0.339417	0.00530288	0.127236
C16orf91	0.339367	0.00531007	0.127236
FLJ13197	0.339182	0.00533662	0.127713
SFRS16	0.339098	0.00534869	0.127843
ANKS3	0.338961	0.00536845	0.128119
NASP	0.338926	0.00537358	0.128119
ZNF785	0.338784	0.00539406	0.128361
HIST1H3H	0.338763	0.00539709	0.128361
C12orf36	0.338205	0.00547872	0.130142
CRNKL1	0.337933	0.00551892	0.130935
TXK	0.337587	0.0055704	0.131414
ZBED5	0.337573	0.00557243	0.131414
PHF20	0.337398	0.00559864	0.131414
C1orf59	0.337307	0.00561237	0.131414
TBL2	0.337103	0.00564319	0.131769
WDR18	0.337102	0.00564324	0.131769
LOC100132287	0.336779	0.0056923	0.132593
SNHG10	0.336416	0.00574774	0.133238
RBPJ	0.336364	0.00575579	0.133264
TCF20	0.336151	0.00578864	0.133863
HDAC7	0.336102	0.00579618	0.133876
FLT3LG	0.336007	0.00581089	0.134013
FLJ45244	0.335012	0.00596698	0.136998
AHRR	0.334876	0.00598861	0.137004
NGEF	0.334796	0.00600129	0.137131
CFDP1	0.334651	0.00602446	0.137213
RGS4	0.334601	0.00603253	0.137213
EP400	0.334539	0.0060424	0.137254
DDX17	0.334314	0.0060786	0.137897
ZNF384	0.334274	0.00608506	0.137897
UTP14A	0.334132	0.00610803	0.138254
AHSA1	0.334078	0.00611688	0.13826
ZKSCAN2	0.333941	0.00613906	0.138305
TAOK2	0.333803	0.00616165	0.138489
CCDC97	0.333623	0.00619112	0.138779
ALKBH2	0.333548	0.00620341	0.138779
DOC2A	0.333454	0.00621873	0.138822
LENG8	0.333418	0.00622478	0.138822
SFRS5	0.333386	0.00622993	0.138822
LOC349196	0.33336	0.00623423	0.138822
ZNF84	0.333173	0.00626521	0.13903
LOC100131691	0.333172	0.0062653	0.13903
C19orf36	0.332732	0.00633857	0.14045
MKKS	0.33142	0.00656154	0.143778
PAK7	0.331358	0.00657224	0.143848
ABCA13	0.331125	0.00661275	0.144121
MBD6	0.331122	0.00661315	0.144121
KRI1	0.331113	0.0066147	0.144121
RIC3	0.330966	0.00664026	0.144303
MRPS17	0.330942	0.00664452	0.144303
EFNA4	0.330936	0.0066456	0.144303
ZNF311	0.330889	0.00665374	0.144317
FAM127C	0.330662	0.00669345	0.144713
PRR22	0.330645	0.00669657	0.144713
AVIL	0.330613	0.00670214	0.144713
SNAPC2	0.330528	0.00671716	0.144713
CHERP	0.33038	0.00674311	0.14506
C19orf10	0.330311	0.00675547	0.14506
ESF1	0.330033	0.00680476	0.145634
PABPC1L	0.330029	0.00680542	0.145634
C14orf166	0.32989	0.00683034	0.145827
C14orf165	0.329809	0.00684478	0.145827
E2F4	0.329686	0.00686675	0.146133
RPUSD1	0.329571	0.0068875	0.146413
MMP19	0.329471	0.00690547	0.1465
OR1K1	0.329406	0.00691726	0.1465
TIGD7	0.329379	0.0069221	0.1465
ACD	0.328747	0.00703729	0.148285
YDJC	0.328621	0.00706032	0.148607
AP4S1	0.328355	0.00710942	0.149446
RHBDD3	0.328321	0.00711574	0.149446
C20orf112	0.328186	0.00714081	0.149646
PTMS	0.328142	0.00714892	0.149652
TRIM66	0.327793	0.00721409	0.150395
GOLGA3	0.327785	0.0072157	0.150395
ANKLE2	0.32771	0.00722979	0.150525
UBE2I	0.327555	0.00725889	0.150618
AP1G2	0.327526	0.00726444	0.150618
SLC23A2	0.327294	0.00730828	0.150712
LINS1	0.327281	0.00731072	0.150712
MUC13	0.327155	0.00733463	0.150712
HEXIM1	0.327123	0.00734073	0.150712
CTRL	0.327044	0.00735586	0.150862
DDX51	0.326965	0.00737093	0.15101
NMRAL1	0.326908	0.00738183	0.151072
C22orf40	0.326717	0.00741841	0.151606
LOC338758	0.326689	0.0074237	0.151606
PTPRT	0.326548	0.00745088	0.151943
IFNE	0.326507	0.00745877	0.151943
ADRM1	0.32631	0.00749694	0.152257
STAU1	0.326103	0.0075372	0.15253
SRXN1	0.326068	0.007544	0.15253
PRKRIP1	0.325974	0.00756232	0.15253
ANP32C	0.325954	0.00756631	0.15253
MYO9B	0.32587	0.00758259	0.15253
KIF16B	0.32586	0.00758456	0.15253
RYR3	0.325797	0.00759709	0.15253
DNM1P35	0.325741	0.00760791	0.15253
COL6A6	0.325642	0.00762749	0.152685
TRMU	0.32556	0.00764366	0.152733
ZNF213	0.325334	0.00768822	0.153307
PRSS45	0.325283	0.00769847	0.153307
C14orf162	0.325182	0.00771848	0.153375
CCL27	0.325172	0.00772041	0.153375
TRIOBP	0.325145	0.00772579	0.153375
NKX6-1	0.324911	0.00777251	0.153807
LOC619207	0.324845	0.00778579	0.153807
CHST10	0.324836	0.00778761	0.153807
NAIP	0.324689	0.00781702	0.154071
PCNA	0.324604	0.00783429	0.154096
ZNF700	0.324311	0.00789347	0.154516
ZNF160	0.324039	0.00794883	0.155236
MIS12	0.323815	0.00799457	0.155813
LOC100272217	0.323762	0.00800549	0.155868
LZTR1	0.323611	0.00803655	0.156298
DDX55	0.323572	0.00804469	0.156298
SPNS1	0.323536	0.00805199	0.156298
SFPQ	0.323376	0.0080851	0.156408
OGT	0.323358	0.00808882	0.156408
RNF40	0.323299	0.00810111	0.156408
IDUA	0.32329	0.00810287	0.156408
ABCG5	0.323273	0.00810651	0.156408
NFATC4	0.323098	0.0081429	0.156953
LOC390595	0.323043	0.0081544	0.156974
HPX	0.323014	0.00816035	0.156974
NCRNA00107	0.322901	0.00818393	0.157271
DOLK	0.322849	0.00819488	0.157324
PABPN1	0.322769	0.00821179	0.157491
MAT2A	0.322696	0.00822698	0.157625
C19orf28	0.322612	0.00824463	0.1577
LOC388796	0.3226	0.00824733	0.1577
RAB8A	0.322551	0.0082576	0.15774
CRELD2	0.322395	0.00829066	0.158214
ZNF561	0.321786	0.00842048	0.160031
ZFP64	0.321674	0.00844441	0.160031
SMARCD3	0.321624	0.00845534	0.160031
LOC100288778	0.321553	0.00847055	0.160031
LRP2	0.321503	0.00848131	0.160031
SLC25A34	0.321421	0.00849898	0.160031
TSPYL2	0.32141	0.00850153	0.160031
OGFOD2	0.321405	0.00850246	0.160031
ANKS4B	0.321349	0.00851459	0.160103
NAPB	0.321225	0.00854149	0.160188
MMD	0.321193	0.00854861	0.160188
SLC17A9	0.32116	0.0085558	0.160188
SOHLH1	0.321103	0.00856807	0.160188
MAP1S	0.320865	0.00862018	0.160985
RFXANK	0.320824	0.00862911	0.160996
CYP2E1	0.320741	0.00864738	0.161014
C9orf152	0.320716	0.00865274	0.161014
DUS3L	0.320505	0.00869932	0.161417
LOC100131434	0.320503	0.00869976	0.161417
RCN1	0.320287	0.00874766	0.16195
MED26	0.320206	0.00876561	0.162126
VSX1	0.320047	0.00880102	0.162612
EIF3M	0.319836	0.00884811	0.16318
DDX12	0.319745	0.00886864	0.163198
CBY1	0.319733	0.00887116	0.163198
TCEA2	0.319681	0.00888303	0.163198
PA2G4P4	0.319609	0.00889921	0.163339
TSPAN6	0.319542	0.0089142	0.163407
LYPD3	0.319493	0.00892535	0.163407
SF3A2	0.31908	0.00901905	0.164595
RPL13AP3	0.319057	0.00902418	0.164595
CDKL2	0.319026	0.00903136	0.164595
C20orf12	0.319005	0.00903617	0.164595
ATXN2L	0.31886	0.00906932	0.164887
SFTPD	0.318649	0.00911759	0.165607
BAHCC1	0.318337	0.00918976	0.166761
ZNF398	0.318298	0.00919872	0.166766
PAXIP1	0.31805	0.00925635	0.167521
ZNF646	0.318044	0.00925779	0.167521
MCM8	0.317663	0.00934701	0.168659
C22orf9	0.317556	0.00937223	0.168955
LOC283663	0.317504	0.00938432	0.169014
C6orf163	0.317444	0.00939859	0.169113
CENPBD1	0.31739	0.00941129	0.169183
C9orf72	0.317301	0.00943248	0.169406
GBP6	0.317163	0.00946524	0.169548
MOV10	0.31709	0.00948247	0.169548
HAUS7	0.31695	0.00951589	0.169548
LMF2	0.316946	0.00951692	0.169548
MANBA	0.31694	0.00951821	0.169548
GLIPR1L2	0.316905	0.00952663	0.169548
TRAPPC5	0.31686	0.00953744	0.169548
CACNA1E	0.316753	0.00956296	0.169631
MIAT	0.316617	0.00959562	0.169692
SF3B3	0.316536	0.00961514	0.169829
KLHL17	0.316401	0.00964783	0.170051
REC8	0.316374	0.00965427	0.170051
KARS	0.316275	0.00967828	0.170318
LOC100216545	0.316231	0.00968894	0.17035
PCF11	0.316052	0.00973254	0.170842
SFRS3	0.316043	0.00973474	0.170842
SLC39A2	0.315719	0.00981382	0.171447
TLE3	0.315615	0.00983939	0.171535
MIR155HG	0.31527	0.00992446	0.172447
EIF2S2	0.315194	0.00994332	0.172447
TTC4	0.31514	0.00995685	0.172447
EDA2R	0.315053	0.00997827	0.172447
AGAP8	0.315049	0.00997944	0.172447
RNPS1	0.314823	0.0100357	0.172655
ARMC4	0.314589	0.0100944	0.173131
ZNF280B	0.314577	0.0100975	0.173131
ATAD3B	0.314569	0.0100994	0.173131
ADCYAP1	0.314521	0.0101115	0.173184
TOMM22	0.314334	0.0101586	0.173558
ZNF746	0.314327	0.0101604	0.173558
BAT1	0.31421	0.0101902	0.173806
CXXC4	0.314181	0.0101974	0.173806
WDR83	0.314163	0.010202	0.173806
CNIH2	0.31399	0.010246	0.174175
ITCH	0.313687	0.0103234	0.174965
TMSL3	0.313682	0.0103247	0.174965
GADD45GIP1	0.313321	0.0104176	0.176228
PLCXD2	0.313123	0.0104689	0.176784
SYN1	0.313037	0.0104911	0.177003
C4orf21	0.312933	0.0105183	0.177307
TARBP2	0.31284	0.0105424	0.177447
KCNJ15	0.312741	0.0105684	0.177447
C9orf163	0.312713	0.0105758	0.177447
CDK13	0.312698	0.0105795	0.177447
ELOF1	0.31269	0.0105818	0.177447
LOC283922	0.312689	0.010582	0.177447
NTN5	0.312481	0.0106365	0.177733
CHRNA10	0.312467	0.0106403	0.177733
EFCAB4B	0.312439	0.0106476	0.177733
TAF4B	0.312395	0.0106591	0.177733
FAM109A	0.312395	0.0106592	0.177733
KRTAP5-9	0.312346	0.0106721	0.177733
RNF138P1	0.312336	0.0106747	0.177733
RCVRN	0.312315	0.0106804	0.177733
ANK1	0.312259	0.0106952	0.177774
MTHFSD	0.31222	0.0107054	0.177774
DPM1	0.312193	0.0107125	0.177774
RIBC1	0.31186	0.0108011	0.179081
YWHAB	0.311767	0.0108259	0.179107
CYP19A1	0.3115	0.0108974	0.179904
ZNF354B	0.31146	0.010908	0.179904
PA2G4	0.311411	0.0109214	0.179904
ZBTB1	0.311167	0.0109871	0.18046
CORT	0.311085	0.0110094	0.180673
C4orf42	0.310862	0.0110698	0.180941
HSPB1	0.310859	0.0110706	0.180941
C20orf106	0.310809	0.0110844	0.180941
NFATC2IP	0.310756	0.0110988	0.180941
TUG1	0.310741	0.0111028	0.180941
CRYGS	0.310713	0.0111105	0.180941
PSMG3	0.310577	0.0111477	0.181239
ATP13A1	0.310381	0.0112015	0.181807
SPINK7	0.310174	0.0112587	0.182273
MFSD5	0.31014	0.0112682	0.182273
SLMO2	0.310067	0.0112883	0.182445
ASIP	0.30997	0.0113152	0.182726
CRX	0.309738	0.0113797	0.183079
AGAP4	0.309682	0.0113955	0.183079
TECR	0.309679	0.0113961	0.183079
LPA	0.309633	0.0114091	0.183079
IFFO1	0.309621	0.0114124	0.183079
ZNF557	0.309618	0.0114133	0.183079
SCML1	0.309348	0.011489	0.183679
ARHGEF1	0.309309	0.0115	0.183679
ZNF485	0.30928	0.011508	0.183679
STX1B	0.309167	0.01154	0.184037
COLQ	0.309027	0.0115795	0.184269
POU2F1	0.309013	0.0115833	0.184269
PNPLA1	0.308913	0.0116118	0.184568
WASH7P	0.308805	0.0116424	0.184677
RNF113A	0.308559	0.0117126	0.185274
KDM2B	0.308188	0.0118192	0.186062
BRD1	0.30814	0.011833	0.186062
C1orf91	0.308123	0.0118381	0.186062
RBM9	0.307965	0.0118837	0.186302
KRT13	0.307834	0.0119216	0.186319
ZNF442	0.307829	0.011923	0.186319
SLC25A2	0.307803	0.0119306	0.186319
DEAF1	0.307754	0.0119449	0.186319
ARF6	0.307614	0.0119857	0.186554
PRELID2	0.307593	0.0119917	0.186554
MXD4	0.307536	0.0120083	0.186554
PNPLA5	0.307514	0.0120148	0.186554
ATF5	0.307503	0.0120182	0.186554
ZNF202	0.30745	0.0120337	0.186606
ZNF446	0.307425	0.012041	0.186606
ABCF2	0.307382	0.0120535	0.186649
FNBP1	0.307337	0.0120667	0.186703
LOC401588	0.307302	0.0120769	0.186711
MAP3K8	0.307141	0.0121245	0.187296
LAS1L	0.307049	0.0121514	0.18754
LOC400657	0.307021	0.0121598	0.18754
ZNF565	0.306912	0.012192	0.18785
SNORA74B	0.30688	0.0122015	0.18785
CLEC18B	0.306854	0.0122092	0.18785
WDR85	0.306785	0.0122297	0.187994
C20orf200	0.306727	0.0122468	0.187994
C12orf29	0.306723	0.0122479	0.187994
MSH4	0.306574	0.0122924	0.188376
TFPT	0.306505	0.0123132	0.188393
GPR37L1	0.30647	0.0123233	0.188399
CCDC42B	0.30634	0.0123623	0.188571
C12orf4	0.306334	0.012364	0.188571
TXNL4B	0.306238	0.0123928	0.188861
LOC729991-MEF2B	0.306099	0.0124348	0.189349
C16orf54	0.305423	0.0126399	0.191562
SERPINB10	0.305066	0.0127494	0.192614
SNRPD1	0.304269	0.0129965	0.195463
NACC1	0.304223	0.0130109	0.195463
PRR19	0.304215	0.0130134	0.195463
MICALL1	0.304196	0.0130194	0.195463
MTA1	0.304088	0.0130532	0.195513
RALGAPB	0.303826	0.013136	0.196447
NSDHL	0.303778	0.013151	0.196458
POU5F2	0.303758	0.0131572	0.196458
TRMT112	0.303294	0.0133047	0.197698
PLK1S1	0.303289	0.0133065	0.197698
MMP10	0.303246	0.0133201	0.197698
CHFR	0.303242	0.0133214	0.197698
RRS1	0.303238	0.0133225	0.197698
PNMA3	0.303185	0.0133398	0.197738
CCDC84	0.303152	0.0133503	0.197738
CLEC18C	0.303134	0.0133561	0.197738
LEPREL2	0.303065	0.013378	0.197909
TBC1D26	0.303003	0.0133979	0.197985
SPIRE2	0.302979	0.0134058	0.197985
PARP2	0.302921	0.0134243	0.197985
TASP1	0.302846	0.0134484	0.198184
TBX6	0.302738	0.0134834	0.198184
MOV10L1	0.302716	0.0134903	0.198184
TMEM168	0.302703	0.0134947	0.198184
FOXRED2	0.302668	0.0135058	0.198184
RRN3P2	0.302658	0.0135091	0.198184
ZNF629	0.302564	0.0135397	0.198184
GPR87	0.302542	0.0135466	0.198184
TARP	0.302528	0.0135512	0.198184
DCAF15	0.302239	0.0136452	0.198869
ZNF488	0.302116	0.0136856	0.199143
KCNRG	0.302094	0.0136928	0.199143
DHODH	0.302073	0.0136997	0.199143
CABYR	0.302006	0.0137217	0.199312
RIC8A	0.301885	0.0137612	0.199546
ZNF500	0.301877	0.0137638	0.199546
C20orf24	0.301862	0.013769	0.199546
C13orf30	0.301829	0.0137795	0.199549
SPDYC	0.301683	0.0138279	0.199854
MAP2K7	0.301611	0.0138514	0.199854
RAD9B	0.301566	0.0138664	0.199854
GP6	0.301551	0.0138714	0.199854
NCRNA00105	0.30155	0.0138718	0.199854
C14orf169	0.301545	0.0138734	0.199854
WASH3P	0.301222	0.0139806	0.201079
RPS21	0.301195	0.0139899	0.201079
LENG9	0.301123	0.0140136	0.20127
LOC388692	0.300953	0.0140707	0.201538
PKIG	0.300902	0.0140876	0.201578
PHF2	0.300754	0.0141373	0.201702
POLD4	0.300752	0.0141381	0.201702
PICK1	0.300661	0.0141688	0.201773
CCDC81	0.300585	0.0141944	0.201773
HIST1H2BF	0.300578	0.0141967	0.201773
STX4	0.300551	0.0142058	0.201773
CNOT2	0.300508	0.0142204	0.201773
ZNF266	0.300482	0.0142291	0.201773
LOC727896	0.30048	0.0142299	0.201773
CROCCL2	0.300388	0.014261	0.201773
CCDC130	0.30033	0.0142806	0.201773
MIDN	0.300307	0.0142886	0.201773
LOXL1	0.300282	0.014297	0.201773
PHKG2	0.300224	0.0143167	0.201852
CPSF7	0.300187	0.0143292	0.201879
BCL2L1	0.300134	0.0143474	0.201989
FAM109B	0.30002	0.0143861	0.202385
ANXA2P2	0.299924	0.014419	0.202576
FAM86A	0.299893	0.0144295	0.202576
KRT7	0.299888	0.0144313	0.202576
C3orf35	0.299645	0.0145146	0.2033
HSPB9	0.299457	0.0145795	0.203641
USE1	0.299428	0.0145896	0.203641
MC1R	0.299318	0.0146276	0.203641
TMEM138	0.299257	0.014649	0.203641
ZNF3	0.299231	0.0146578	0.203641
KRTAP5-10	0.299172	0.0146783	0.203641
MED15	0.299159	0.0146829	0.203641
NME4	0.299155	0.0146843	0.203641
C8orf75	0.299119	0.0146969	0.203641
CDC37	0.299116	0.0146979	0.203641
PPDPF	0.299036	0.0147257	0.203753
CCDC124	0.298908	0.0147705	0.203911
POLM	0.298758	0.0148227	0.204339
FLJ34503	0.298724	0.0148348	0.204358
GINS3	0.298687	0.0148476	0.204388
NAT15	0.298478	0.0149212	0.205108
PRRT2	0.298407	0.0149464	0.205144
OR10A3	0.298282	0.0149906	0.205388
FLJ42289	0.298269	0.014995	0.205388
EXOSC2	0.298172	0.0150293	0.20558
CES8	0.298164	0.0150324	0.20558
XRCC6	0.298139	0.0150411	0.20558
CARNS1	0.297969	0.0151016	0.20615
C4orf26	0.297803	0.0151606	0.206625
CAPN12	0.297695	0.0151994	0.20667
PLCH2	0.297682	0.015204	0.20667
KRTAP2-1	0.297643	0.0152181	0.206676
C7orf26	0.297362	0.0153192	0.207608
HIST2H2AA3	0.297098	0.0154145	0.208312
PPIB	0.297028	0.0154398	0.208394
CDH4	0.297003	0.0154488	0.208394
ZNF83	0.296992	0.015453	0.208394
C12orf54	0.296721	0.0155516	0.209008
CYTIP	0.296708	0.0155562	0.209008
C16orf68	0.2966	0.0155959	0.209147
WIBG	0.296437	0.0156555	0.209653
MLST8	0.29635	0.0156877	0.209938
LOC286002	0.296286	0.0157111	0.210056
C1orf52	0.296241	0.0157278	0.210056
MICAL3	0.296237	0.0157293	0.210056
PES1	0.295873	0.0158639	0.211466
OTUD5	0.295862	0.015868	0.211466
RAD9A	0.295649	0.0159475	0.21192
DSEL	0.295609	0.0159624	0.21192
KLRG2	0.295605	0.0159638	0.21192
CENPJ	0.295597	0.0159666	0.21192
LOC399959	0.29556	0.0159806	0.21192
C16orf55	0.295497	0.0160042	0.21192
ZNF195	0.295481	0.0160102	0.21192
AXIN1	0.295463	0.0160171	0.21192
MKL1	0.29518	0.0161233	0.212803
LRFN1	0.295059	0.0161688	0.212972
SH3TC1	0.294954	0.0162085	0.213195
ERCC4	0.294688	0.0163095	0.214369
ZNF598	0.29458	0.0163507	0.214625
HPCA	0.294545	0.0163639	0.214652
FAM50A	0.294337	0.0164434	0.215548
CYP3A43	0.294299	0.0164581	0.215594
C19orf45	0.294254	0.0164755	0.21561
SNORA57	0.294237	0.0164818	0.21561
UBTF	0.294143	0.0165181	0.215611
THAP11	0.294129	0.0165232	0.215611
TMEM208	0.294117	0.0165279	0.215611
TBC1D3G	0.294062	0.0165492	0.215611
RRP8	0.293985	0.0165789	0.215706
RG9MTD3	0.293922	0.016603	0.215767
LPHN1	0.293914	0.0166061	0.215767
KHNYN	0.293709	0.0166855	0.216652
PRDM15	0.293585	0.0167337	0.217132
HAUS3	0.293525	0.016757	0.217287
MDM2	0.293285	0.0168507	0.217914
FLJ33360	0.293216	0.016878	0.217935
FGF7	0.292963	0.0169773	0.218314
ZNF547	0.292954	0.0169808	0.218314
ZNF251	0.292892	0.0170051	0.218314
KRT80	0.292871	0.0170135	0.218314
RNF31	0.292859	0.0170182	0.218314
GGA1	0.292854	0.01702	0.218314
MEF2B	0.292831	0.0170293	0.218314
LOC91450	0.292705	0.0170789	0.218804
TMC5	0.292668	0.0170935	0.218845
IFT27	0.292475	0.0171702	0.219243
SNX22	0.292291	0.0172437	0.219888
OAS1	0.29221	0.0172757	0.219972
CNGA4	0.292188	0.0172846	0.219972
SPATA5	0.292099	0.0173201	0.220064
NCRNA00201	0.292084	0.0173261	0.220064
C20orf7	0.292084	0.0173262	0.220064
STRC	0.292031	0.0173474	0.220188
ANAPC2	0.291992	0.017363	0.220241
OFD1	0.291895	0.0174021	0.220592
PDCD7	0.291804	0.0174388	0.220802
ZFPM1	0.291759	0.0174568	0.220802
CLDN9	0.291748	0.0174615	0.220802
MAPK1IP1L	0.29174	0.0174647	0.220802
MED6	0.2915	0.0175618	0.221592
NPIPL3	0.291359	0.0176187	0.222164
BTG1	0.291154	0.0177024	0.222781
TRIM3	0.290994	0.0177676	0.222934
C3orf45	0.290994	0.0177677	0.222934
LOC143666	0.290949	0.0177862	0.22296
HSD17B3	0.290921	0.0177978	0.22296
C9orf170	0.290853	0.0178255	0.223043
OR2A1	0.290812	0.0178426	0.223043
ZNF692	0.290755	0.0178657	0.223043
GINS1	0.290733	0.0178747	0.223043
LOC100129387	0.290478	0.0179803	0.223642
SEPX1	0.29042	0.018004	0.223792
IRF3	0.290348	0.018034	0.224021
BMF	0.290234	0.0180812	0.224414
NEUROG3	0.290187	0.0181007	0.224414
GNL2	0.28977	0.0182749	0.226089
TBC1D3B	0.289723	0.0182946	0.226089
ZNF618	0.289645	0.0183273	0.226201
NOL6	0.289552	0.0183666	0.226329
U2AF1	0.289497	0.0183897	0.226329
GCM2	0.289492	0.0183916	0.226329
PLXNA3	0.289416	0.018424	0.226329
CDK5	0.289373	0.0184419	0.226329
TAF10	0.289371	0.0184427	0.226329
AP4B1	0.289369	0.0184436	0.226329
SH3GL1	0.289133	0.0185437	0.227267
XPC	0.289055	0.0185768	0.227527
SLC5A12	0.288945	0.0186236	0.227807
UPF1	0.288918	0.0186352	0.227807
LOC401387	0.288838	0.0186694	0.22808
FAM113B	0.288665	0.0187433	0.228837
TUBB1	0.288363	0.018873	0.229521
DMKN	0.288326	0.018889	0.229521
KCTD11	0.288313	0.0188949	0.229521
NUP93	0.288213	0.0189379	0.229702
SLC12A9	0.288178	0.0189531	0.229702
LOC440944	0.287939	0.0190569	0.230002
WDR59	0.287882	0.0190816	0.230002
CRYBB3	0.28788	0.0190823	0.230002
SLC35F4	0.287862	0.0190901	0.230002
RBM42	0.287764	0.0191329	0.230293
ORAOV1	0.28771	0.0191565	0.23037
FAM101A	0.287662	0.0191776	0.230385
FAM123B	0.287652	0.0191817	0.230385
C9orf11	0.287603	0.0192032	0.230435
CCDC96	0.287522	0.0192386	0.230458
FZD2	0.287446	0.0192718	0.230458
DRG1	0.287387	0.0192979	0.230548
ATXN2	0.28735	0.0193142	0.230548
AGER	0.287026	0.0194569	0.232094
C16orf88	0.286935	0.0194972	0.232287
CDC25B	0.286864	0.0195288	0.232344
MS4A14	0.286829	0.0195442	0.232344
MATN4	0.286807	0.0195543	0.232344
C16orf11	0.286788	0.0195625	0.232344
GRWD1	0.286702	0.019601	0.232551
DUSP10	0.286612	0.019641	0.232551
APOBEC3H	0.286609	0.0196424	0.232551
LOC644172	0.28658	0.0196551	0.232551
LRFN2	0.286574	0.0196579	0.232551
COG8	0.286532	0.0196768	0.232551
TRIM27	0.286362	0.0197528	0.232894
TMEM159	0.286358	0.0197543	0.232894
EPHX3	0.286238	0.0198082	0.233388
NUP50	0.286154	0.0198461	0.23351
FAM71D	0.286134	0.0198551	0.23351
SNORA12	0.285894	0.0199632	0.23444
BCAS4	0.285891	0.0199649	0.23444
SPDYA	0.285575	0.0201083	0.235834
CHST2	0.285562	0.020114	0.235834
PRB2	0.285452	0.0201642	0.236278
DDRGK1	0.285339	0.0202157	0.236463
RBAK	0.285306	0.0202309	0.236463
DAPK3	0.285292	0.0202373	0.236463
LYAR	0.285184	0.0202866	0.236702
C6orf208	0.28506	0.0203438	0.237081
C19orf39	0.284979	0.0203808	0.237225
APLP1	0.284803	0.0204621	0.237739
ASPG	0.284739	0.0204914	0.237898
PTK6	0.284716	0.020502	0.237898
DTX2	0.28445	0.0206255	0.238915
REXO1	0.284267	0.0207107	0.239613
SMOX	0.284218	0.0207336	0.239704
RNF24	0.284197	0.0207435	0.239704
ITGA2B	0.284075	0.0208004	0.240072
KDM4B	0.283962	0.0208533	0.240539
C19orf43	0.283777	0.0209404	0.241148
C7orf47	0.283772	0.0209426	0.241148
SFRS2	0.283749	0.0209537	0.241148
LOC389791	0.283725	0.0209648	0.241148
RABAC1	0.283678	0.020987	0.241148
LOC90834	0.283599	0.0210242	0.241148
HOXB3	0.283585	0.0210309	0.241148
ZNF177	0.28358	0.0210333	0.241148
TRIM15	0.283569	0.0210388	0.241148
CMTM2	0.28349	0.0210761	0.24137
MSX2P1	0.283461	0.0210896	0.241382
SCAND3	0.283414	0.0211119	0.241492
ANKRD5	0.283368	0.0211341	0.241602
GCNT1	0.283206	0.0212108	0.242335
NRXN3	0.283146	0.0212393	0.242503
NUBP1	0.283122	0.0212507	0.242503
CCDC33	0.282847	0.0213824	0.243197
WNT16	0.282836	0.0213875	0.243197
HIC2	0.282693	0.0214561	0.243689
NFYB	0.282637	0.0214834	0.243711
TNFRSF6B	0.282582	0.0215095	0.243786
RETN	0.28257	0.0215154	0.243786
C19orf21	0.282465	0.0215661	0.243948
C16orf58	0.282461	0.0215681	0.243948
HIST1H2AC	0.282423	0.0215865	0.243948
FAM166B	0.282361	0.0216163	0.243948
LOC341056	0.282308	0.0216423	0.243948
ZC3H18	0.282254	0.0216685	0.243948
WDR24	0.282169	0.0217095	0.243948
KIF5C	0.282151	0.0217181	0.243948
GNRH2	0.282133	0.0217273	0.243948
GAPDHS	0.282121	0.0217328	0.243948
ANKRD23	0.281967	0.0218081	0.244101
PTDSS2	0.281945	0.0218186	0.244101
MGC16121	0.281937	0.0218227	0.244101
HAUS5	0.281867	0.0218566	0.244202
LOC100272228	0.281835	0.0218721	0.244202
C17orf56	0.281827	0.0218764	0.244202
ZNF70	0.281812	0.0218835	0.244202
C5orf30	0.281728	0.0219249	0.244249
SR140	0.281628	0.0219736	0.244629
DGCR2	0.281606	0.0219844	0.244629
GPR182	0.281537	0.0220185	0.244867
FAM182A	0.281393	0.022089	0.245359
PDCL	0.281343	0.0221138	0.245359
XRCC2	0.281271	0.0221495	0.245359
CYP2B7P1	0.281266	0.0221521	0.245359
MUCL1	0.281185	0.022192	0.245658
NUTF2	0.281136	0.0222161	0.245784
TOR1B	0.280851	0.0223579	0.246926
LTB4R	0.280762	0.0224019	0.24727
RAPSN	0.280684	0.0224412	0.247419
TOR1A	0.280632	0.0224668	0.247419
SEC31A	0.280546	0.0225098	0.247744
RPRD1B	0.280496	0.0225351	0.247744
CSMD3	0.280458	0.0225541	0.247811
RPLP2	0.280301	0.022633	0.248536
EIF3F	0.280053	0.0227581	0.24912
AKR1D1	0.28005	0.0227596	0.24912
RBM4B	0.280041	0.0227639	0.24912
TTC31	0.27997	0.0227998	0.249371
LRRC16B	0.279929	0.022821	0.249418
OCM	0.279905	0.0228331	0.249418
TALDO1	0.279863	0.0228541	0.249418
HIST1H2AM	0.279716	0.022929	0.250072
ATG16L2	0.279552	0.0230125	0.25084
RUVBL2	0.279327	0.0231274	0.251481
RAD52	0.279303	0.02314	0.251481
LRRC61	0.279297	0.0231428	0.251481
TKTL2	0.279284	0.0231498	0.251481
CCDC101	0.279226	0.0231793	0.25164
FAM111A	0.279204	0.0231907	0.25164
XRCC6BP1	0.279151	0.0232181	0.25175
SNRNP35	0.279082	0.0232532	0.25175
ZNF627	0.278916	0.0233389	0.252393
MYOM2	0.278799	0.0233997	0.252909
NTN3	0.278678	0.0234622	0.253299
CIDEB	0.278551	0.0235283	0.253648
FANCF	0.278528	0.0235399	0.253648
CDKN1C	0.278518	0.0235455	0.253648
SIGMAR1	0.278514	0.0235473	0.253648
DCAF12L1	0.27841	0.0236014	0.2539
UBA7	0.278299	0.0236592	0.254142
VSIG10L	0.278209	0.0237066	0.254328
ZSCAN23	0.278126	0.0237501	0.254407
ZNF317	0.278038	0.0237962	0.254543
SNTB2	0.278026	0.0238026	0.254543
SLC38A6	0.277926	0.0238549	0.254819
DNHD1	0.277749	0.0239485	0.255355
NUDT9P1	0.277727	0.02396	0.255355
HIST1H2BG	0.277678	0.0239856	0.255355
LOC554202	0.277635	0.0240084	0.255355
SYCE1L	0.27762	0.0240167	0.255355
TAC3	0.277574	0.0240408	0.255355
VCX3A	0.277533	0.0240623	0.255355
ZNF597	0.277533	0.0240628	0.255355
NUCB2	0.27751	0.0240748	0.255355
C21orf129	0.277499	0.0240805	0.255355
ZNF212	0.277395	0.0241355	0.255355
FOXD4L3	0.277391	0.0241378	0.255355
EIF3B	0.277377	0.0241455	0.255355
ZBTB45	0.277345	0.0241622	0.255355
F5	0.277296	0.0241887	0.255355
TM4SF19	0.277286	0.0241937	0.255355
CCDC19	0.277254	0.0242105	0.255355
UPK3BL	0.277204	0.0242375	0.255497
PURB	0.27711	0.0242875	0.255847
BANF1	0.277092	0.0242972	0.255847
PLA2G4A	0.276971	0.0243618	0.256257
NAV3	0.276885	0.0244083	0.256422
FLJ35776	0.276825	0.0244401	0.256422
RPL27A	0.276787	0.0244608	0.256422
UTP3	0.276714	0.0244999	0.256422
PMS2L3	0.276657	0.0245307	0.256422
MOBKL2A	0.276647	0.024536	0.256422
ZNF814	0.276631	0.0245447	0.256422
LOC650368	0.276538	0.0245947	0.256689
PIWIL4	0.276496	0.0246173	0.256689
DPP9	0.276496	0.0246177	0.256689
SCAI	0.276272	0.0247386	0.257393
NUDCD3	0.276249	0.0247512	0.257393
NF2	0.276247	0.0247522	0.257393
REP15	0.276083	0.0248414	0.258041
CCNT2	0.276018	0.0248766	0.258154
PRH2	0.275989	0.0248925	0.258154
TRIM4	0.275962	0.0249074	0.258169
ZNF821	0.275737	0.0250305	0.258887
DOT1L	0.275664	0.0250701	0.259018
MRPL40	0.275571	0.0251212	0.259267
C17orf67	0.275532	0.0251428	0.25935
SNRNP48	0.275426	0.0252013	0.259814
LAMB4	0.275367	0.0252336	0.259907
OSTC	0.275361	0.0252374	0.259907
USP7	0.275136	0.0253617	0.260427
TMEM212	0.275061	0.0254031	0.260427
EDC3	0.275057	0.0254055	0.260427
RFX6	0.275046	0.0254115	0.260427
FITM1	0.275021	0.0254251	0.260427
RTTN	0.274967	0.0254555	0.260478
KRTAP1-5	0.274887	0.0255	0.260795
NOG	0.274633	0.0256417	0.261548
HAR1A	0.274515	0.0257077	0.261943
C14orf101	0.274438	0.0257506	0.262242
KLHL22	0.274381	0.0257828	0.262336
MZF1	0.274328	0.0258125	0.262454
C7orf13	0.274296	0.0258304	0.262498
AP4M1	0.274249	0.0258569	0.262627
ANXA2P1	0.274107	0.025937	0.263062
TSC2	0.274032	0.0259797	0.263318
ZMAT5	0.273827	0.0260953	0.264279
U2AF2	0.273673	0.026183	0.26482
DPY19L1	0.273505	0.0262787	0.265509
SF3B4	0.273452	0.0263094	0.265609
VKORC1	0.273375	0.0263533	0.265609
POGZ	0.273325	0.0263816	0.265609
LOC728758	0.273299	0.0263965	0.265609
TRMT61A	0.273293	0.0264	0.265609
C12orf24	0.273278	0.0264089	0.265609
SBK1	0.273246	0.0264269	0.265609
DCUN1D3	0.273246	0.0264269	0.265609
SPRR2D	0.273152	0.026481	0.266015
TLR4	0.272986	0.0265764	0.266693
NCKAP5L	0.272953	0.0265958	0.266749
SETD5	0.272781	0.0266951	0.267408
TNNT1	0.272743	0.0267172	0.267408
RRP7A	0.272698	0.0267433	0.267503
RAP2C	0.272558	0.0268241	0.26792
C12orf5	0.27252	0.0268463	0.268003
DDHD1	0.272465	0.026878	0.268041
CALML6	0.272412	0.026909	0.268072
MATN1	0.272349	0.0269456	0.268165
CNOT3	0.272348	0.0269462	0.268165
POLI	0.27228	0.0269862	0.268421
TNMD	0.272256	0.027	0.268421
CEBPB	0.272233	0.0270139	0.268421
PRPF31	0.271956	0.0271757	0.269567
TMEM64	0.27194	0.0271854	0.269567
SLC2A10	0.271888	0.0272156	0.269728
ORAI3	0.271731	0.0273084	0.270167
DKFZp434J0226	0.27172	0.0273148	0.270167
CEACAM22P	0.271715	0.0273177	0.270167
FAM133B	0.271645	0.0273591	0.270167
GRIPAP1	0.271638	0.0273633	0.270167
MIR17HG	0.271527	0.0274289	0.270308
PCGF3	0.271477	0.0274582	0.270458
CDCA4	0.271293	0.0275678	0.271289
TERC	0.271231	0.0276043	0.271289
HNRNPA1	0.271231	0.0276046	0.271289
CLCN7	0.271193	0.0276273	0.271289
ZBTB25	0.271056	0.0277089	0.271766
CPNE9	0.270909	0.0277969	0.271858
SLC41A2	0.270906	0.0277983	0.271858
ZNF833	0.270855	0.0278292	0.271882
HIST4H4	0.270783	0.027872	0.272025
NAT14	0.270673	0.027938	0.272025
LOC100190939	0.270662	0.0279446	0.272025
C12orf43	0.270626	0.0279662	0.272025
SNRPD3	0.270586	0.0279903	0.272025
IRF7	0.270564	0.0280035	0.272025
CCDC18	0.270534	0.028022	0.272025
ZNF48	0.270496	0.028045	0.272055
BEX4	0.270336	0.0281415	0.272715
AFG3L1	0.270238	0.0282004	0.273047
AMDHD1	0.270232	0.0282044	0.273047
HTR4	0.270178	0.0282372	0.273047
C2orf16	0.270116	0.0282744	0.273047
MON1B	0.270097	0.0282861	0.273047
BLOC1S3	0.270092	0.0282894	0.273047
LRRC29	0.270018	0.0283344	0.273344
DRAP1	0.269962	0.0283681	0.273441
CROCC	0.269955	0.0283729	0.273441
TSSK3	0.269864	0.028428	0.273835
ENHO	0.269776	0.028482	0.274206
FAM78B	0.269754	0.0284951	0.274206
APOC1P1	0.269596	0.0285921	0.274512
HIST2H2BF	0.269563	0.028612	0.274512
C14orf179	0.269493	0.0286554	0.274512
FAM186A	0.269373	0.0287288	0.274932
OR6W1P	0.269351	0.0287422	0.274932
BCAS1	0.269308	0.0287692	0.275054
C19orf23	0.269268	0.0287937	0.275151
C7orf27	0.269212	0.0288282	0.275161
CRH	0.26918	0.028848	0.275161
LOC100130932	0.26913	0.0288791	0.275282
ZNF444	0.269043	0.0289328	0.275571
MGRN1	0.269034	0.028938	0.275571
ZBED4	0.268918	0.02901	0.275851
CTU1	0.268904	0.0290189	0.275851
PUS1	0.268874	0.0290371	0.275851
RHOT2	0.26877	0.0291022	0.276177
PIGG	0.268741	0.0291199	0.276208
FAM32A	0.268642	0.0291818	0.276658
LMX1A	0.268584	0.0292177	0.276848
ACTL7B	0.268541	0.029245	0.276848
ILK	0.268475	0.0292859	0.277098
GCNT7	0.268392	0.0293378	0.277453
MPST	0.268313	0.0293878	0.277789
C14orf148	0.268217	0.0294479	0.27822
TRIM5	0.268084	0.0295316	0.278874
PARP12	0.268025	0.0295689	0.278899
TAAR1	0.267963	0.0296078	0.279031
C12orf70	0.267868	0.0296678	0.279086
RBX1	0.267735	0.0297518	0.279086
SLC4A10	0.267715	0.0297646	0.279086
PVRIG	0.267704	0.0297718	0.279086
BBC3	0.267544	0.0298733	0.279546
MRPS34	0.26752	0.0298887	0.279546
GDI1	0.267512	0.0298937	0.279546
MPI	0.267483	0.0299118	0.279579
NRADDP	0.267417	0.029954	0.279838
SRC	0.267318	0.0300173	0.279994
MFSD8	0.26728	0.0300415	0.279994
KIAA0892	0.267277	0.0300435	0.279994
XRCC3	0.267212	0.0300846	0.280241
CELF6	0.26714	0.0301311	0.280402
LOC642929	0.266981	0.0302329	0.281055
FBXO22OS	0.266977	0.0302359	0.281055
SURF6	0.266962	0.0302452	0.281055
SAC3D1	0.266871	0.0303036	0.281195
SLC26A4	0.266848	0.0303188	0.281195
NLGN2	0.266807	0.0303451	0.281303
WBP5	0.26674	0.0303884	0.281529
WFDC3	0.26666	0.0304399	0.281612
PDDC1	0.266642	0.0304516	0.281612
SLC25A29	0.26654	0.0305177	0.28166
PROC	0.266529	0.0305246	0.28166
RHOG	0.266457	0.0305715	0.281906
CCDC39	0.26638	0.0306212	0.282094
DKK1	0.266355	0.0306373	0.282107
GNASAS	0.266299	0.0306736	0.2822
TCTE3	0.266052	0.0308348	0.282438
SPATA2L	0.265976	0.0308847	0.282438
GLT25D1	0.265952	0.0308999	0.282438
NKTR	0.265724	0.0310494	0.283456
C1orf104	0.265669	0.0310855	0.283582
SLC10A1	0.265617	0.0311198	0.283582
ZNF879	0.265599	0.0311317	0.283582
KRTAP1-3	0.265562	0.0311564	0.283582
OR51G1	0.265555	0.0311605	0.283582
ZNF182	0.265525	0.0311808	0.283582
TEF	0.265458	0.0312248	0.283649
C9orf140	0.26539	0.0312695	0.283759
SOLH	0.265357	0.0312915	0.283759
SRRM2	0.265339	0.0313031	0.283759
GEMIN8P4	0.265316	0.0313188	0.283759
LENG1	0.265241	0.0313682	0.283939
GJB3	0.265217	0.0313839	0.283939
ZNF397OS	0.265174	0.0314125	0.283939
ZNF789	0.265087	0.0314701	0.283948
APBA1	0.265083	0.0314733	0.283948
SNRPF	0.265056	0.0314909	0.283948
MLLT1	0.265034	0.0315055	0.283948
BAX	0.264995	0.0315317	0.283948
PSMD7	0.264939	0.0315691	0.284152
FABP5L3	0.264911	0.0315875	0.284184
ZNF526	0.264761	0.0316874	0.284683
FTSJD1	0.264672	0.0317471	0.284916
HIST1H4H	0.264652	0.0317603	0.284916
MAML1	0.264612	0.0317874	0.284916
RNF166	0.264565	0.0318189	0.285065
SNAP25	0.26447	0.0318826	0.285369
EED	0.264374	0.0319473	0.285614
TMUB1	0.264366	0.0319521	0.285614
NOL8	0.264358	0.0319575	0.285614
C17orf82	0.264246	0.032033	0.285917
FAM25B	0.264187	0.0320728	0.286006
TIMM9	0.264075	0.032149	0.286458
HDGFRP2	0.264046	0.0321682	0.286458
RRN3P1	0.263866	0.0322901	0.287144
KIAA1045	0.263719	0.0323903	0.287636
UCP2	0.263661	0.0324298	0.287753
SNORA27	0.263625	0.0324544	0.287759
ACRC	0.263611	0.032464	0.287759
LOC440563	0.263437	0.0325823	0.288275
SST	0.263365	0.0326319	0.288581
TTLL3	0.26334	0.0326489	0.288599
SP140L	0.263264	0.0327012	0.288822
ZNF587	0.263218	0.0327328	0.288822
B4GALT5	0.263194	0.0327495	0.288824
TM9SF1	0.263072	0.032833	0.289428
VAMP1	0.263022	0.0328672	0.289596
EPHB6	0.262945	0.0329205	0.289933
RBM25	0.2629	0.0329516	0.290074
C14orf4	0.26285	0.0329863	0.290176
STK31	0.26276	0.0330482	0.290392
TACC3	0.262644	0.0331288	0.290944
PRDM2	0.262623	0.0331436	0.290944
DCAF5	0.262401	0.0332979	0.29158
POLE	0.262391	0.0333048	0.29158
EIF1AD	0.262272	0.0333876	0.292172
LOC100133331	0.262196	0.0334405	0.292368
ASCL3	0.262088	0.0335161	0.292606
B3GAT2	0.262058	0.0335375	0.292606
ISM2	0.262048	0.0335444	0.292606
DYDC2	0.261975	0.0335952	0.292606
NRAP	0.261906	0.0336435	0.292606
COL19A1	0.261883	0.03366	0.292606
RASGRP1	0.261875	0.0336656	0.292606
NPPB	0.26162	0.0338453	0.293902
CLCN1	0.261509	0.0339239	0.294264
DCTN5	0.261496	0.0339329	0.294264
FAM13A	0.261361	0.0340284	0.294957
VASN	0.26134	0.0340436	0.294957
HOXA3	0.261239	0.0341152	0.295205
C22orf27	0.261111	0.0342063	0.295701
CARD8	0.261039	0.0342577	0.295878
OR12D2	0.260985	0.0342958	0.296075
WDR73	0.260932	0.0343338	0.296219
ST7OT1	0.260902	0.0343553	0.296219
SMARCB1	0.260871	0.0343778	0.296251
CDK10	0.260804	0.0344256	0.29653
RNF133	0.260733	0.0344765	0.296834
LYG1	0.260672	0.0345199	0.297075
ANKRD20A4	0.260623	0.0345553	0.297246
ZNF843	0.260572	0.0345917	0.297296
COX4NB	0.260572	0.0345919	0.297296
KLHDC4	0.260501	0.0346429	0.297601
CHORDC1	0.260277	0.0348044	0.298721
RWDD3	0.26025	0.0348244	0.298759
CAPN5	0.260174	0.0348787	0.298958
GYS2	0.260083	0.0349448	0.299352
XRN2	0.260044	0.0349733	0.299368
C13orf34	0.260016	0.0349933	0.299406
PTPRH	0.259909	0.0350714	0.299807
HAPLN4	0.259773	0.0351702	0.300251
IL26	0.259723	0.0352072	0.300396
SRGAP3	0.259695	0.0352271	0.300396
PYGB	0.259589	0.0353049	0.300396
MLXIPL	0.259586	0.0353072	0.300396
HSD17B7	0.259567	0.0353205	0.300396
OR1L6	0.259481	0.0353834	0.300396
ZGLP1	0.259468	0.0353933	0.300396
PKNOX1	0.259453	0.0354042	0.300396
HIST1H2BC	0.259449	0.035407	0.300396
SCARNA9L	0.259447	0.0354084	0.300396
ING5	0.259394	0.0354479	0.300396
NELL1	0.259325	0.0354983	0.300396
ARID3A	0.259323	0.0354998	0.300396
GJB7	0.259297	0.0355186	0.300399
MEX3D	0.25927	0.0355388	0.300399
RRP7B	0.259242	0.0355596	0.300399
TMEM163	0.25891	0.0358041	0.301643
DOCK3	0.258581	0.036048	0.302812
TNFSF12-TNFSF13	0.258463	0.0361358	0.303241
THAP9	0.258382	0.0361966	0.303486
EML5	0.258354	0.0362178	0.303532
RPS26P11	0.258174	0.0363521	0.304129
MALL	0.258174	0.0363524	0.304129
CCDC37	0.258083	0.0364201	0.30443
ZNF521	0.257992	0.0364887	0.304499
FAM192A	0.257988	0.0364918	0.304499
LOC100130557	0.257857	0.0365902	0.304797
B3GALT6	0.257745	0.0366746	0.305324
C20orf199	0.257717	0.0366957	0.305324
GBX1	0.257688	0.0367176	0.305324
FIZ1	0.25764	0.0367544	0.305324
ALG12	0.257622	0.0367681	0.305324
FAM22F	0.257604	0.0367813	0.305324
ZBTB48	0.257579	0.0368002	0.30535
SYNPO2L	0.257534	0.0368345	0.305443
HNRPDL	0.257471	0.036882	0.305632
CELF5	0.25735	0.0369741	0.306043
RNF113B	0.257337	0.0369836	0.306043
UBQLNL	0.257322	0.0369953	0.306043
UPF3B	0.257225	0.037069	0.306313
PRSS36	0.257209	0.037081	0.306313
NACA2	0.257175	0.0371074	0.306313
TREX1	0.257174	0.0371076	0.306313
UCA1	0.257117	0.0371514	0.306543
TRIM52	0.257092	0.0371703	0.306567
OBFC2B	0.257025	0.0372215	0.306858
RPL13AP20	0.256977	0.0372587	0.307033
C1QL2	0.256953	0.0372766	0.307048
SSH3	0.256845	0.0373593	0.307219
NDOR1	0.256774	0.0374136	0.307255
ANKRD49	0.256751	0.0374316	0.307272
MAFB	0.256533	0.0375996	0.308519
HIST2H2AB	0.256422	0.037685	0.308738
ZRSR2	0.25641	0.0376938	0.308738
C14orf128	0.256406	0.0376968	0.308738
LMO4	0.256392	0.0377082	0.308738
BRD3	0.256324	0.0377606	0.308785
TGIF2	0.256261	0.0378094	0.308921
FAM123A	0.256204	0.0378537	0.309152
TCIRG1	0.25616	0.0378872	0.309294
C9orf43	0.256139	0.0379039	0.309299
ENPP3	0.256087	0.0379441	0.30943
HIST1H3G	0.256045	0.0379769	0.30943
TBC1D22A	0.256018	0.0379979	0.30943
SLC38A5	0.256014	0.0380012	0.30943
PLEKHF1	0.256003	0.0380091	0.30943
LOC723972	0.255994	0.0380166	0.30943
ATP5EP2	0.255972	0.0380333	0.309435
TRIM55	0.255767	0.0381936	0.310476
CNGA3	0.255692	0.0382516	0.310685
CCL1	0.255641	0.038292	0.310882
MLH3	0.2555	0.0384027	0.311221
ZNF764	0.255488	0.0384114	0.311221
SNORD115-26	0.255471	0.0384249	0.311221
LOR	0.255454	0.0384381	0.311221
DCUN1D4	0.255443	0.0384472	0.311221
CSNK2A1	0.255398	0.0384821	0.311373
CDCA7L	0.255225	0.0386187	0.312163
ISM1	0.255221	0.0386216	0.312163
FASTKD5	0.255212	0.0386285	0.312163
SLC12A5	0.255115	0.0387049	0.312386
OSTCL	0.255079	0.038734	0.312474
LCMT1	0.255053	0.0387545	0.312474
BCL7C	0.255038	0.0387659	0.312474
CYP1A2	0.25496	0.0388274	0.312587
2020-09-01	0.254923	0.0388572	0.312697
MMP9	0.254803	0.038952	0.312841
LOC100190986	0.254794	0.0389592	0.312841
TRAPPC2L	0.254756	0.0389891	0.312841
TOP1	0.254722	0.0390163	0.312928
MRPL23	0.254607	0.0391078	0.3134
CD81	0.254176	0.0394521	0.314863
MTA2	0.254176	0.0394523	0.314863
UBN2	0.254174	0.0394542	0.314863
ITFG3	0.254075	0.0395332	0.315121
ZNF559	0.253785	0.0397668	0.316235
ZNF267	0.253745	0.0397996	0.316235
C14orf80	0.253736	0.0398063	0.316235
RBMX	0.253735	0.039807	0.316235
IKZF4	0.253608	0.0399101	0.31654
SNRPA1	0.253566	0.0399443	0.31654
RBL1	0.253517	0.0399838	0.316578
BAI1	0.25351	0.0399897	0.316578
ANP32D	0.253416	0.0400659	0.316787
SLC25A22	0.253377	0.0400976	0.316787
RANGAP1	0.25321	0.0402333	0.316787
WBSCR28	0.253187	0.0402519	0.316787
NCRNA00115	0.253185	0.0402537	0.316787
ZNF688	0.253168	0.0402679	0.316787
C15orf53	0.253166	0.0402692	0.316787
ZNF708	0.253155	0.0402785	0.316787
CRYM	0.253109	0.0403159	0.316872
SART3	0.253061	0.0403552	0.31705
SPG7	0.252914	0.0404754	0.317865
SERTAD3	0.252764	0.0405984	0.318311
C19orf22	0.252649	0.0406926	0.318449
POLR2F	0.252643	0.0406976	0.318449
ETV6	0.252602	0.0407315	0.318575
HPRT1	0.252528	0.0407923	0.31892
PRSS12	0.252498	0.0408175	0.318927
METTL3	0.252454	0.0408532	0.318954
ABCC1	0.252431	0.0408723	0.318954
RRAS2	0.252344	0.0409446	0.319247
MRTO4	0.252296	0.0409842	0.319381
GUSBP1	0.252268	0.0410072	0.319431
CD3EAP	0.252242	0.0410289	0.31947
ACCN5	0.252205	0.0410596	0.31958
RSPO3	0.252138	0.0411151	0.319753
DNAJA2	0.251957	0.0412652	0.32028
GLOD5	0.251809	0.0413886	0.321079
ANXA8L2	0.251793	0.0414026	0.321079
NCRNA00167	0.251647	0.041524	0.321424
MRPL51	0.251638	0.0415315	0.321424
XKR3	0.251614	0.0415516	0.321424
PHLPP2	0.251596	0.0415672	0.321424
TRPC1	0.251557	0.0415999	0.321424
NNAT	0.251528	0.0416242	0.321424
SCT	0.251519	0.0416311	0.321424
PRSS30P	0.251459	0.0416821	0.321472
ZMYM3	0.251452	0.0416874	0.321472
ZNF35	0.251263	0.0418466	0.322152
STYX	0.251261	0.0418481	0.322152
C20orf173	0.251247	0.0418602	0.322152
JARID2	0.251209	0.0418922	0.322152
NAA10	0.251197	0.0419024	0.322152
GFER	0.251188	0.0419097	0.322152
URGCP	0.251112	0.0419741	0.322282
KRT81	0.251062	0.042016	0.322282
PARP11	0.251049	0.0420273	0.322282
LRAT	0.250946	0.0421141	0.322448
CD200R1L	0.250901	0.0421522	0.322596
FTSJ2	0.25088	0.0421701	0.322605
RFX7	0.250776	0.042258	0.32302
CCDC22	0.250665	0.0423524	0.323116
MUC15	0.250619	0.0423915	0.323116
VCX	0.250613	0.0423969	0.323116
RPL23AP32	0.250603	0.0424051	0.323116
SUMO1P1	0.250528	0.0424693	0.323327
SPIN2A	0.25051	0.0424851	0.323327
ABLIM2	0.250492	0.0425	0.323327
ADPGK	0.250444	0.0425408	0.323508
C18orf18	0.250364	0.0426096	0.323903
SCARNA17	0.250243	0.0427126	0.324285
SNHG3	0.250226	0.0427273	0.324285
DIRC3	0.250132	0.0428078	0.324584
ZNRF1	0.250104	0.0428317	0.324584
NCRNA00110	0.250011	0.0429119	0.325045
C20orf117	0.249951	0.0429635	0.325069
ZMAT1	0.249906	0.0430023	0.325088
CCDC114	0.249755	0.0431322	0.325594
CABP7	0.249737	0.0431482	0.325594
SLC22A11	0.24973	0.0431538	0.325594
EPHA10	0.249686	0.0431918	0.325752
ZNF606	0.249604	0.0432629	0.325838
IL20RB	0.24959	0.0432747	0.325838
JMJD8	0.24959	0.0432755	0.325838
DLG4	0.249567	0.0432952	0.325838
C19orf53	0.249566	0.0432958	0.325838
FAM125B	0.249556	0.0433049	0.325838
RNF112	0.249536	0.0433222	0.32584
SNTA1	0.249327	0.0435037	0.326511
SNX21	0.249225	0.0435921	0.326715
HIST1H2BJ	0.249153	0.0436547	0.326807
DNAJB7	0.249123	0.0436813	0.326854
TST	0.249107	0.0436951	0.326854
SIGLECP3	0.249057	0.0437384	0.327051
HIST1H2BL	0.249023	0.0437685	0.327082
INHA	0.248976	0.0438097	0.327082
SNORA11	0.248965	0.0438193	0.327082
RPGRIP1	0.248822	0.043944	0.327483
HSBP1	0.248817	0.0439483	0.327483
DENND2C	0.248789	0.0439734	0.327483
NLRP11	0.248773	0.0439869	0.327483
HRCT1	0.248746	0.0440106	0.327483
C1QTNF3	0.248719	0.0440348	0.327483
LOC645332	0.248644	0.0441002	0.32769
ADORA1	0.248544	0.0441889	0.327964
VPS37B	0.248498	0.0442291	0.327964
OR13J1	0.24847	0.0442533	0.327964
SOX3	0.248434	0.0442856	0.327964
ENPP1	0.248432	0.0442872	0.327964
TRPC7	0.248358	0.0443527	0.328087
TOB2	0.248304	0.0444001	0.32828
SLC39A3	0.248277	0.0444241	0.32828
FAM193A	0.248194	0.0444977	0.32851
TM7SF4	0.248152	0.0445353	0.328548
NEK9	0.24815	0.044537	0.328548
C17orf96	0.24804	0.0446339	0.328965
CCDC14	0.248028	0.0446445	0.328965
METT11D1	0.248011	0.0446604	0.328965
DNAJC2	0.247997	0.0446722	0.328965
GPR22	0.247968	0.0446981	0.328965
TINF2	0.247898	0.0447602	0.329136
NDNL2	0.247863	0.0447916	0.329136
KDELC2	0.247858	0.0447961	0.329136
KRT86	0.247848	0.0448052	0.329136
SLC28A1	0.247766	0.0448779	0.329545
LIN37	0.247654	0.0449778	0.330033
GNA12	0.247543	0.0450772	0.330523
GDF11	0.247455	0.0451561	0.330829
PROK1	0.247327	0.0452712	0.331255
C19orf47	0.247314	0.0452832	0.331255
USP11	0.247208	0.0453784	0.331358
SLC35C1	0.247178	0.0454049	0.331358
LGALS1	0.247174	0.0454088	0.331358
CSRP2	0.247141	0.0454382	0.331358
SPAM1	0.247132	0.0454462	0.331358
AP3B2	0.247131	0.045448	0.331358
SMARCC2	0.247126	0.0454524	0.331358
UFD1L	0.247068	0.0455043	0.331547
C20orf203	0.247038	0.0455314	0.331556
TWISTNB	0.247009	0.0455573	0.331619
C14orf182	0.246902	0.0456545	0.33195
PBX4	0.246771	0.0457732	0.332502
RPL36	0.246761	0.0457823	0.332502
TMEM186	0.246692	0.0458451	0.332684
C12orf69	0.246608	0.045921	0.332684
CATSPER2	0.246588	0.0459395	0.332684
FBXW10	0.246581	0.0459459	0.332684
PTGES	0.246514	0.0460062	0.332995
CADM1	0.246476	0.0460415	0.333125
FDPSL2A	0.24641	0.0461013	0.333388
RP1L1	0.246398	0.0461126	0.333388
ABCB6	0.246195	0.0462974	0.334365
XAF1	0.246193	0.0463	0.334365
ZNF763	0.246103	0.046382	0.334606
APEX1	0.246042	0.0464375	0.33473
FTL	0.245993	0.0464829	0.334931
LYPD6	0.245924	0.0465463	0.335131
RPAP2	0.245881	0.0465863	0.335131
TGIF1	0.245867	0.046599	0.335131
ECE2	0.245849	0.0466152	0.335131
IGLL1	0.245789	0.0466707	0.335255
ZNF80	0.245782	0.0466773	0.335255
OR51A7	0.245774	0.0466848	0.335255
UPK3A	0.245753	0.0467039	0.335266
CYP2R1	0.245648	0.0468004	0.335654
CHRNA3	0.245637	0.0468103	0.335654
PROCA1	0.245611	0.0468344	0.335702
PAX1	0.245539	0.0469016	0.335941
RCC2	0.245537	0.0469027	0.335941
APOBEC3B	0.245488	0.0469483	0.336017
CCL18	0.245353	0.0470733	0.33632
PBOV1	0.245212	0.047205	0.336798
MTHFS	0.245189	0.0472256	0.336798
TAZ	0.245174	0.0472395	0.336798
SRRD	0.245019	0.0473843	0.337473
MED25	0.244982	0.0474192	0.337473
CYP11B1	0.244948	0.0474503	0.337473
ZNF574	0.244849	0.0475433	0.337885
TMEM191A	0.244784	0.0476041	0.338075
CACNA1A	0.244779	0.047609	0.338075
SCARNA5	0.244651	0.0477289	0.338546
AGAP6	0.244637	0.0477421	0.338546
KCNA7	0.244569	0.0478053	0.338618
CP110	0.244543	0.0478299	0.338618
MIP	0.244532	0.0478404	0.338618
NCKIPSD	0.244469	0.0478997	0.338664
PPFIA3	0.244428	0.0479381	0.338731
RAB11B	0.244415	0.0479507	0.338731
ACTBL2	0.244393	0.0479709	0.338731
ANKRD22	0.244335	0.0480256	0.338731
ITGAD	0.244328	0.0480326	0.338731
SENP1	0.244232	0.0481234	0.339101
EXOC1	0.2442	0.0481535	0.339101
TPCN1	0.244198	0.0481557	0.339101
IKBIP	0.244179	0.0481733	0.339101
TMEM190	0.244125	0.0482245	0.339321
PYGO2	0.244058	0.0482875	0.339532
PPP1R14C	0.243957	0.0483838	0.340085
CPA2	0.243926	0.048413	0.340166
FAM158A	0.243881	0.0484558	0.340342
ZNF837	0.243831	0.0485029	0.340444
C19orf71	0.243789	0.0485429	0.34045
NCAPH2	0.243746	0.0485845	0.34045
FERMT1	0.243708	0.04862	0.3405
LOC442459	0.243527	0.0487934	0.341465
ANO2	0.243466	0.0488517	0.341718
ARL6IP1	0.243439	0.0488776	0.341718
BATF2	0.243394	0.0489204	0.341718
LOC440896	0.243392	0.0489221	0.341718
WDR93	0.243367	0.048946	0.341718
TMEM51	0.243359	0.048954	0.341718
LOC283050	0.243306	0.0490046	0.341824
C4orf46	0.243282	0.0490274	0.341824
KIAA0831	0.243231	0.0490764	0.341824
OSBPL5	0.243226	0.0490817	0.341824
VWCE	0.243185	0.0491207	0.341876
LOC642846	0.243157	0.049148	0.341876
DNAJC17	0.243131	0.049173	0.341881
HERC2P2	0.243051	0.0492496	0.342042
OCEL1	0.243028	0.0492721	0.342074
OASL	0.242959	0.0493382	0.342342
PUS10	0.242948	0.0493485	0.342342
ZNF12	0.242932	0.0493641	0.342342
GPHA2	0.24279	0.0495014	0.342713
CAD	0.242769	0.0495221	0.342713
C14orf126	0.242742	0.0495482	0.342713
THOP1	0.24271	0.0495787	0.342713
AKNAD1	0.242672	0.0496158	0.342713
C14orf19	0.242646	0.0496408	0.342713
ESRP2	0.242637	0.0496494	0.342713
MAX	0.24251	0.0497724	0.343315
ZC3H4	0.242408	0.0498723	0.343634
2020-03-09	0.242296	0.0499813	0.344057
IGLON5	0.242281	0.0499955	0.344057
GMPPA	0.242271	0.0500053	0.344057
EDA	0.242211	0.050064	0.344338
CDON	0.242182	0.0500918	0.344405
RBM14	0.242106	0.0501665	0.344659
ARSA	0.242018	0.0502526	0.344666
PRPF3	0.241965	0.050304	0.344755
STK11	0.24193	0.0503384	0.344867
TMPRSS11F	0.241855	0.0504126	0.345007
RAP2B	0.241816	0.0504509	0.345125
PDE6B	0.241782	0.0504838	0.345125
POFUT2	0.241732	0.0505333	0.345182
SCN8A	0.241675	0.0505891	0.345182
UNC80	0.241657	0.0506068	0.345182
ANP32A	0.241608	0.050655	0.345182
EGLN2	0.241605	0.0506583	0.345182
PLA2G2F	0.241507	0.0507551	0.345182
C10orf107	0.241462	0.0507991	0.345182
FLJ44635	0.241462	0.0507992	0.345182
SUPT16H	0.241449	0.0508124	0.345182
ZNF777	0.241446	0.0508147	0.345182
SPAG8	0.241443	0.0508179	0.345182
PRPF4	0.241437	0.0508242	0.345182
RBM46	0.241427	0.0508334	0.345182
ADRBK2	0.241379	0.0508813	0.345385
CEPT1	0.2413	0.0509591	0.345652
C10orf140	0.241283	0.0509766	0.345652
GOLGA8A	0.241266	0.0509926	0.345652
ASZ1	0.241231	0.0510277	0.34572
CSN3	0.2411	0.0511576	0.346283
SGTA	0.240965	0.0512924	0.34695
DNTTIP2	0.240925	0.051332	0.346974
CSDA	0.240901	0.0513558	0.347013
GAS7	0.240788	0.0514684	0.34746
NFAT5	0.24078	0.0514763	0.34746
MEI1	0.240741	0.0515157	0.34757
MBIP	0.240703	0.0515535	0.347615
TBC1D17	0.240653	0.0516034	0.347708
BRD9	0.240605	0.0516513	0.347787
IL22RA1	0.240536	0.0517207	0.34801
KRT6A	0.240422	0.0518344	0.348531
NUPL2	0.24037	0.0518873	0.348764
SDC4	0.240328	0.0519289	0.348922
PRSS21	0.240232	0.0520258	0.348956
ZSWIM3	0.240223	0.0520347	0.348956
BAMBI	0.240216	0.0520417	0.348956
MAD1L1	0.240215	0.0520428	0.348956
SLPI	0.240173	0.0520849	0.348972
LOC286367	0.240147	0.0521113	0.348972
RAP1B	0.240093	0.0521662	0.349091
FCER2	0.240033	0.0522264	0.349091
APOBEC3G	0.239972	0.0522886	0.349153
TMEM149	0.23997	0.0522903	0.349153
GNG13	0.239929	0.0523321	0.349311
PNMA6A	0.239902	0.0523592	0.34937
TCFL5	0.239832	0.0524294	0.349717
PAF1	0.239769	0.0524935	0.350024
NKAP	0.239656	0.0526087	0.350489
LDHAL6A	0.239647	0.052618	0.350489
HNRNPAB	0.239534	0.0527323	0.350676
AGAP5	0.239492	0.0527757	0.350676
FAM84A	0.23946	0.0528078	0.350676
MYCN	0.239458	0.0528103	0.350676
NLRC3	0.239197	0.0530771	0.351839
NTNG1	0.239161	0.0531132	0.351919
PIGW	0.239104	0.0531716	0.351919
DFFB	0.239081	0.0531956	0.351919
IFI44L	0.239034	0.0532438	0.351973
MUC6	0.238954	0.0533259	0.352395
POLN	0.238923	0.0533578	0.352424
ZNF560	0.238907	0.0533739	0.352424
NR2C1	0.238896	0.0533854	0.352424
DNAJB1	0.238803	0.0534809	0.352691
APOL6	0.238774	0.0535109	0.352768
SPINK1	0.23872	0.0535666	0.352893
ZNF841	0.238631	0.0536589	0.353251
PHLDA1	0.238614	0.0536761	0.353251
HMGB3	0.238549	0.0537436	0.353446
FASTK	0.238532	0.0537605	0.353446
MRI1	0.238466	0.0538297	0.353777
SMAD1	0.238367	0.0539316	0.35428
ZFR2	0.238311	0.05399	0.354429
TTLL12	0.238299	0.0540026	0.354429
WASH2P	0.238216	0.0540885	0.35475
FDXACB1	0.238173	0.0541337	0.354926
PPIE	0.23815	0.0541572	0.354959
FAM118A	0.238048	0.0542633	0.355533
C1orf213	0.237855	0.0544645	0.356486
MDFIC	0.237762	0.0545625	0.356763
GRIN2D	0.237677	0.0546515	0.357102
APBB3	0.23762	0.054711	0.357369
SFRS7	0.237591	0.0547416	0.357448
WDR77	0.237525	0.0548109	0.357779
LOC256880	0.237494	0.0548431	0.357867
OPN1SW	0.237396	0.0549467	0.358164
CST3	0.237371	0.0549727	0.358164
IFI44	0.237359	0.0549858	0.358164
CARM1	0.237336	0.0550093	0.358164
FBP1	0.237328	0.0550184	0.358164
KHDRBS2	0.237288	0.0550605	0.358164
B3GNT7	0.237252	0.0550978	0.358164
VRK1	0.237229	0.0551229	0.358164
SMPD4	0.237226	0.0551258	0.358164
C22orf23	0.237221	0.0551308	0.358164
VWC2	0.237102	0.0552567	0.358695
ATP8B3	0.236984	0.0553815	0.359064
GPR172B	0.236865	0.0555083	0.359416
MIIP	0.236848	0.0555257	0.359416
MRAP2	0.23677	0.0556089	0.359416
PRB1	0.236764	0.0556148	0.359416
EYA4	0.23675	0.0556296	0.359416
LYPD4	0.236702	0.0556813	0.359552
CPAMD8	0.23667	0.0557154	0.359596
TCF3	0.236541	0.0558531	0.359632
P2RY11	0.23654	0.0558533	0.359632
CCNF	0.236521	0.0558735	0.359632
PKD1	0.236515	0.0558807	0.359632
CHP2	0.236492	0.0559047	0.359665
NCRNA00204B	0.236301	0.0561096	0.360166
LAIR2	0.236279	0.0561325	0.360166
ZNF323	0.236109	0.0563156	0.360619
KLK5	0.236089	0.0563369	0.360635
TDRG1	0.23607	0.0563572	0.360645
DDB2	0.236044	0.0563853	0.360695
PFDN6	0.236028	0.0564026	0.360695
ADSL	0.235921	0.0565173	0.361182
PTPRE	0.23581	0.0566366	0.36147
OSBPL7	0.235738	0.0567147	0.361824
SCAND2	0.235724	0.0567298	0.361824
TMPRSS9	0.235542	0.0569268	0.362663
KRTAP5-1	0.235521	0.0569498	0.362663
XAGE3	0.235462	0.0570135	0.362663
CCKBR	0.235446	0.0570312	0.362663
SYT8	0.235406	0.0570747	0.36282
LOC440356	0.235314	0.0571748	0.363336
NPHP3	0.235216	0.0572807	0.363889
TECPR2	0.235154	0.0573488	0.364201
GTF2F1	0.235071	0.0574396	0.364333
FAM25A	0.235048	0.0574644	0.364333
WASH5P	0.234889	0.057638	0.365193
ENAH	0.234831	0.0577014	0.365267
HOXB5	0.234782	0.057755	0.365267
SNORA24	0.234766	0.0577728	0.365267
ST3GAL2	0.234717	0.0578263	0.365267
NEK8	0.234715	0.0578289	0.365267
C1orf158	0.234713	0.0578307	0.365267
SBSN	0.234657	0.0578922	0.365358
OR51B4	0.234628	0.057924	0.365439
CES4	0.23449	0.0580762	0.366149
KEL	0.234474	0.0580938	0.366149
HOXA2	0.234396	0.0581794	0.366568
SFRS12IP1	0.234357	0.058223	0.366689
SFRS14	0.234288	0.0582988	0.366689
SNORA47	0.234274	0.0583149	0.366689
WDR89	0.234265	0.0583242	0.366689
LRRC14	0.234263	0.0583263	0.366689
LTB4R2	0.234258	0.0583321	0.366689
ABHD8	0.234201	0.0583951	0.366845
C1orf14	0.233885	0.0587461	0.368232
CPSF6	0.233881	0.05875	0.368232
ING2	0.233799	0.0588413	0.368484
CHID1	0.233794	0.0588468	0.368484
PPARD	0.233791	0.0588501	0.368484
PIP5K1C	0.233746	0.0588998	0.368541
POTEE	0.233704	0.0589465	0.368541
MAGED2	0.233699	0.0589528	0.368541
LGI1	0.233658	0.0589979	0.368703
LTBR	0.233616	0.059045	0.368878
MSL1	0.233572	0.0590944	0.368947
C21orf122	0.233533	0.0591375	0.369095
ABCC2	0.233429	0.0592542	0.369584
S100A10	0.233377	0.0593125	0.369588
OR51T1	0.233313	0.0593842	0.369914
KLHDC1	0.233189	0.0595236	0.370338
TNFRSF11B	0.233176	0.0595376	0.370338
HMOX1	0.233139	0.0595797	0.370412
C9orf50	0.233101	0.0596226	0.370532
MED29	0.233079	0.0596467	0.370532
PMAIP1	0.232982	0.0597561	0.371028
PCDHB5	0.232899	0.0598496	0.371437
PAR4	0.232867	0.0598861	0.371476
FLJ45340	0.232747	0.0600221	0.372079
[truncated: 17,218 more rows]

## Sheet: KIRC
Gene	Pearson correlation coefficients	P-value	FDR (BH)
YTHDF1	1	1e-31	1e-27
ARFGAP1	0.476386	1.51e-31	1.52e-27
NOP2	0.472118	6.09e-31	3.47e-27
IRGQ	0.471737	6.89e-31	3.47e-27
FOXK2	0.463002	1.12e-29	4.53e-26
SPATA2	0.461761	1.66e-29	5.58e-26
C14orf169	0.452226	3.16e-28	9.1e-25
LETM1	0.446779	1.63e-27	3.29e-24
TTPAL	0.440985	9.05e-27	1.66e-23
CSNK1D	0.436268	3.56e-26	5.53e-23
ELAVL1	0.432403	1.08e-25	1.55e-22
KLC2	0.431402	1.43e-25	1.89e-22
CABLES2	0.431116	1.55e-25	1.89e-22
BLCAP	0.431029	1.59e-25	1.89e-22
FAM100A	0.429093	2.75e-25	2.92e-22
E2F6	0.428427	3.32e-25	3.35e-22
CXorf26	0.425147	8.3e-25	7.97e-22
TMEM138	0.4233	1.38e-24	1.27e-21
NACC1	0.421833	2.07e-24	1.82e-21
SETD8	0.421014	2.6e-24	2.18e-21
EID2	0.420872	2.7e-24	2.18e-21
CDK5RAP1	0.420266	3.19e-24	2.47e-21
MFSD5	0.416599	8.63e-24	6e-21
PPRC1	0.414142	1.67e-23	1.09e-20
ZMYND19	0.41202	2.94e-23	1.8e-20
SMARCD1	0.411432	3.44e-23	2.04e-20
TMEM189	0.410151	4.83e-23	2.78e-20
OSBPL2	0.408131	8.22e-23	4.6e-20
KIAA0284	0.407577	9.51e-23	5.18e-20
PABPN1	0.406291	1.33e-22	6.88e-20
GMEB2	0.40564	1.58e-22	7.83e-20
TRAF4	0.405601	1.59e-22	7.83e-20
LSM14B	0.404831	1.95e-22	9.34e-20
PGP	0.400923	5.33e-22	2.39e-19
C11orf24	0.400651	5.71e-22	2.5e-19
C19orf23	0.399559	7.55e-22	3.24e-19
WDR53	0.396065	1.83e-21	7.53e-19
GATAD2A	0.393729	3.29e-21	1.27e-18
TXLNA	0.3936	3.4e-21	1.27e-18
ADRM1	0.393176	3.78e-21	1.38e-18
PUS1	0.392588	4.37e-21	1.57e-18
C17orf91	0.391853	5.25e-21	1.75e-18
ANAPC7	0.391746	5.39e-21	1.75e-18
ADCK1	0.391291	6.03e-21	1.93e-18
RANGAP1	0.389258	9.97e-21	3.09e-18
ZSWIM1	0.386623	1.9e-20	5.81e-18
TLCD1	0.386276	2.07e-20	6.13e-18
FAM86A	0.386069	2.18e-20	6.36e-18
BTBD12	0.384322	3.32e-20	9.44e-18
LSG1	0.384195	3.43e-20	9.6e-18
MPV17L2	0.383462	4.09e-20	1.13e-17
TNFRSF12A	0.38318	4.38e-20	1.19e-17
C7orf43	0.382885	4.7e-20	1.26e-17
DLGAP4	0.382739	4.87e-20	1.29e-17
SLC20A1	0.382252	5.48e-20	1.43e-17
PTRH2	0.379547	1.05e-19	2.57e-17
LOC388796	0.378894	1.22e-19	2.97e-17
CLEC16A	0.378703	1.28e-19	3.07e-17
CTBP1	0.378029	1.5e-19	3.56e-17
CYP27B1	0.377876	1.56e-19	3.65e-17
C19orf73	0.377378	1.75e-19	4.01e-17
NPLOC4	0.376689	2.06e-19	4.56e-17
TRMT61A	0.376465	2.17e-19	4.75e-17
GRHL1	0.375769	2.56e-19	5.54e-17
ZNF777	0.375707	2.59e-19	5.56e-17
MARS	0.374131	3.75e-19	7.88e-17
STX1A	0.372077	6.05e-19	1.26e-16
RNPS1	0.37174	6.54e-19	1.33e-16
AMIGO3	0.371532	6.87e-19	1.38e-16
ELMO2	0.370759	8.21e-19	1.62e-16
COX4NB	0.370197	9.34e-19	1.83e-16
RNFT2	0.369386	1.13e-18	2.18e-16
UBE2V1	0.36911	1.2e-18	2.3e-16
C17orf96	0.368813	1.28e-18	2.44e-16
TOMM34	0.368059	1.53e-18	2.88e-16
SDC4	0.367187	1.86e-18	3.35e-16
AHSA1	0.366395	2.23e-18	3.93e-16
GOLGA3	0.365826	2.54e-18	4.41e-16
DNAJC2	0.36569	2.62e-18	4.51e-16
TRIM27	0.364946	3.1e-18	5.29e-16
NKX3-1	0.364821	3.19e-18	5.4e-16
FIZ1	0.36474	3.25e-18	5.43e-16
MARK3	0.364716	3.26e-18	5.43e-16
ARMC5	0.364686	3.29e-18	5.43e-16
SETD6	0.364336	3.56e-18	5.8e-16
AFG3L1	0.364222	3.65e-18	5.89e-16
TOMM40	0.363448	4.34e-18	6.9e-16
CHERP	0.36335	4.44e-18	7e-16
PTBP1	0.363189	4.61e-18	7.14e-16
C20orf20	0.362421	5.47e-18	8.29e-16
E2F4	0.361305	7.03e-18	1.03e-15
BCAR1	0.361255	7.1e-18	1.04e-15
METTL1	0.36079	7.88e-18	1.13e-15
FAM127A	0.360416	8.57e-18	1.22e-15
ZNF598	0.360125	9.14e-18	1.28e-15
CEBPG	0.359979	9.44e-18	1.31e-15
UBTF	0.359912	9.58e-18	1.32e-15
RRS1	0.357489	1.64e-17	2.17e-15
SPSB2	0.357089	1.79e-17	2.35e-15
WHAMM	0.356698	1.95e-17	2.54e-15
KLF16	0.356243	2.15e-17	2.75e-15
OTUD5	0.355937	2.3e-17	2.9e-15
NOM1	0.354758	2.98e-17	3.64e-15
CHAC1	0.354643	3.06e-17	3.71e-15
ZNF746	0.354537	3.13e-17	3.78e-15
HNRNPAB	0.354252	3.33e-17	3.97e-15
CLCF1	0.353954	3.55e-17	4.21e-15
MAP2K3	0.353337	4.06e-17	4.71e-15
PSMC4	0.353227	4.16e-17	4.79e-15
ENTPD6	0.353154	4.23e-17	4.84e-15
ZNF434	0.352712	4.65e-17	5.27e-15
C12orf44	0.352616	4.75e-17	5.32e-15
RAVER1	0.352525	4.84e-17	5.37e-15
SLC27A4	0.352265	5.12e-17	5.65e-15
PPAN	0.352125	5.28e-17	5.79e-15
H2AFX	0.351819	5.64e-17	6.08e-15
TP53RK	0.351453	6.11e-17	6.51e-15
RRBP1	0.351294	6.32e-17	6.69e-15
UFSP1	0.351281	6.34e-17	6.69e-15
NXT1	0.351172	6.49e-17	6.81e-15
MEN1	0.350384	7.69e-17	7.99e-15
GTPBP5	0.350221	7.96e-17	8.23e-15
DDX27	0.349852	8.62e-17	8.74e-15
ANKRD9	0.349733	8.84e-17	8.91e-15
C1orf56	0.348863	1.06e-16	1.06e-14
CCDC137	0.348483	1.16e-16	1.14e-14
SERTAD3	0.347944	1.3e-16	1.26e-14
C12orf34	0.34783	1.33e-16	1.28e-14
ABCF2	0.346875	1.63e-16	1.54e-14
CCDC12	0.345971	1.97e-16	1.82e-14
SNRPF	0.345891	2e-16	1.84e-14
NAT9	0.345777	2.05e-16	1.87e-14
SFRS6	0.345667	2.1e-16	1.9e-14
TUBB2A	0.34526	2.29e-16	2.04e-14
NAA38	0.343763	3.14e-16	2.71e-14
C11orf84	0.343714	3.17e-16	2.73e-14
EIF1AD	0.342919	3.74e-16	3.19e-14
SLC25A22	0.342555	4.04e-16	3.38e-14
NOP56	0.342276	4.28e-16	3.57e-14
USP36	0.342206	4.34e-16	3.57e-14
SF3B4	0.342186	4.36e-16	3.57e-14
WDR77	0.34191	4.62e-16	3.76e-14
ATAD3B	0.341865	4.66e-16	3.78e-14
NAA40	0.34183	4.7e-16	3.79e-14
RUNDC1	0.34176	4.77e-16	3.81e-14
MTA2	0.341696	4.83e-16	3.85e-14
LUC7L	0.34167	4.86e-16	3.85e-14
DHX34	0.341243	5.31e-16	4.13e-14
POP5	0.34064	6.02e-16	4.66e-14
PCNXL3	0.340506	6.19e-16	4.78e-14
KIAA0317	0.340408	6.31e-16	4.86e-14
ATXN7L3	0.340198	6.59e-16	5.03e-14
SRC	0.340184	6.61e-16	5.03e-14
ATP13A1	0.34009	6.74e-16	5.09e-14
TSSC4	0.339456	7.69e-16	5.7e-14
FAM50A	0.338946	8.54e-16	6.24e-14
SLC25A29	0.338914	8.6e-16	6.26e-14
LOC146336	0.338804	8.79e-16	6.36e-14
CBX4	0.338755	8.88e-16	6.4e-14
TAF4	0.338088	1.02e-15	7.25e-14
TESK1	0.338051	1.03e-15	7.25e-14
TCHP	0.33804	1.03e-15	7.25e-14
RBM28	0.338013	1.03e-15	7.27e-14
ACTR3B	0.337519	1.15e-15	7.96e-14
PHF12	0.336504	1.41e-15	9.6e-14
GET4	0.336214	1.5e-15	1.01e-13
RRP12	0.335998	1.56e-15	1.05e-13
LOC148413	0.335927	1.59e-15	1.06e-13
C20orf134	0.335872	1.6e-15	1.07e-13
KRT10	0.335646	1.68e-15	1.11e-13
CCDC96	0.335232	1.83e-15	1.21e-13
DNAJC5	0.335209	1.84e-15	1.21e-13
SRRM5	0.335136	1.86e-15	1.22e-13
HMGB3	0.334921	1.95e-15	1.27e-13
C16orf7	0.334691	2.04e-15	1.33e-13
ZNF263	0.334521	2.11e-15	1.37e-13
IPPK	0.334208	2.25e-15	1.45e-13
CDK16	0.334023	2.34e-15	1.5e-13
MYPOP	0.333651	2.52e-15	1.61e-13
URGCP	0.333421	2.64e-15	1.68e-13
RILPL1	0.333365	2.67e-15	1.69e-13
NCOA5	0.333324	2.69e-15	1.7e-13
PYGB	0.333163	2.78e-15	1.75e-13
DCAKD	0.333155	2.78e-15	1.75e-13
SRP19	0.332944	2.9e-15	1.81e-13
C19orf61	0.33286	2.95e-15	1.83e-13
EXOG	0.332806	2.99e-15	1.85e-13
QRICH2	0.332388	3.25e-15	1.99e-13
TBC1D20	0.33237	3.26e-15	1.99e-13
HNRNPA2B1	0.33232	3.29e-15	2.01e-13
DVL3	0.332064	3.47e-15	2.09e-13
ARMC7	0.332025	3.5e-15	2.1e-13
IFT27	0.331671	3.75e-15	2.24e-13
PIGW	0.331493	3.89e-15	2.31e-13
C19orf22	0.331231	4.1e-15	2.41e-13
GZF1	0.331176	4.15e-15	2.43e-13
AXIN1	0.330984	4.31e-15	2.52e-13
PHKG2	0.33061	4.64e-15	2.69e-13
DKFZp761E198	0.330057	5.19e-15	2.99e-13
TMEM8A	0.32965	5.62e-15	3.22e-13
C9orf37	0.32964	5.63e-15	3.22e-13
PELP1	0.329351	5.97e-15	3.4e-13
MLF2	0.329188	6.17e-15	3.49e-13
LSM12	0.329169	6.19e-15	3.49e-13
CLCN7	0.328931	6.49e-15	3.63e-13
ARHGAP39	0.328925	6.5e-15	3.63e-13
TMEM104	0.328874	6.56e-15	3.65e-13
ASPSCR1	0.32871	6.78e-15	3.77e-13
TUBA1C	0.328674	6.83e-15	3.78e-13
SFRS2	0.32847	7.11e-15	3.92e-13
NOL6	0.328178	7.54e-15	4.14e-13
NDOR1	0.328072	7.7e-15	4.19e-13
SUV420H2	0.328072	7.7e-15	4.19e-13
SLC25A35	0.327744	8.21e-15	4.46e-13
PYGO2	0.327719	8.25e-15	4.46e-13
LMNB2	0.327713	8.26e-15	4.46e-13
C9orf117	0.327709	8.27e-15	4.46e-13
YKT6	0.327663	8.34e-15	4.49e-13
SMPD1	0.327644	8.38e-15	4.49e-13
NCKAP5L	0.327333	8.91e-15	4.75e-13
SLC35A2	0.327283	9e-15	4.79e-13
PRPF40B	0.326852	9.79e-15	5.14e-13
SENP5	0.326833	9.83e-15	5.15e-13
CENPN	0.326719	1.01e-14	5.25e-13
ASB6	0.326702	1.01e-14	5.26e-13
ZBTB7A	0.326526	1.04e-14	5.43e-13
RHBDD2	0.326104	1.14e-14	5.87e-13
ZGPAT	0.325728	1.22e-14	6.28e-13
SLC35C2	0.32569	1.23e-14	6.31e-13
MIDN	0.325572	1.26e-14	6.43e-13
STK35	0.325548	1.27e-14	6.45e-13
SETD1A	0.325512	1.27e-14	6.47e-13
NRF1	0.325368	1.31e-14	6.64e-13
JMJD6	0.324918	1.43e-14	7.2e-13
SYT14	0.324903	1.44e-14	7.21e-13
LOC401052	0.324061	1.69e-14	8.41e-13
LOC401431	0.323977	1.72e-14	8.5e-13
CHST5	0.323894	1.75e-14	8.61e-13
MC1R	0.323777	1.79e-14	8.77e-13
PFDN2	0.323715	1.81e-14	8.82e-13
CTTN	0.323584	1.86e-14	9.03e-13
SLC5A6	0.323454	1.91e-14	9.22e-13
SAFB	0.323434	1.91e-14	9.23e-13
ARPC5L	0.322505	2.29e-14	1.1e-12
FASTK	0.322366	2.36e-14	1.13e-12
DUSP8	0.32214	2.46e-14	1.17e-12
FBRSL1	0.322127	2.47e-14	1.17e-12
CDC25A	0.321704	2.68e-14	1.26e-12
FBXL6	0.321423	2.83e-14	1.33e-12
MTHFD2L	0.321388	2.85e-14	1.34e-12
IPO13	0.321363	2.86e-14	1.34e-12
PVR	0.321344	2.87e-14	1.34e-12
C14orf138	0.321098	3.01e-14	1.4e-12
TRIB1	0.320295	3.52e-14	1.62e-12
CTU1	0.32029	3.52e-14	1.62e-12
PDRG1	0.320261	3.54e-14	1.63e-12
TMEM86B	0.320015	3.71e-14	1.7e-12
NSUN2	0.319799	3.87e-14	1.76e-12
MRPS25	0.319557	4.05e-14	1.84e-12
DNASE1L2	0.318492	4.97e-14	2.23e-12
SPG7	0.317791	5.68e-14	2.53e-12
TCOF1	0.31777	5.7e-14	2.53e-12
DNMT3B	0.317132	6.44e-14	2.83e-12
C8orf30A	0.316959	6.66e-14	2.91e-12
VAC14	0.316941	6.68e-14	2.91e-12
WBSCR22	0.316616	7.1e-14	3.08e-12
FOSL1	0.316255	7.61e-14	3.26e-12
LCN2	0.316064	7.89e-14	3.35e-12
MCRS1	0.316024	7.95e-14	3.37e-12
DGCR8	0.315602	8.61e-14	3.63e-12
ZNF786	0.315556	8.69e-14	3.64e-12
KRTAP5-1	0.315551	8.69e-14	3.64e-12
PMM2	0.315065	9.53e-14	3.95e-12
NOXO1	0.314889	9.85e-14	4.08e-12
LOC100009676	0.314846	9.93e-14	4.1e-12
TAF6L	0.314721	1.02e-13	4.19e-12
FKRP	0.314672	1.03e-13	4.22e-12
ZNF26	0.314644	1.03e-13	4.24e-12
SAMD10	0.314179	1.13e-13	4.59e-12
PSMD7	0.314054	1.15e-13	4.68e-12
FAM102A	0.313963	1.17e-13	4.75e-12
NFKBIZ	0.31375	1.22e-13	4.91e-12
HDAC8	0.313698	1.23e-13	4.95e-12
MLLT1	0.313661	1.24e-13	4.98e-12
PTCD1	0.313552	1.27e-13	5.07e-12
PLCD4	0.313364	1.31e-13	5.23e-12
USP7	0.313345	1.32e-13	5.24e-12
RHBDD3	0.312903	1.43e-13	5.64e-12
CCNE1	0.312768	1.47e-13	5.76e-12
CHKA	0.312698	1.49e-13	5.82e-12
SFPQ	0.31269	1.49e-13	5.82e-12
G6PC3	0.312497	1.54e-13	6.01e-12
JUND	0.312265	1.61e-13	6.24e-12
CHMP4B	0.312235	1.62e-13	6.25e-12
ALG3	0.312141	1.65e-13	6.34e-12
NFKBIB	0.311841	1.75e-13	6.69e-12
ECE2	0.311637	1.81e-13	6.92e-12
NOC4L	0.311552	1.84e-13	7e-12
MAGEF1	0.311417	1.89e-13	7.16e-12
ZNRF1	0.311347	1.91e-13	7.22e-12
BCL3	0.311041	2.03e-13	7.6e-12
LOC100134713	0.311037	2.03e-13	7.6e-12
EPB41L4B	0.310851	2.1e-13	7.83e-12
ZGLP1	0.31084	2.1e-13	7.84e-12
CCNK	0.310725	2.15e-13	7.97e-12
THOC4	0.310711	2.15e-13	7.98e-12
ACTB	0.31069	2.16e-13	8e-12
DNAJB11	0.310316	2.32e-13	8.56e-12
RECQL4	0.310112	2.41e-13	8.87e-12
NAP1L4	0.309798	2.55e-13	9.38e-12
GAR1	0.309435	2.73e-13	9.93e-12
CC2D1B	0.309125	2.89e-13	1.05e-11
SHFM1	0.3089	3.01e-13	1.09e-11
ATP6V1C2	0.30881	3.06e-13	1.1e-11
MED26	0.308689	3.13e-13	1.12e-11
INPP5E	0.308574	3.2e-13	1.14e-11
ZNF335	0.30856	3.21e-13	1.14e-11
E4F1	0.308298	3.36e-13	1.19e-11
NUDT19	0.308284	3.37e-13	1.19e-11
IWS1	0.308231	3.41e-13	1.2e-11
SRRT	0.308175	3.44e-13	1.21e-11
FAM73B	0.308088	3.5e-13	1.23e-11
EVI5L	0.308075	3.51e-13	1.23e-11
C19orf76	0.307768	3.71e-13	1.29e-11
C7orf26	0.307701	3.75e-13	1.3e-11
BANF1	0.307345	4.01e-13	1.38e-11
DOT1L	0.307202	4.11e-13	1.41e-11
C1QTNF8	0.307151	4.15e-13	1.42e-11
CHRNA10	0.307124	4.17e-13	1.42e-11
NAT15	0.306805	4.42e-13	1.5e-11
AGAP3	0.306768	4.45e-13	1.51e-11
SLC4A11	0.306707	4.5e-13	1.53e-11
TIAF1	0.306654	4.55e-13	1.54e-11
FBRS	0.306387	4.78e-13	1.61e-11
ZC3H12A	0.306053	5.08e-13	1.7e-11
MRPS17	0.305997	5.13e-13	1.71e-11
COPS7B	0.305812	5.3e-13	1.76e-11
CDK9	0.305768	5.35e-13	1.77e-11
PSME3	0.305467	5.65e-13	1.86e-11
TMEM151A	0.305309	5.81e-13	1.9e-11
OGFOD1	0.30521	5.92e-13	1.93e-11
KCNJ14	0.305185	5.95e-13	1.94e-11
GIPC1	0.304599	6.61e-13	2.14e-11
PQLC2	0.304426	6.83e-13	2.2e-11
SNX21	0.304378	6.88e-13	2.21e-11
KLK14	0.304142	7.18e-13	2.3e-11
PSMG3	0.304051	7.3e-13	2.33e-11
NR2F6	0.304003	7.37e-13	2.35e-11
KRT8	0.303937	7.46e-13	2.36e-11
LOC92659	0.303925	7.47e-13	2.36e-11
ZNF513	0.303865	7.55e-13	2.38e-11
MRPL47	0.303732	7.74e-13	2.43e-11
AAAS	0.303675	7.82e-13	2.45e-11
GPR172A	0.303384	8.24e-13	2.58e-11
RBM15B	0.303308	8.36e-13	2.62e-11
GSS	0.303129	8.63e-13	2.68e-11
PPIL2	0.303116	8.65e-13	2.69e-11
GSK3A	0.303029	8.79e-13	2.72e-11
GPR37L1	0.302976	8.87e-13	2.74e-11
PYCRL	0.302565	9.55e-13	2.93e-11
REXO1	0.302454	9.75e-13	2.98e-11
CCDC40	0.302372	9.89e-13	3.02e-11
STIP1	0.302355	9.92e-13	3.02e-11
BEND3	0.302207	1.02e-12	3.09e-11
LMF1	0.302092	1.04e-12	3.14e-11
FAM109A	0.302082	1.04e-12	3.14e-11
DDIT3	0.30194	1.07e-12	3.22e-11
GLTSCR1	0.301565	1.14e-12	3.43e-11
SYT3	0.301431	1.17e-12	3.5e-11
C20orf135	0.301369	1.18e-12	3.53e-11
MNT	0.301336	1.19e-12	3.55e-11
SAPS1	0.301236	1.21e-12	3.61e-11
CHORDC1	0.300987	1.27e-12	3.76e-11
TBC1D10B	0.300966	1.27e-12	3.77e-11
FGFBP3	0.300937	1.28e-12	3.78e-11
PPP2R3B	0.30072	1.33e-12	3.91e-11
TRMT6	0.300609	1.36e-12	3.98e-11
SNHG9	0.300342	1.42e-12	4.15e-11
SCAMP4	0.300331	1.43e-12	4.15e-11
MYST1	0.300206	1.46e-12	4.23e-11
C11orf48	0.300082	1.49e-12	4.32e-11
C6orf125	0.299761	1.58e-12	4.56e-11
C19orf47	0.299752	1.58e-12	4.57e-11
RBM14	0.299702	1.59e-12	4.6e-11
SFRS15	0.299694	1.6e-12	4.6e-11
PVRL2	0.299235	1.73e-12	4.97e-11
C1orf77	0.299113	1.77e-12	5.07e-11
NAB2	0.299067	1.79e-12	5.11e-11
ZNF805	0.299056	1.79e-12	5.11e-11
TPD52L2	0.29903	1.8e-12	5.12e-11
GARS	0.299001	1.81e-12	5.14e-11
PHLPP2	0.298851	1.86e-12	5.28e-11
DDA1	0.298809	1.87e-12	5.3e-11
CEL	0.298524	1.97e-12	5.55e-11
SH2D6	0.298334	2.03e-12	5.73e-11
DEF8	0.2981	2.12e-12	5.94e-11
CLDN9	0.297867	2.21e-12	6.17e-11
DKC1	0.297828	2.22e-12	6.2e-11
RBM10	0.297719	2.27e-12	6.3e-11
LOC643008	0.297167	2.5e-12	6.85e-11
PDDC1	0.297104	2.53e-12	6.92e-11
UBQLN4	0.296831	2.65e-12	7.25e-11
TMEM63C	0.296826	2.65e-12	7.25e-11
CHST6	0.296578	2.77e-12	7.56e-11
SNX22	0.296555	2.78e-12	7.58e-11
SCRIB	0.296537	2.79e-12	7.6e-11
KLHL25	0.296377	2.87e-12	7.79e-11
NPIPL3	0.296056	3.04e-12	8.21e-11
TTL	0.296026	3.05e-12	8.24e-11
TNNC2	0.295753	3.2e-12	8.62e-11
C14orf80	0.295724	3.22e-12	8.66e-11
ACTR1A	0.295713	3.23e-12	8.66e-11
C17orf90	0.295679	3.25e-12	8.69e-11
UQCC	0.295306	3.47e-12	9.23e-11
UBE2O	0.295305	3.47e-12	9.23e-11
NAPA	0.295018	3.64e-12	9.63e-11
KCTD13	0.294981	3.67e-12	9.68e-11
CNTD2	0.294833	3.76e-12	9.92e-11
LRRC14	0.294778	3.8e-12	1e-10
C16orf57	0.294512	3.98e-12	1.04e-10
IFRD2	0.294374	4.08e-12	1.07e-10
KIAA1310	0.294358	4.09e-12	1.07e-10
PRR5	0.294332	4.11e-12	1.07e-10
COMMD4	0.294301	4.13e-12	1.07e-10
TUBG1	0.294219	4.19e-12	1.09e-10
CORO6	0.294212	4.2e-12	1.09e-10
HAUS5	0.293559	4.7e-12	1.21e-10
SMPD4	0.293516	4.74e-12	1.22e-10
SCAF1	0.293431	4.81e-12	1.23e-10
CIDECP	0.293413	4.82e-12	1.24e-10
GNL3	0.29325	4.96e-12	1.27e-10
C17orf65	0.293036	5.15e-12	1.31e-10
MAP3K10	0.292855	5.31e-12	1.35e-10
FBF1	0.292854	5.31e-12	1.35e-10
ALS2CL	0.292572	5.58e-12	1.41e-10
AEN	0.29256	5.59e-12	1.41e-10
C16orf79	0.29253	5.62e-12	1.42e-10
C7orf53	0.292527	5.62e-12	1.42e-10
CRIPAK	0.291688	6.5e-12	1.62e-10
GPR113	0.291653	6.54e-12	1.63e-10
LOC349114	0.291488	6.73e-12	1.67e-10
MARK2	0.291484	6.73e-12	1.67e-10
RBM42	0.291241	7.02e-12	1.73e-10
SFRS17A	0.291132	7.15e-12	1.76e-10
SHBG	0.291105	7.19e-12	1.76e-10
C16orf91	0.290976	7.35e-12	1.8e-10
C22orf27	0.290691	7.72e-12	1.89e-10
RAB22A	0.290564	7.89e-12	1.93e-10
SS18L1	0.290442	8.05e-12	1.96e-10
C16orf59	0.290396	8.12e-12	1.98e-10
IDI2	0.290155	8.46e-12	2.06e-10
TAF10	0.290127	8.5e-12	2.06e-10
HSPH1	0.290039	8.63e-12	2.09e-10
SRA1	0.289997	8.69e-12	2.1e-10
PHF23	0.289743	9.08e-12	2.19e-10
COASY	0.289741	9.08e-12	2.19e-10
C6orf222	0.28913	1.01e-11	2.4e-10
PIGQ	0.288811	1.06e-11	2.53e-10
ACTR5	0.288646	1.1e-11	2.59e-10
SULT1A3	0.288597	1.1e-11	2.61e-10
HAP1	0.288409	1.14e-11	2.69e-10
TUBB2C	0.288396	1.14e-11	2.69e-10
CC2D1A	0.28837	1.15e-11	2.7e-10
IFRD1	0.288153	1.19e-11	2.79e-10
RHBDF1	0.288006	1.22e-11	2.86e-10
GRWD1	0.287822	1.26e-11	2.94e-10
RRP9	0.287758	1.27e-11	2.96e-10
IDUA	0.287755	1.27e-11	2.96e-10
FLAD1	0.28756	1.32e-11	3.05e-10
SNRNP35	0.287413	1.35e-11	3.12e-10
TXNRD2	0.2872	1.4e-11	3.23e-10
ZNF212	0.287125	1.42e-11	3.26e-10
GTF3C1	0.287057	1.43e-11	3.3e-10
TMEM201	0.286973	1.46e-11	3.34e-10
ORAOV1	0.286967	1.46e-11	3.34e-10
PIGU	0.286959	1.46e-11	3.34e-10
BLOC1S3	0.286729	1.52e-11	3.47e-10
UBE2S	0.286409	1.6e-11	3.65e-10
STRADA	0.286379	1.61e-11	3.66e-10
2020-03-10	0.286307	1.63e-11	3.7e-10
C20orf24	0.286224	1.65e-11	3.74e-10
CTSA	0.286215	1.65e-11	3.74e-10
DUS1L	0.28614	1.68e-11	3.78e-10
ENO3	0.286001	1.72e-11	3.86e-10
RGPD6	0.285955	1.73e-11	3.88e-10
UBA1	0.285077	2e-11	4.45e-10
WDR85	0.28472	2.13e-11	4.7e-10
HSPA1B	0.28469	2.14e-11	4.72e-10
NDUFS6	0.284582	2.18e-11	4.79e-10
TAZ	0.284511	2.2e-11	4.84e-10
SYVN1	0.283973	2.41e-11	5.26e-10
THOC6	0.283831	2.47e-11	5.37e-10
MRPS26	0.28371	2.52e-11	5.47e-10
HSPB1	0.283686	2.53e-11	5.49e-10
LOC113230	0.283678	2.53e-11	5.49e-10
TSEN2	0.283615	2.56e-11	5.53e-10
BNC1	0.283524	2.6e-11	5.61e-10
SLC45A2	0.283211	2.74e-11	5.91e-10
UBE2L3	0.282951	2.86e-11	6.15e-10
FDX1L	0.282926	2.87e-11	6.17e-10
SLC39A3	0.282825	2.92e-11	6.27e-10
SRXN1	0.282725	2.97e-11	6.36e-10
ITFG3	0.282687	2.99e-11	6.39e-10
ZNF18	0.282467	3.1e-11	6.6e-10
FAM83C	0.28245	3.11e-11	6.61e-10
U2AF1L4	0.282384	3.14e-11	6.68e-10
SFXN5	0.282182	3.25e-11	6.89e-10
RBM39	0.281949	3.38e-11	7.13e-10
PPP4R4	0.281829	3.45e-11	7.26e-10
RABEP2	0.281748	3.49e-11	7.34e-10
ANKRD54	0.28152	3.63e-11	7.6e-10
RGAG1	0.281372	3.72e-11	7.78e-10
TUBB3	0.280987	3.96e-11	8.26e-10
AKAP8L	0.280779	4.1e-11	8.53e-10
VPS18	0.280697	4.16e-11	8.63e-10
NOL12	0.280523	4.28e-11	8.87e-10
ACIN1	0.280473	4.32e-11	8.93e-10
SCXB	0.280136	4.56e-11	9.39e-10
RAB26	0.280113	4.58e-11	9.42e-10
LOC100144604	0.280034	4.64e-11	9.53e-10
TCAP	0.279972	4.69e-11	9.6e-10
TMUB1	0.279894	4.75e-11	9.69e-10
PRKRIP1	0.279677	4.92e-11	1e-09
ZNF668	0.279625	4.96e-11	1.01e-09
HTR3A	0.279608	4.98e-11	1.01e-09
CCNO	0.27957	5.01e-11	1.01e-09
ZNF341	0.27934	5.2e-11	1.05e-09
MAEA	0.279285	5.25e-11	1.06e-09
FOXRED2	0.279201	5.32e-11	1.07e-09
SS18L2	0.279149	5.37e-11	1.08e-09
SGK2	0.279097	5.41e-11	1.08e-09
AOC2	0.279083	5.43e-11	1.09e-09
PLXNB1	0.279055	5.45e-11	1.09e-09
CSRNP2	0.279048	5.46e-11	1.09e-09
FAM98A	0.278768	5.71e-11	1.14e-09
TRIM8	0.278673	5.8e-11	1.15e-09
FBXL19	0.278503	5.97e-11	1.18e-09
CDR2	0.278267	6.2e-11	1.23e-09
EIF2S2	0.27818	6.29e-11	1.24e-09
MFSD2B	0.278159	6.31e-11	1.25e-09
COPG2	0.27798	6.5e-11	1.28e-09
RAB40AL	0.277932	6.55e-11	1.29e-09
DYNLRB1	0.277737	6.76e-11	1.33e-09
TRABD	0.27738	7.17e-11	1.4e-09
CCNL1	0.277364	7.19e-11	1.4e-09
SLC3A2	0.277308	7.25e-11	1.42e-09
SIX5	0.277256	7.31e-11	1.42e-09
SHB	0.277078	7.53e-11	1.46e-09
RNF10	0.276908	7.74e-11	1.5e-09
TUSC2	0.276697	8.01e-11	1.54e-09
EFCAB10	0.276697	8.01e-11	1.54e-09
DOLPP1	0.27663	8.1e-11	1.56e-09
ATXN2L	0.276601	8.14e-11	1.56e-09
TMEM214	0.276565	8.19e-11	1.57e-09
DEXI	0.276464	8.32e-11	1.59e-09
RSPH10B2	0.276204	8.68e-11	1.65e-09
C6orf136	0.276169	8.73e-11	1.66e-09
DOK7	0.276088	8.84e-11	1.67e-09
KIF22	0.276016	8.95e-11	1.69e-09
FAM160B2	0.275989	8.99e-11	1.69e-09
TMEM175	0.27581	9.25e-11	1.74e-09
TSFM	0.275748	9.34e-11	1.76e-09
AAGAB	0.275711	9.4e-11	1.77e-09
ATP5EP2	0.275657	9.48e-11	1.78e-09
PAX8	0.275622	9.54e-11	1.79e-09
CCDC42B	0.275601	9.57e-11	1.79e-09
RBM6	0.275425	9.85e-11	1.84e-09
CRLS1	0.275346	9.97e-11	1.86e-09
ATG4B	0.275245	1.01e-10	1.89e-09
RPP38	0.27498	1.06e-10	1.96e-09
KRI1	0.274938	1.07e-10	1.97e-09
SFN	0.274607	1.12e-10	2.08e-09
KRTAP1-1	0.274383	1.17e-10	2.15e-09
NCBP2	0.274179	1.2e-10	2.22e-09
SAC3D1	0.274168	1.21e-10	2.22e-09
CCDC78	0.273971	1.24e-10	2.28e-09
DFNB59	0.273959	1.25e-10	2.29e-09
DDX39	0.27364	1.31e-10	2.39e-09
C19orf29	0.273625	1.32e-10	2.39e-09
ABCF1	0.27354	1.33e-10	2.42e-09
ZNF707	0.273473	1.35e-10	2.45e-09
BCL2L12	0.273241	1.4e-10	2.53e-09
SEC61A2	0.273134	1.42e-10	2.57e-09
SNRPD3	0.273091	1.43e-10	2.58e-09
PAK7	0.273087	1.43e-10	2.58e-09
NF2	0.273028	1.45e-10	2.6e-09
ZFPM1	0.273005	1.45e-10	2.61e-09
TMEM217	0.272839	1.49e-10	2.67e-09
LOC338651	0.272751	1.51e-10	2.7e-09
HOXB9	0.272698	1.53e-10	2.72e-09
CCDC84	0.272384	1.61e-10	2.86e-09
PTRH1	0.272371	1.61e-10	2.86e-09
G6PD	0.272151	1.67e-10	2.95e-09
MRPL52	0.271903	1.73e-10	3.07e-09
SIX4	0.271786	1.77e-10	3.11e-09
VPS37B	0.271634	1.81e-10	3.19e-09
KLHL18	0.271564	1.83e-10	3.22e-09
ZNF193	0.271518	1.84e-10	3.24e-09
CKAP4	0.271421	1.87e-10	3.28e-09
TOR2A	0.271347	1.89e-10	3.31e-09
HUS1B	0.27113	1.96e-10	3.42e-09
C14orf156	0.271043	1.99e-10	3.46e-09
LAGE3	0.270988	2e-10	3.48e-09
LOC100131691	0.270874	2.04e-10	3.54e-09
C2orf70	0.270666	2.11e-10	3.64e-09
MRPL41	0.270662	2.11e-10	3.64e-09
CCDC114	0.270166	2.28e-10	3.92e-09
SDR39U1	0.270162	2.29e-10	3.92e-09
PLAGL2	0.270099	2.31e-10	3.95e-09
NDUFS8	0.270061	2.32e-10	3.97e-09
MAGOHB	0.269991	2.35e-10	4e-09
ZNF512B	0.269937	2.37e-10	4.03e-09
ARIH2	0.269937	2.37e-10	4.03e-09
HMGA1	0.26991	2.38e-10	4.04e-09
TNNI3	0.269881	2.39e-10	4.05e-09
C1orf223	0.269554	2.52e-10	4.24e-09
CD2BP2	0.269507	2.53e-10	4.27e-09
LOC440944	0.269471	2.55e-10	4.29e-09
ATXN2	0.269262	2.63e-10	4.43e-09
CARM1	0.269143	2.68e-10	4.5e-09
POMT2	0.269132	2.69e-10	4.51e-09
EMD	0.26902	2.74e-10	4.57e-09
NANP	0.269016	2.74e-10	4.57e-09
ACCN2	0.269005	2.74e-10	4.58e-09
ARRDC1	0.268972	2.76e-10	4.6e-09
HCFC1	0.268898	2.79e-10	4.64e-09
TNRC6A	0.268817	2.83e-10	4.7e-09
DNM1L	0.268523	2.96e-10	4.9e-09
THAP7	0.268515	2.96e-10	4.91e-09
DNAJB1	0.268348	3.04e-10	5.03e-09
TMEM178	0.268284	3.07e-10	5.07e-09
LOC389458	0.268269	3.08e-10	5.07e-09
TSC22D2	0.268232	3.1e-10	5.09e-09
EDC4	0.268102	3.16e-10	5.19e-09
NIP7	0.267935	3.25e-10	5.32e-09
CYCS	0.267866	3.28e-10	5.37e-09
SDF2L1	0.267861	3.28e-10	5.37e-09
NEURL4	0.267763	3.34e-10	5.44e-09
COMMD5	0.267689	3.37e-10	5.49e-09
CNTD1	0.267686	3.38e-10	5.49e-09
DPM2	0.267632	3.4e-10	5.53e-09
F7	0.267291	3.59e-10	5.81e-09
SELO	0.267184	3.65e-10	5.9e-09
FA2H	0.267121	3.69e-10	5.95e-09
OPA3	0.267047	3.73e-10	6.01e-09
SEC13	0.266926	3.8e-10	6.11e-09
SLC8A2	0.266913	3.81e-10	6.11e-09
UPP1	0.266905	3.81e-10	6.12e-09
CHTF18	0.266882	3.83e-10	6.13e-09
HSPE1	0.266853	3.85e-10	6.15e-09
CAPN10	0.26678	3.89e-10	6.21e-09
FAM131A	0.266738	3.91e-10	6.24e-09
C14orf181	0.26672	3.93e-10	6.26e-09
PRDM12	0.266677	3.95e-10	6.29e-09
APEX2	0.266638	3.98e-10	6.32e-09
PRH1	0.266557	4.03e-10	6.4e-09
LOC100130932	0.266452	4.09e-10	6.5e-09
NTF4	0.266405	4.12e-10	6.54e-09
TMEM120B	0.26629	4.2e-10	6.65e-09
ROMO1	0.26617	4.28e-10	6.76e-09
PAPD7	0.265908	4.45e-10	7.02e-09
PICK1	0.265839	4.5e-10	7.08e-09
SMPX	0.26583	4.51e-10	7.09e-09
RHBG	0.265817	4.52e-10	7.09e-09
DCUN1D2	0.265718	4.59e-10	7.19e-09
ACOT8	0.265698	4.6e-10	7.2e-09
FBXL18	0.265686	4.61e-10	7.21e-09
MFSD3	0.265574	4.69e-10	7.32e-09
C6orf153	0.265453	4.78e-10	7.44e-09
SLC39A13	0.265452	4.78e-10	7.44e-09
TMEM115	0.265428	4.8e-10	7.46e-09
C10orf2	0.265394	4.83e-10	7.49e-09
CHFR	0.265326	4.88e-10	7.56e-09
NDUFAF3	0.265296	4.9e-10	7.59e-09
CTU2	0.265261	4.93e-10	7.62e-09
DDX28	0.265243	4.94e-10	7.63e-09
XPO6	0.265132	5.03e-10	7.75e-09
C19orf45	0.265032	5.1e-10	7.87e-09
ZBTB43	0.265022	5.11e-10	7.87e-09
CNOT3	0.26496	5.16e-10	7.93e-09
DDX51	0.264907	5.2e-10	7.99e-09
FAM86C	0.2649	5.21e-10	7.99e-09
PCBP4	0.264725	5.35e-10	8.19e-09
LRP5L	0.264616	5.44e-10	8.31e-09
RRP7B	0.264591	5.47e-10	8.33e-09
SCARNA12	0.264577	5.48e-10	8.35e-09
PSMB3	0.264524	5.52e-10	8.4e-09
EP400NL	0.264378	5.65e-10	8.59e-09
FLJ39653	0.264303	5.71e-10	8.67e-09
PUSL1	0.264267	5.75e-10	8.71e-09
ZNF444	0.264232	5.78e-10	8.76e-09
RCCD1	0.264162	5.84e-10	8.82e-09
TBKBP1	0.264023	5.97e-10	9e-09
CKS2	0.263761	6.21e-10	9.35e-09
C17orf70	0.263721	6.25e-10	9.38e-09
AGAP6	0.263686	6.28e-10	9.43e-09
FAM173A	0.263573	6.39e-10	9.58e-09
LRCH4	0.263472	6.49e-10	9.72e-09
ZMIZ2	0.263356	6.61e-10	9.88e-09
ZNF74	0.263303	6.67e-10	9.94e-09
IRF3	0.263259	6.71e-10	9.99e-09
TRIM47	0.263154	6.82e-10	1.01e-08
TRPC4AP	0.262994	6.99e-10	1.03e-08
C15orf52	0.262885	7.11e-10	1.05e-08
GNAS	0.262637	7.38e-10	1.09e-08
POR	0.262605	7.42e-10	1.09e-08
SCO2	0.262355	7.71e-10	1.13e-08
AQP8	0.262291	7.79e-10	1.14e-08
MOGS	0.262275	7.81e-10	1.14e-08
BYSL	0.262211	7.88e-10	1.15e-08
VGF	0.262053	8.08e-10	1.17e-08
PARP2	0.26196	8.19e-10	1.19e-08
KCNK7	0.261919	8.24e-10	1.19e-08
ATRIP	0.261796	8.4e-10	1.21e-08
ARFRP1	0.261709	8.51e-10	1.23e-08
FAM158A	0.261594	8.66e-10	1.25e-08
SLC26A6	0.261447	8.86e-10	1.27e-08
NUPL2	0.26144	8.87e-10	1.27e-08
S100A2	0.261437	8.87e-10	1.27e-08
BRMS1	0.261424	8.89e-10	1.27e-08
ORMDL2	0.261291	9.07e-10	1.3e-08
QPCTL	0.26126	9.12e-10	1.3e-08
NR2E3	0.261213	9.18e-10	1.31e-08
ZC3H18	0.261155	9.26e-10	1.32e-08
LOC389791	0.261032	9.44e-10	1.34e-08
NKX2-8	0.261025	9.45e-10	1.34e-08
ATXN7L2	0.260845	9.71e-10	1.38e-08
UTP3	0.260802	9.77e-10	1.39e-08
ZNF767	0.260748	9.86e-10	1.4e-08
MED27	0.260578	1.01e-09	1.43e-08
C8ORFK29	0.260526	1.02e-09	1.44e-08
CYHR1	0.260525	1.02e-09	1.44e-08
DNAH17	0.260433	1.03e-09	1.46e-08
DCUN1D3	0.26035	1.05e-09	1.48e-08
HMOX2	0.26027	1.06e-09	1.49e-08
PNKP	0.260215	1.07e-09	1.5e-08
FAM71F2	0.260143	1.08e-09	1.52e-08
C14orf119	0.260118	1.08e-09	1.52e-08
LZTS2	0.260113	1.09e-09	1.52e-08
CCDC120	0.260072	1.09e-09	1.53e-08
SMARCA4	0.260037	1.1e-09	1.54e-08
SNHG10	0.260007	1.1e-09	1.54e-08
GGA1	0.259818	1.14e-09	1.58e-08
FAM108C1	0.259757	1.15e-09	1.6e-08
FEM1A	0.259749	1.15e-09	1.6e-08
SSU72	0.259685	1.16e-09	1.61e-08
ATP6V0C	0.259677	1.16e-09	1.61e-08
ATP5E	0.259657	1.16e-09	1.61e-08
DDX5	0.259551	1.18e-09	1.64e-08
SIM2	0.259454	1.2e-09	1.66e-08
TSPAN10	0.259451	1.2e-09	1.66e-08
KDM5C	0.259267	1.23e-09	1.71e-08
DCAF4L1	0.259163	1.25e-09	1.73e-08
THRSP	0.259027	1.28e-09	1.76e-08
PFDN6	0.258965	1.29e-09	1.77e-08
C10orf111	0.258957	1.29e-09	1.77e-08
C4orf10	0.258844	1.32e-09	1.8e-08
COQ10B	0.258825	1.32e-09	1.81e-08
DNTTIP1	0.258725	1.34e-09	1.83e-08
DOCK3	0.258715	1.34e-09	1.83e-08
PKDCC	0.258704	1.34e-09	1.83e-08
DDX55	0.258598	1.36e-09	1.86e-08
SMARCD3	0.258489	1.39e-09	1.89e-08
AK1	0.258454	1.39e-09	1.9e-08
CRYGS	0.258419	1.4e-09	1.9e-08
DHX35	0.258329	1.42e-09	1.93e-08
ERH	0.258322	1.42e-09	1.93e-08
JAKMIP3	0.258225	1.44e-09	1.95e-08
MAST2	0.258064	1.48e-09	2e-08
PSMC5	0.258057	1.48e-09	2e-08
RECQL5	0.258018	1.49e-09	2.01e-08
TAF1C	0.25799	1.5e-09	2.02e-08
AP1G2	0.257913	1.51e-09	2.04e-08
NAA10	0.257816	1.54e-09	2.07e-08
TBC1D24	0.257767	1.55e-09	2.08e-08
WDR62	0.257754	1.55e-09	2.08e-08
COQ10A	0.257623	1.58e-09	2.11e-08
MAD1L1	0.257534	1.6e-09	2.14e-08
NUTF2	0.257521	1.61e-09	2.14e-08
PISD	0.257429	1.63e-09	2.16e-08
VSIG10L	0.257414	1.63e-09	2.17e-08
DIRAS1	0.25723	1.68e-09	2.22e-08
ABCB8	0.257212	1.68e-09	2.23e-08
WIPI2	0.257089	1.71e-09	2.27e-08
PMPCA	0.257012	1.73e-09	2.29e-08
OSGIN1	0.257002	1.74e-09	2.29e-08
NRL	0.256943	1.75e-09	2.31e-08
METRNL	0.256792	1.79e-09	2.36e-08
TBRG1	0.256681	1.82e-09	2.4e-08
CHPF2	0.256619	1.84e-09	2.42e-08
MBLAC1	0.256554	1.86e-09	2.44e-08
MESP2	0.256536	1.86e-09	2.44e-08
DCST2	0.256358	1.91e-09	2.5e-08
VPS53	0.256356	1.91e-09	2.5e-08
GK5	0.256318	1.92e-09	2.51e-08
ABHD11	0.256292	1.93e-09	2.52e-08
SRM	0.256132	1.98e-09	2.56e-08
BCO2	0.256091	1.99e-09	2.58e-08
CDK11B	0.255919	2.04e-09	2.64e-08
PGAM5	0.255887	2.05e-09	2.65e-08
LOC727896	0.255875	2.05e-09	2.65e-08
ANKRD52	0.255806	2.07e-09	2.68e-08
LOC728743	0.255758	2.09e-09	2.7e-08
LOC93622	0.255742	2.09e-09	2.7e-08
HNRNPL	0.255737	2.1e-09	2.7e-08
DHRS2	0.255647	2.12e-09	2.73e-08
KIFC2	0.255563	2.15e-09	2.76e-08
NDNL2	0.255541	2.16e-09	2.77e-08
TNPO2	0.255411	2.2e-09	2.82e-08
CAMK2B	0.255367	2.21e-09	2.84e-08
LOC541473	0.255265	2.25e-09	2.88e-08
DIDO1	0.25516	2.28e-09	2.92e-08
FLYWCH2	0.255157	2.28e-09	2.92e-08
SART1	0.255144	2.29e-09	2.92e-08
SLC25A39	0.255047	2.32e-09	2.96e-08
TELO2	0.255035	2.33e-09	2.96e-08
RHOT2	0.254842	2.39e-09	3.04e-08
ZNF8	0.254801	2.41e-09	3.06e-08
RTN4IP1	0.254634	2.47e-09	3.13e-08
FAM58A	0.254549	2.5e-09	3.16e-08
SNHG11	0.25454	2.5e-09	3.16e-08
EGLN2	0.254497	2.52e-09	3.18e-08
SNHG3	0.254462	2.53e-09	3.2e-08
HHIPL2	0.254445	2.54e-09	3.2e-08
OVGP1	0.254422	2.55e-09	3.21e-08
MPP2	0.254364	2.57e-09	3.24e-08
DNASE1	0.254257	2.61e-09	3.29e-08
ZKSCAN5	0.254027	2.7e-09	3.39e-08
EEF1A2	0.254027	2.7e-09	3.39e-08
ELOF1	0.253947	2.73e-09	3.43e-08
SURF6	0.25357	2.89e-09	3.61e-08
SNRNP70	0.25351	2.92e-09	3.64e-08
PTPN23	0.253494	2.92e-09	3.64e-08
MBD3	0.253471	2.93e-09	3.65e-08
E2F3	0.25346	2.94e-09	3.66e-08
SNPH	0.253409	2.96e-09	3.68e-08
LOC100302650	0.253393	2.97e-09	3.69e-08
CNIH2	0.253373	2.98e-09	3.7e-08
FOXH1	0.253156	3.07e-09	3.81e-08
PSG6	0.253129	3.08e-09	3.82e-08
LOC401588	0.252969	3.16e-09	3.9e-08
ABCA7	0.252961	3.16e-09	3.91e-08
RANBP3	0.252943	3.17e-09	3.91e-08
SYNC	0.252855	3.21e-09	3.95e-08
MAPK1IP1L	0.252621	3.32e-09	4.08e-08
LRRC59	0.25254	3.36e-09	4.13e-08
ARL4D	0.252508	3.38e-09	4.14e-08
ZNF593	0.25235	3.46e-09	4.23e-08
BRD1	0.252299	3.49e-09	4.26e-08
MCTS1	0.25224	3.52e-09	4.29e-08
BRD4	0.252062	3.61e-09	4.4e-08
FEN1	0.252014	3.63e-09	4.43e-08
RAD9A	0.251644	3.84e-09	4.66e-08
SEC16A	0.251568	3.88e-09	4.71e-08
C12orf61	0.251512	3.91e-09	4.74e-08
FBXO46	0.251297	4.04e-09	4.88e-08
GORASP1	0.251272	4.05e-09	4.89e-08
C9orf169	0.25125	4.06e-09	4.9e-08
DONSON	0.251244	4.07e-09	4.9e-08
SOX12	0.25104	4.19e-09	5.04e-08
LOC100128292	0.251029	4.2e-09	5.04e-08
ADAMTS13	0.251023	4.2e-09	5.04e-08
PTS	0.250954	4.24e-09	5.09e-08
LRRC46	0.250924	4.26e-09	5.1e-08
DDX56	0.250849	4.31e-09	5.15e-08
CTDP1	0.250369	4.62e-09	5.5e-08
C13orf16	0.250293	4.67e-09	5.55e-08
MTHFSD	0.250229	4.72e-09	5.59e-08
TAF6	0.250166	4.76e-09	5.64e-08
RALY	0.250148	4.77e-09	5.65e-08
NECAB3	0.250052	4.84e-09	5.72e-08
ERN2	0.25	4.88e-09	5.76e-08
RPS6KL1	0.249846	4.99e-09	5.88e-08
HSD17B1	0.249785	5.03e-09	5.93e-08
H2AFJ	0.249721	5.08e-09	5.98e-08
CDC25B	0.249682	5.11e-09	6e-08
MANF	0.249664	5.12e-09	6.02e-08
PIK3R2	0.24966	5.12e-09	6.02e-08
BNIPL	0.249633	5.14e-09	6.04e-08
PARN	0.249331	5.37e-09	6.29e-08
C20orf107	0.249284	5.41e-09	6.32e-08
ACCN5	0.249096	5.56e-09	6.48e-08
EXOSC6	0.249061	5.59e-09	6.5e-08
USP35	0.248985	5.65e-09	6.57e-08
HSPBP1	0.248948	5.68e-09	6.6e-08
LIN7B	0.248943	5.69e-09	6.6e-08
INE1	0.248819	5.79e-09	6.7e-08
RAB40A	0.248818	5.79e-09	6.7e-08
BIK	0.248818	5.79e-09	6.7e-08
RAPSN	0.248771	5.83e-09	6.74e-08
MICALL1	0.248711	5.88e-09	6.8e-08
LOC100132724	0.248676	5.91e-09	6.83e-08
PRDM7	0.248667	5.92e-09	6.83e-08
NR1I3	0.248531	6.03e-09	6.95e-08
SPACA4	0.248325	6.22e-09	7.13e-08
PTOV1	0.248276	6.26e-09	7.18e-08
APOO	0.248152	6.37e-09	7.29e-08
RANGRF	0.248032	6.48e-09	7.4e-08
ZNF629	0.248032	6.48e-09	7.4e-08
AGPAT6	0.247695	6.81e-09	7.74e-08
SRF	0.247685	6.82e-09	7.74e-08
AGK	0.247567	6.93e-09	7.86e-08
MID1IP1	0.247532	6.97e-09	7.89e-08
TCFL5	0.247407	7.1e-09	8.02e-08
WHSC1	0.247355	7.15e-09	8.07e-08
DOHH	0.247255	7.25e-09	8.18e-08
PRR22	0.247222	7.29e-09	8.22e-08
EXOSC7	0.247205	7.3e-09	8.23e-08
C9orf142	0.247012	7.51e-09	8.45e-08
MTERFD1	0.246998	7.52e-09	8.46e-08
ELAC2	0.246882	7.65e-09	8.59e-08
HSD17B10	0.246635	7.93e-09	8.87e-08
DCXR	0.246548	8.03e-09	8.96e-08
CCNF	0.246531	8.05e-09	8.98e-08
KCNMB3	0.246419	8.18e-09	9.11e-08
METT11D1	0.246382	8.22e-09	9.15e-08
FAM71F1	0.246343	8.26e-09	9.19e-08
HRK	0.246227	8.4e-09	9.33e-08
ABCC5	0.246219	8.41e-09	9.33e-08
FOXN4	0.246196	8.44e-09	9.36e-08
CCDC28B	0.246193	8.44e-09	9.36e-08
GTPBP3	0.246058	8.61e-09	9.53e-08
TRAF7	0.245841	8.88e-09	9.82e-08
SLC25A19	0.245733	9.02e-09	9.96e-08
DOLK	0.245658	9.12e-09	1.01e-07
PPM1G	0.245524	9.29e-09	1.02e-07
DNAJC30	0.245337	9.54e-09	1.05e-07
CPT1B	0.245207	9.72e-09	1.07e-07
MFSD6L	0.245204	9.72e-09	1.07e-07
HM13	0.245009	1e-08	1.1e-07
HOXB5	0.244998	1e-08	1.1e-07
REM2	0.244959	1.01e-08	1.1e-07
STRN4	0.244905	1.01e-08	1.11e-07
GAK	0.244818	1.03e-08	1.12e-07
ATAD3A	0.244667	1.05e-08	1.15e-07
C17orf56	0.244479	1.08e-08	1.17e-07
TRA2A	0.244354	1.1e-08	1.19e-07
ZYX	0.244347	1.1e-08	1.19e-07
SSTR5	0.244325	1.1e-08	1.2e-07
CCDC72	0.244317	1.1e-08	1.2e-07
TAOK2	0.244304	1.11e-08	1.2e-07
MED24	0.24425	1.11e-08	1.21e-07
DUSP14	0.24423	1.12e-08	1.21e-07
TSEN54	0.244217	1.12e-08	1.21e-07
KCNH3	0.244197	1.12e-08	1.21e-07
SLC22A20	0.244184	1.12e-08	1.21e-07
GHRLOS	0.244095	1.14e-08	1.23e-07
IL11	0.243964	1.16e-08	1.25e-07
CELSR3	0.243955	1.16e-08	1.25e-07
DUS2L	0.243915	1.17e-08	1.26e-07
SPPL2B	0.243878	1.17e-08	1.26e-07
C2orf18	0.24385	1.18e-08	1.27e-07
GOLGA6L9	0.243835	1.18e-08	1.27e-07
CXCL2	0.243779	1.19e-08	1.27e-07
CCDC154	0.24368	1.21e-08	1.29e-07
USP42	0.243679	1.21e-08	1.29e-07
SPIRE2	0.243581	1.22e-08	1.3e-07
PSG3	0.243577	1.22e-08	1.3e-07
INPP5J	0.243451	1.25e-08	1.33e-07
HGS	0.243407	1.25e-08	1.33e-07
TIMM50	0.243357	1.26e-08	1.34e-07
PNPO	0.243327	1.27e-08	1.34e-07
UBA6	0.243239	1.28e-08	1.36e-07
HPRT1	0.243233	1.29e-08	1.36e-07
FITM1	0.243217	1.29e-08	1.36e-07
EXOSC4	0.243081	1.31e-08	1.39e-07
FOXJ1	0.242922	1.34e-08	1.42e-07
LPHN1	0.242916	1.34e-08	1.42e-07
TFIP11	0.242909	1.35e-08	1.42e-07
REEP4	0.242854	1.36e-08	1.43e-07
ORC6L	0.242816	1.36e-08	1.43e-07
KLK2	0.242815	1.36e-08	1.43e-07
C6orf226	0.242812	1.36e-08	1.43e-07
COL28A1	0.242802	1.37e-08	1.43e-07
MSTO1	0.242796	1.37e-08	1.43e-07
SGSH	0.242775	1.37e-08	1.44e-07
ULK1	0.242715	1.38e-08	1.45e-07
U2AF2	0.242508	1.42e-08	1.49e-07
SOLH	0.242496	1.43e-08	1.49e-07
STX16	0.24244	1.44e-08	1.5e-07
TGIF2	0.242429	1.44e-08	1.5e-07
ZNF580	0.242409	1.44e-08	1.5e-07
URB2	0.24231	1.46e-08	1.52e-07
INCA1	0.242273	1.47e-08	1.53e-07
PCSK7	0.242251	1.48e-08	1.53e-07
UNC119	0.24223	1.48e-08	1.53e-07
FAM71E1	0.242129	1.5e-08	1.55e-07
PAEP	0.242117	1.5e-08	1.55e-07
TARDBP	0.241924	1.55e-08	1.59e-07
PNN	0.241923	1.55e-08	1.59e-07
GDAP1L1	0.241901	1.55e-08	1.6e-07
SUZ12P	0.241887	1.55e-08	1.6e-07
SDCCAG3	0.241868	1.56e-08	1.6e-07
HTR3D	0.241765	1.58e-08	1.62e-07
NRG4	0.241659	1.6e-08	1.65e-07
GPS2	0.241652	1.61e-08	1.65e-07
LOC149134	0.241581	1.62e-08	1.66e-07
C16orf61	0.241542	1.63e-08	1.67e-07
UCKL1AS	0.24146	1.65e-08	1.69e-07
GPT2	0.241391	1.67e-08	1.7e-07
TMEM164	0.241302	1.69e-08	1.72e-07
MRPL28	0.2413	1.69e-08	1.72e-07
LOC100129637	0.241247	1.7e-08	1.74e-07
EIF5A	0.241213	1.71e-08	1.74e-07
SDHAF2	0.241208	1.71e-08	1.74e-07
ABCB9	0.241198	1.71e-08	1.74e-07
NPTXR	0.241177	1.72e-08	1.75e-07
GOT2	0.241143	1.72e-08	1.75e-07
FLRT1	0.241096	1.74e-08	1.76e-07
ASCC2	0.240969	1.77e-08	1.79e-07
C1orf53	0.240917	1.78e-08	1.81e-07
CLDN6	0.24089	1.79e-08	1.81e-07
ZNF428	0.240861	1.79e-08	1.82e-07
RFPL3S	0.240792	1.81e-08	1.83e-07
TMEM55B	0.240779	1.81e-08	1.84e-07
PSMC1	0.240765	1.82e-08	1.84e-07
MUC12	0.240648	1.85e-08	1.86e-07
SOCS1	0.24055	1.87e-08	1.89e-07
BRD9	0.24055	1.87e-08	1.89e-07
LOC152217	0.240528	1.88e-08	1.89e-07
SRPK3	0.240489	1.89e-08	1.9e-07
CBFA2T2	0.240406	1.91e-08	1.92e-07
SMG5	0.240288	1.94e-08	1.95e-07
HYAL3	0.24023	1.96e-08	1.96e-07
SLC35B1	0.240188	1.97e-08	1.97e-07
PRPF19	0.240102	1.99e-08	2e-07
KCTD2	0.23995	2.04e-08	2.04e-07
AKT1S1	0.239925	2.04e-08	2.04e-07
ILKAP	0.239858	2.06e-08	2.06e-07
MAP3K9	0.239729	2.1e-08	2.09e-07
UCN2	0.239708	2.11e-08	2.1e-07
BOLA2	0.239667	2.12e-08	2.11e-07
BMP7	0.239556	2.15e-08	2.14e-07
NKX6-1	0.239529	2.16e-08	2.14e-07
WNT7B	0.239526	2.16e-08	2.14e-07
C17orf79	0.239497	2.17e-08	2.15e-07
PREB	0.239451	2.18e-08	2.17e-07
DAPK3	0.23943	2.19e-08	2.17e-07
PLEKHM1	0.239388	2.2e-08	2.18e-07
KAT2A	0.239308	2.23e-08	2.2e-07
KDM2B	0.239306	2.23e-08	2.2e-07
AURKAPS1	0.2393	2.23e-08	2.2e-07
ATP6V1B1	0.239297	2.23e-08	2.2e-07
FAM3A	0.239261	2.24e-08	2.21e-07
PLEKHH1	0.23926	2.24e-08	2.21e-07
LOC100144603	0.239247	2.25e-08	2.21e-07
C6orf1	0.239244	2.25e-08	2.21e-07
LONP1	0.239238	2.25e-08	2.21e-07
DSCR6	0.239149	2.28e-08	2.24e-07
DGKQ	0.239117	2.29e-08	2.24e-07
PSENEN	0.238996	2.33e-08	2.28e-07
IGFALS	0.238967	2.33e-08	2.29e-07
B3GAT3	0.238604	2.46e-08	2.4e-07
DNAH3	0.238569	2.47e-08	2.41e-07
ANKRD11	0.238542	2.48e-08	2.42e-07
PRCC	0.238495	2.49e-08	2.43e-07
XRCC3	0.238338	2.55e-08	2.48e-07
COX6C	0.238161	2.61e-08	2.54e-07
TIMM17B	0.238149	2.61e-08	2.54e-07
TDG	0.238041	2.65e-08	2.58e-07
GLT8D1	0.238011	2.66e-08	2.58e-07
PRR19	0.237994	2.67e-08	2.59e-07
FTSJ3	0.237934	2.69e-08	2.61e-07
EWSR1	0.237926	2.7e-08	2.61e-07
ALKBH6	0.237901	2.71e-08	2.62e-07
SAFB2	0.237895	2.71e-08	2.62e-07
TRMU	0.237863	2.72e-08	2.63e-07
SIPA1L3	0.237813	2.74e-08	2.65e-07
NPEPL1	0.237704	2.78e-08	2.68e-07
LCAT	0.23768	2.79e-08	2.69e-07
NUFIP2	0.237676	2.79e-08	2.69e-07
TMEM158	0.237543	2.84e-08	2.74e-07
SLC4A5	0.237506	2.86e-08	2.75e-07
APC2	0.237458	2.88e-08	2.77e-07
MGC16121	0.237455	2.88e-08	2.77e-07
GNB3	0.237397	2.9e-08	2.78e-07
FOXP4	0.237149	3e-08	2.87e-07
C7orf47	0.236996	3.06e-08	2.93e-07
MBOAT7	0.236929	3.09e-08	2.95e-07
LOC339047	0.236788	3.15e-08	3e-07
DENND4B	0.236776	3.16e-08	3.01e-07
SUPT7L	0.236724	3.18e-08	3.02e-07
TK2	0.236615	3.23e-08	3.07e-07
USP31	0.236572	3.25e-08	3.08e-07
ADCK5	0.236458	3.3e-08	3.13e-07
DMRT1	0.236332	3.36e-08	3.18e-07
HAGHL	0.236319	3.36e-08	3.18e-07
MLL4	0.23624	3.4e-08	3.21e-07
NPAS3	0.236154	3.44e-08	3.25e-07
GPR137	0.236137	3.45e-08	3.25e-07
EIF4G1	0.236129	3.45e-08	3.25e-07
MIS12	0.236122	3.45e-08	3.25e-07
PABPC1L	0.235958	3.53e-08	3.32e-07
ELL	0.235865	3.58e-08	3.36e-07
COX19	0.235861	3.58e-08	3.36e-07
PAF1	0.23577	3.62e-08	3.4e-07
SFRS8	0.235702	3.66e-08	3.43e-07
DBF4	0.235667	3.68e-08	3.44e-07
CCDC33	0.235594	3.71e-08	3.48e-07
NFS1	0.235572	3.72e-08	3.49e-07
PTDSS2	0.235504	3.76e-08	3.52e-07
ASB5	0.235334	3.85e-08	3.59e-07
SPTBN2	0.235328	3.85e-08	3.59e-07
SPATA2L	0.235245	3.89e-08	3.63e-07
C14orf2	0.235205	3.92e-08	3.65e-07
LRDD	0.235155	3.94e-08	3.67e-07
SNF8	0.235082	3.98e-08	3.71e-07
C19orf6	0.23497	4.04e-08	3.76e-07
FLJ30679	0.234893	4.08e-08	3.8e-07
FOXRED1	0.234805	4.13e-08	3.84e-07
DHX30	0.234766	4.16e-08	3.86e-07
CA5BP	0.234664	4.21e-08	3.9e-07
UBOX5	0.234606	4.25e-08	3.93e-07
PIP	0.234493	4.31e-08	3.99e-07
SLC39A7	0.234467	4.33e-08	4e-07
KPTN	0.234377	4.38e-08	4.04e-07
ADAMTSL5	0.234305	4.42e-08	4.08e-07
SYNGR3	0.234264	4.45e-08	4.1e-07
LOC283404	0.234184	4.5e-08	4.14e-07
UTP15	0.234152	4.52e-08	4.15e-07
DNAJC25	0.234044	4.58e-08	4.2e-07
LRRC69	0.233973	4.63e-08	4.24e-07
SETD1B	0.233948	4.64e-08	4.25e-07
TTC21A	0.233829	4.72e-08	4.31e-07
IGHMBP2	0.233763	4.76e-08	4.35e-07
RAE1	0.233727	4.78e-08	4.36e-07
TM9SF4	0.233526	4.92e-08	4.47e-07
ARHGEF11	0.233455	4.96e-08	4.51e-07
B3GALT6	0.233434	4.98e-08	4.52e-07
RNF216L	0.233367	5.02e-08	4.56e-07
EIF6	0.233319	5.06e-08	4.59e-07
PAQR4	0.233264	5.09e-08	4.62e-07
IP6K2	0.233257	5.1e-08	4.62e-07
PRKCG	0.233187	5.15e-08	4.66e-07
PRH2	0.233179	5.15e-08	4.66e-07
HSPBAP1	0.233021	5.26e-08	4.75e-07
CFL1	0.232976	5.3e-08	4.78e-07
ACOT9	0.232812	5.41e-08	4.88e-07
LENG9	0.232805	5.42e-08	4.88e-07
ATP6V0A2	0.232618	5.56e-08	5e-07
MYBBP1A	0.232555	5.6e-08	5.04e-07
OPALIN	0.232503	5.64e-08	5.07e-07
TMEM208	0.232476	5.66e-08	5.08e-07
PAQR6	0.232365	5.75e-08	5.15e-07
SURF2	0.232346	5.76e-08	5.16e-07
NINL	0.2323	5.8e-08	5.19e-07
KAZALD1	0.2323	5.8e-08	5.19e-07
ZNF202	0.232261	5.83e-08	5.21e-07
MAP6D1	0.232234	5.85e-08	5.23e-07
TAF7L	0.232214	5.87e-08	5.24e-07
PTGES2	0.232199	5.88e-08	5.24e-07
COL9A3	0.232195	5.88e-08	5.24e-07
KLK4	0.232107	5.95e-08	5.3e-07
SFRS14	0.232098	5.96e-08	5.31e-07
ABCC10	0.232053	6e-08	5.34e-07
HOXC4	0.232023	6.02e-08	5.36e-07
FKBP6	0.232006	6.03e-08	5.36e-07
PMS2	0.231971	6.06e-08	5.39e-07
DIABLO	0.231942	6.09e-08	5.4e-07
GRIPAP1	0.231934	6.09e-08	5.41e-07
FAM83E	0.231922	6.1e-08	5.41e-07
KLF14	0.231918	6.11e-08	5.41e-07
TRPV6	0.23184	6.17e-08	5.46e-07
SEMA3B	0.23184	6.17e-08	5.46e-07
C22orf31	0.231832	6.18e-08	5.47e-07
TAS2R19	0.231828	6.18e-08	5.47e-07
GTPBP4	0.231814	6.19e-08	5.47e-07
VCX3A	0.231776	6.22e-08	5.5e-07
REPIN1	0.231757	6.24e-08	5.51e-07
ZNF547	0.231755	6.24e-08	5.51e-07
ELF3	0.231693	6.29e-08	5.55e-07
EN2	0.231668	6.31e-08	5.56e-07
NDUFAF4	0.231581	6.39e-08	5.62e-07
LOC100303728	0.23158	6.39e-08	5.62e-07
WNT11	0.231556	6.41e-08	5.63e-07
TMEM184A	0.231556	6.41e-08	5.63e-07
DNLZ	0.231475	6.48e-08	5.68e-07
LOC100189589	0.231453	6.5e-08	5.7e-07
TIMM44	0.231434	6.51e-08	5.71e-07
TOP1P2	0.231418	6.53e-08	5.71e-07
CASZ1	0.231417	6.53e-08	5.71e-07
FNDC5	0.231372	6.57e-08	5.75e-07
SPHK1	0.231266	6.66e-08	5.82e-07
ANKRD13D	0.231214	6.71e-08	5.86e-07
RBM23	0.231211	6.71e-08	5.86e-07
ZNF536	0.231148	6.77e-08	5.9e-07
POLR1C	0.231061	6.85e-08	5.97e-07
ATP8B5P	0.231031	6.88e-08	5.99e-07
GFER	0.230841	7.05e-08	6.13e-07
NCRNA00105	0.230771	7.12e-08	6.19e-07
SIRT6	0.23066	7.23e-08	6.27e-07
KRT35	0.230658	7.23e-08	6.27e-07
SSPO	0.230428	7.45e-08	6.45e-07
SLC11A2	0.230427	7.45e-08	6.45e-07
C6orf168	0.230407	7.47e-08	6.46e-07
ESRP2	0.230353	7.53e-08	6.5e-07
PLA2G10	0.230351	7.53e-08	6.5e-07
AGAP4	0.230321	7.56e-08	6.52e-07
KLK10	0.23031	7.57e-08	6.52e-07
DHX58	0.230294	7.59e-08	6.54e-07
TAF15	0.230279	7.6e-08	6.54e-07
JMJD8	0.23019	7.69e-08	6.61e-07
S100A11	0.230186	7.7e-08	6.61e-07
AMH	0.230168	7.71e-08	6.62e-07
FAM192A	0.230044	7.84e-08	6.73e-07
LDLRAP1	0.230031	7.86e-08	6.74e-07
AGAP7	0.230008	7.88e-08	6.75e-07
CARNS1	0.229957	7.93e-08	6.79e-07
GPR172B	0.229925	7.97e-08	6.82e-07
RNF40	0.229861	8.04e-08	6.88e-07
AP3D1	0.229836	8.06e-08	6.89e-07
PUF60	0.229825	8.07e-08	6.9e-07
IL20RA	0.229771	8.13e-08	6.94e-07
THEM4	0.229734	8.17e-08	6.97e-07
STRC	0.229678	8.23e-08	7.01e-07
FAM71D	0.22956	8.36e-08	7.12e-07
NUP50	0.229494	8.44e-08	7.17e-07
SGTA	0.229482	8.45e-08	7.18e-07
ERAL1	0.229439	8.5e-08	7.22e-07
UCP3	0.22941	8.53e-08	7.24e-07
DHRS11	0.229378	8.57e-08	7.26e-07
FGD1	0.229355	8.59e-08	7.28e-07
PTPN1	0.229322	8.63e-08	7.31e-07
SCN2A	0.229087	8.91e-08	7.52e-07
HSP90AB4P	0.229085	8.91e-08	7.52e-07
C3orf62	0.229077	8.92e-08	7.53e-07
PTMS	0.229069	8.93e-08	7.53e-07
PPM1H	0.22906	8.94e-08	7.54e-07
SLC7A6	0.228971	9.04e-08	7.63e-07
RNF34	0.228942	9.08e-08	7.65e-07
ANKS3	0.228921	9.1e-08	7.67e-07
NTNG1	0.228658	9.43e-08	7.91e-07
SLTM	0.22864	9.45e-08	7.93e-07
C7orf57	0.22864	9.45e-08	7.93e-07
SLC35C1	0.228558	9.55e-08	8.01e-07
CCDC86	0.228538	9.58e-08	8.02e-07
ODF3L1	0.228503	9.62e-08	8.06e-07
PDXK	0.228454	9.68e-08	8.11e-07
CSAD	0.228396	9.76e-08	8.16e-07
MAPRE3	0.228327	9.85e-08	8.23e-07
C14orf166	0.228312	9.87e-08	8.24e-07
C9orf163	0.228304	9.88e-08	8.24e-07
GIGYF1	0.22829	9.9e-08	8.26e-07
ZNF280A	0.228182	1e-07	8.37e-07
EIF4ENIF1	0.228094	1.02e-07	8.45e-07
HGFAC	0.228077	1.02e-07	8.47e-07
CEMP1	0.228068	1.02e-07	8.47e-07
ZNHIT2	0.228066	1.02e-07	8.47e-07
SNRPB	0.228062	1.02e-07	8.47e-07
ACBD7	0.228044	1.02e-07	8.49e-07
YARS2	0.228044	1.02e-07	8.49e-07
FAM155B	0.228022	1.03e-07	8.51e-07
C1orf65	0.227826	1.05e-07	8.71e-07
NCRNA00107	0.227764	1.06e-07	8.77e-07
CDAN1	0.227759	1.06e-07	8.78e-07
RPUSD1	0.227705	1.07e-07	8.83e-07
MAPK8IP3	0.227523	1.09e-07	9.04e-07
NRADDP	0.227511	1.1e-07	9.05e-07
TMEM11	0.227431	1.11e-07	9.14e-07
WIBG	0.227228	1.14e-07	9.37e-07
PDHA1	0.227193	1.14e-07	9.4e-07
SRPR	0.22717	1.15e-07	9.42e-07
TRPM5	0.22716	1.15e-07	9.43e-07
ATP6V0E2	0.227047	1.17e-07	9.57e-07
LRWD1	0.226922	1.18e-07	9.72e-07
SERTAD1	0.226808	1.2e-07	9.84e-07
CENPB	0.226781	1.21e-07	9.87e-07
ZNF814	0.226781	1.21e-07	9.87e-07
UPF3B	0.226735	1.21e-07	9.92e-07
SUN3	0.226664	1.23e-07	1e-06
ARSA	0.226613	1.23e-07	1.01e-06
C20orf141	0.226609	1.23e-07	1.01e-06
C19orf46	0.226469	1.26e-07	1.02e-06
RAB4B	0.226432	1.26e-07	1.03e-06
C1orf122	0.226358	1.28e-07	1.04e-06
ZNF579	0.226323	1.28e-07	1.04e-06
TEKT4	0.226239	1.3e-07	1.05e-06
SLC6A2	0.2262	1.3e-07	1.06e-06
TARBP2	0.226105	1.32e-07	1.07e-06
TNIP2	0.226041	1.33e-07	1.08e-06
PPP1R10	0.225897	1.35e-07	1.1e-06
C15orf58	0.225882	1.36e-07	1.1e-06
CCNA1	0.225866	1.36e-07	1.1e-06
GDF5	0.225815	1.37e-07	1.11e-06
CHKB-CPT1B	0.225748	1.38e-07	1.12e-06
SNORA72	0.225701	1.39e-07	1.12e-06
FAM156A	0.225678	1.39e-07	1.12e-06
KIAA0182	0.225652	1.4e-07	1.13e-06
ZFYVE27	0.225626	1.4e-07	1.13e-06
GSDMB	0.225508	1.43e-07	1.15e-06
KRT15	0.225502	1.43e-07	1.15e-06
LARP4	0.225444	1.44e-07	1.15e-06
RAB3B	0.225434	1.44e-07	1.16e-06
BAI2	0.225408	1.44e-07	1.16e-06
PLCB3	0.225229	1.48e-07	1.18e-06
SRCAP	0.225134	1.5e-07	1.2e-06
POPDC3	0.224969	1.53e-07	1.22e-06
MAZ	0.224969	1.53e-07	1.22e-06
RBM5	0.224962	1.53e-07	1.22e-06
SNAPC4	0.224887	1.55e-07	1.23e-06
C3orf35	0.224726	1.58e-07	1.25e-06
CABP7	0.22471	1.58e-07	1.26e-06
MVD	0.224702	1.58e-07	1.26e-06
C17orf89	0.2247	1.58e-07	1.26e-06
NRSN2	0.224582	1.61e-07	1.27e-06
C9orf16	0.224576	1.61e-07	1.27e-06
HARBI1	0.224506	1.62e-07	1.29e-06
KCNG3	0.224499	1.63e-07	1.29e-06
PDF	0.224482	1.63e-07	1.29e-06
RHEB	0.224414	1.64e-07	1.3e-06
HEPACAM	0.224351	1.66e-07	1.31e-06
ATP2C2	0.224341	1.66e-07	1.31e-06
DPF1	0.224335	1.66e-07	1.31e-06
C19orf26	0.22433	1.66e-07	1.31e-06
FBXW7	0.224259	1.68e-07	1.32e-06
ASB16	0.224212	1.69e-07	1.33e-06
SCARNA7	0.224094	1.71e-07	1.35e-06
KLK8	0.224061	1.72e-07	1.35e-06
C6orf81	0.223984	1.74e-07	1.37e-06
RNF25	0.223943	1.75e-07	1.37e-06
TBC1D3B	0.223923	1.75e-07	1.37e-06
IRF2BP1	0.223854	1.77e-07	1.39e-06
PLIN4	0.223809	1.78e-07	1.39e-06
C14orf147	0.223654	1.81e-07	1.42e-06
NUDT9	0.223624	1.82e-07	1.43e-06
PRDM15	0.223394	1.87e-07	1.47e-06
COX6B2	0.223239	1.91e-07	1.5e-06
MC3R	0.223178	1.93e-07	1.51e-06
WDR4	0.223154	1.93e-07	1.51e-06
SMCR5	0.223134	1.94e-07	1.51e-06
CDH12	0.22302	1.97e-07	1.53e-06
GLTP	0.222995	1.97e-07	1.54e-06
ELL3	0.222972	1.98e-07	1.54e-06
CA7	0.222948	1.99e-07	1.54e-06
AQP7P1	0.222882	2e-07	1.56e-06
LIMK1	0.222821	2.02e-07	1.57e-06
C14orf39	0.222813	2.02e-07	1.57e-06
U2AF1	0.222779	2.03e-07	1.57e-06
POU6F1	0.2227	2.05e-07	1.59e-06
LPIN1	0.222696	2.05e-07	1.59e-06
LOC26102	0.222644	2.06e-07	1.6e-06
NKX2-5	0.22244	2.12e-07	1.64e-06
C9orf114	0.22238	2.14e-07	1.65e-06
CAPS	0.2223	2.16e-07	1.66e-06
TRIM11	0.222259	2.17e-07	1.67e-06
DAZAP1	0.222217	2.18e-07	1.68e-06
WBP5	0.222212	2.18e-07	1.68e-06
ZDHHC7	0.222158	2.2e-07	1.69e-06
PTPMT1	0.222134	2.2e-07	1.7e-06
SLC25A45	0.222066	2.22e-07	1.71e-06
IGF2BP2	0.222012	2.24e-07	1.72e-06
CYP20A1	0.221939	2.26e-07	1.73e-06
TFAP2C	0.221922	2.27e-07	1.74e-06
LIF	0.221893	2.27e-07	1.74e-06
ZNF696	0.221869	2.28e-07	1.75e-06
TGM4	0.221776	2.31e-07	1.76e-06
GGA3	0.221741	2.32e-07	1.77e-06
TAS2R43	0.22168	2.34e-07	1.79e-06
CCRN4L	0.221668	2.34e-07	1.79e-06
SMUG1	0.221622	2.35e-07	1.8e-06
CALML6	0.221604	2.36e-07	1.8e-06
MIR17HG	0.221586	2.37e-07	1.8e-06
GIYD2	0.221567	2.37e-07	1.8e-06
TBL3	0.221532	2.38e-07	1.81e-06
RTN4R	0.221509	2.39e-07	1.82e-06
UCN	0.221372	2.43e-07	1.85e-06
NCRNA00085	0.221348	2.44e-07	1.85e-06
PSD	0.221325	2.45e-07	1.86e-06
AIMP2	0.221322	2.45e-07	1.86e-06
NARFL	0.221244	2.47e-07	1.87e-06
FOXD4L1	0.221222	2.48e-07	1.88e-06
SLC9A1	0.221181	2.49e-07	1.89e-06
JPH1	0.221137	2.5e-07	1.9e-06
PLCD3	0.221089	2.52e-07	1.9e-06
SLC6A15	0.221074	2.53e-07	1.91e-06
PDXDC2	0.22097	2.56e-07	1.93e-06
SYT5	0.220947	2.57e-07	1.94e-06
CT45A2	0.220936	2.57e-07	1.94e-06
SPRN	0.220856	2.6e-07	1.96e-06
RNF31	0.220778	2.62e-07	1.97e-06
YJEFN3	0.220776	2.62e-07	1.97e-06
CDH17	0.220747	2.63e-07	1.98e-06
ASNS	0.220693	2.65e-07	1.99e-06
CNPY2	0.22063	2.67e-07	2.01e-06
SCAP	0.220571	2.69e-07	2.02e-06
COL2A1	0.220512	2.71e-07	2.03e-06
TOP3B	0.220505	2.71e-07	2.03e-06
PRRG2	0.220453	2.73e-07	2.05e-06
KRTAP5-4	0.220449	2.73e-07	2.05e-06
CCDC41	0.220412	2.75e-07	2.06e-06
B4GALT7	0.220369	2.76e-07	2.07e-06
PLA2G6	0.220284	2.79e-07	2.09e-06
C17orf37	0.220268	2.8e-07	2.09e-06
C1orf159	0.220211	2.82e-07	2.1e-06
APTX	0.22016	2.84e-07	2.11e-06
G0S2	0.220145	2.84e-07	2.12e-06
C7orf49	0.220018	2.89e-07	2.15e-06
C7orf61	0.219983	2.9e-07	2.15e-06
LUZP4	0.219907	2.93e-07	2.17e-06
RTEL1	0.21988	2.94e-07	2.18e-06
TIMM8A	0.21987	2.94e-07	2.18e-06
NPFF	0.219804	2.97e-07	2.2e-06
UAP1L1	0.219752	2.99e-07	2.21e-06
KCTD5	0.219657	3.02e-07	2.24e-06
TUBB2B	0.219519	3.08e-07	2.27e-06
C2CD4A	0.219443	3.11e-07	2.29e-06
APLP1	0.219281	3.17e-07	2.34e-06
DRAP1	0.219237	3.19e-07	2.35e-06
CEACAM19	0.219146	3.23e-07	2.37e-06
NOP58	0.219125	3.23e-07	2.38e-06
ZNF787	0.219059	3.26e-07	2.39e-06
GUCA1B	0.219038	3.27e-07	2.4e-06
PRKCD	0.219025	3.28e-07	2.4e-06
TRMT1	0.219019	3.28e-07	2.4e-06
OSBPL6	0.218954	3.31e-07	2.42e-06
PRG1	0.218855	3.35e-07	2.45e-06
IRGC	0.218803	3.37e-07	2.46e-06
SLC2A4RG	0.218796	3.37e-07	2.46e-06
KIAA0556	0.218738	3.4e-07	2.48e-06
ZIC2	0.218669	3.43e-07	2.5e-06
RDH16	0.218649	3.44e-07	2.5e-06
PRKACA	0.218637	3.44e-07	2.51e-06
WFS1	0.218626	3.44e-07	2.51e-06
RCE1	0.218625	3.45e-07	2.51e-06
CGB2	0.21862	3.45e-07	2.51e-06
SNORA67	0.218414	3.54e-07	2.57e-06
SPDYE8P	0.218406	3.54e-07	2.57e-06
FBN3	0.218315	3.58e-07	2.6e-06
NDRG4	0.218256	3.61e-07	2.62e-06
NUMBL	0.218184	3.64e-07	2.64e-06
ZNF276	0.218179	3.64e-07	2.64e-06
GBAP1	0.218144	3.66e-07	2.65e-06
SBK1	0.218004	3.73e-07	2.7e-06
SRPRB	0.217987	3.73e-07	2.7e-06
MCF2L2	0.217953	3.75e-07	2.71e-06
POLDIP2	0.217938	3.76e-07	2.71e-06
LOC285359	0.21774	3.85e-07	2.78e-06
TGIF1	0.217698	3.87e-07	2.79e-06
EPN3	0.217683	3.88e-07	2.79e-06
FBXO2	0.217659	3.89e-07	2.8e-06
OGFR	0.217603	3.92e-07	2.82e-06
CNO	0.217573	3.93e-07	2.83e-06
PWWP2B	0.217569	3.94e-07	2.83e-06
GPATCH4	0.217559	3.94e-07	2.83e-06
SCNN1D	0.21753	3.95e-07	2.84e-06
RPUSD3	0.217408	4.02e-07	2.88e-06
H2AFB1	0.217336	4.05e-07	2.9e-06
KCNJ11	0.217284	4.08e-07	2.92e-06
ANKLE2	0.217171	4.14e-07	2.96e-06
SUOX	0.217168	4.14e-07	2.96e-06
C14orf1	0.217162	4.14e-07	2.96e-06
NHLH1	0.217157	4.14e-07	2.96e-06
POLR3K	0.217113	4.17e-07	2.98e-06
SNRPA1	0.217085	4.18e-07	2.99e-06
TEAD3	0.217062	4.19e-07	2.99e-06
LOC339674	0.217033	4.21e-07	3e-06
GALR2	0.216959	4.25e-07	3.03e-06
CDK5RAP3	0.216951	4.25e-07	3.03e-06
TCEAL4	0.216902	4.28e-07	3.05e-06
NDUFA3	0.216877	4.29e-07	3.06e-06
PI4K2A	0.216819	4.32e-07	3.08e-06
NCLN	0.216715	4.38e-07	3.11e-06
ZNF10	0.216675	4.4e-07	3.13e-06
TBCD	0.216623	4.43e-07	3.14e-06
LHB	0.216604	4.44e-07	3.15e-06
SUV39H1	0.216597	4.44e-07	3.15e-06
PIP4K2C	0.216494	4.5e-07	3.19e-06
GSG1L	0.21647	4.52e-07	3.19e-06
RELA	0.216465	4.52e-07	3.2e-06
PFKFB2	0.216444	4.53e-07	3.2e-06
PPIL5	0.216352	4.58e-07	3.24e-06
HCN2	0.216286	4.62e-07	3.26e-06
TUBB8	0.21623	4.65e-07	3.28e-06
EIF2AK1	0.216228	4.65e-07	3.28e-06
TMEM147	0.216105	4.73e-07	3.32e-06
TTLL4	0.216092	4.73e-07	3.33e-06
CAMK2N2	0.216034	4.77e-07	3.35e-06
SCML1	0.216016	4.78e-07	3.35e-06
ZNF408	0.215983	4.8e-07	3.36e-06
NGRN	0.215914	4.84e-07	3.39e-06
ST20	0.215758	4.94e-07	3.45e-06
C5orf28	0.215741	4.95e-07	3.45e-06
FBXO10	0.215628	5.02e-07	3.5e-06
FAM118A	0.215623	5.02e-07	3.5e-06
AARS	0.215597	5.04e-07	3.51e-06
BDKRB1	0.215575	5.05e-07	3.52e-06
PSME2	0.215559	5.06e-07	3.52e-06
CHPF	0.215413	5.15e-07	3.58e-06
C9orf119	0.215407	5.16e-07	3.58e-06
SPPL3	0.215401	5.16e-07	3.59e-06
PRR24	0.215378	5.17e-07	3.59e-06
MED25	0.215375	5.18e-07	3.59e-06
MUC6	0.215345	5.2e-07	3.61e-06
OTX1	0.21534	5.2e-07	3.61e-06
GPRC5A	0.215329	5.21e-07	3.61e-06
P2RY11	0.215264	5.25e-07	3.64e-06
RND2	0.215226	5.27e-07	3.65e-06
SOX15	0.215204	5.29e-07	3.66e-06
PROM2	0.21518	5.3e-07	3.67e-06
CENPT	0.215065	5.38e-07	3.72e-06
NCRNA00204B	0.214981	5.44e-07	3.75e-06
SYMPK	0.214978	5.44e-07	3.76e-06
SPAM1	0.214974	5.44e-07	3.76e-06
NAV2	0.214924	5.47e-07	3.78e-06
HEATR7A	0.214913	5.48e-07	3.78e-06
CWC25	0.214901	5.49e-07	3.79e-06
C1orf182	0.214814	5.55e-07	3.83e-06
AIFM3	0.214785	5.57e-07	3.84e-06
OR1J2	0.21477	5.58e-07	3.84e-06
ZNF529	0.21462	5.68e-07	3.9e-06
RBBP6	0.214604	5.7e-07	3.91e-06
KPNA2	0.214528	5.75e-07	3.95e-06
NSUN5	0.21451	5.76e-07	3.95e-06
KRTAP2-1	0.214466	5.79e-07	3.97e-06
NPM3	0.214347	5.88e-07	4.03e-06
ZNF280B	0.2143	5.91e-07	4.05e-06
C22orf46	0.214262	5.94e-07	4.06e-06
CTNNA2	0.214241	5.96e-07	4.07e-06
CYP2B7P1	0.214225	5.97e-07	4.08e-06
PITX3	0.214211	5.98e-07	4.09e-06
ROGDI	0.214204	5.98e-07	4.09e-06
ACCN3	0.214202	5.99e-07	4.09e-06
BCL2L1	0.214193	5.99e-07	4.09e-06
ZNF140	0.21411	6.05e-07	4.13e-06
NARF	0.214067	6.09e-07	4.15e-06
SIRT7	0.214035	6.11e-07	4.16e-06
TAGLN3	0.214026	6.12e-07	4.17e-06
SLC4A9	0.214026	6.12e-07	4.17e-06
NFAT5	0.213913	6.2e-07	4.22e-06
USP20	0.213912	6.2e-07	4.22e-06
C10orf71	0.213831	6.27e-07	4.26e-06
FLJ44054	0.213797	6.29e-07	4.28e-06
PPP2R5B	0.213668	6.39e-07	4.34e-06
HOXB13	0.213645	6.41e-07	4.35e-06
C6orf64	0.213634	6.42e-07	4.36e-06
C3orf52	0.213576	6.47e-07	4.39e-06
UBE2I	0.213565	6.48e-07	4.39e-06
PLA2G3	0.21353	6.5e-07	4.41e-06
TMEM51	0.213377	6.63e-07	4.48e-06
DFNB31	0.213373	6.63e-07	4.48e-06
SPTBN4	0.213318	6.67e-07	4.51e-06
C3orf45	0.21324	6.74e-07	4.55e-06
S100A5	0.21318	6.79e-07	4.58e-06
NXNL1	0.213137	6.83e-07	4.6e-06
C10orf113	0.213098	6.86e-07	4.62e-06
C19orf36	0.213086	6.87e-07	4.63e-06
MYADML2	0.213025	6.92e-07	4.66e-06
FSCN2	0.213009	6.93e-07	4.67e-06
FLJ14107	0.212973	6.96e-07	4.68e-06
MIER2	0.212971	6.97e-07	4.68e-06
C3orf42	0.212918	7.01e-07	4.71e-06
PIN4	0.212859	7.06e-07	4.74e-06
ACCN4	0.212828	7.09e-07	4.76e-06
PANX2	0.212783	7.13e-07	4.78e-06
PHLDA2	0.212727	7.18e-07	4.8e-06
PIGZ	0.212711	7.19e-07	4.81e-06
TERF2IP	0.212682	7.22e-07	4.82e-06
ATP6AP1	0.21262	7.27e-07	4.85e-06
TRAPPC1	0.212596	7.29e-07	4.87e-06
PNPLA5	0.212582	7.31e-07	4.87e-06
BIN1	0.212547	7.34e-07	4.89e-06
RBM38	0.212508	7.37e-07	4.91e-06
MBD6	0.212437	7.44e-07	4.95e-06
C20orf7	0.212394	7.48e-07	4.97e-06
ATP2A1	0.212391	7.48e-07	4.97e-06
NEAT1	0.212368	7.5e-07	4.98e-06
HOMER1	0.212341	7.53e-07	5e-06
UFD1L	0.212131	7.72e-07	5.12e-06
MANBAL	0.21212	7.73e-07	5.13e-06
LOC400891	0.212097	7.75e-07	5.14e-06
C4orf44	0.212081	7.77e-07	5.15e-06
LYSMD4	0.212077	7.77e-07	5.15e-06
ASZ1	0.211956	7.89e-07	5.22e-06
MRPL36	0.211897	7.95e-07	5.25e-06
CRELD2	0.211876	7.97e-07	5.26e-06
SRCRB4D	0.211752	8.09e-07	5.33e-06
THUMPD3	0.211722	8.12e-07	5.35e-06
C21orf29	0.211657	8.18e-07	5.38e-06
PPP4C	0.211569	8.27e-07	5.44e-06
TPRA1	0.211486	8.35e-07	5.49e-06
ETV4	0.211477	8.36e-07	5.5e-06
GPS1	0.211371	8.47e-07	5.56e-06
PSMA7	0.211292	8.55e-07	5.61e-06
PLA2G4F	0.211272	8.58e-07	5.62e-06
CYB561D2	0.211217	8.63e-07	5.65e-06
P2RY2	0.211192	8.66e-07	5.67e-06
MAPKAPK2	0.211095	8.76e-07	5.72e-06
ELSPBP1	0.211092	8.76e-07	5.72e-06
WBSCR28	0.211075	8.78e-07	5.73e-06
DTX3	0.211065	8.79e-07	5.74e-06
SOX8	0.211006	8.86e-07	5.77e-06
BAG5	0.210967	8.9e-07	5.8e-06
LOC493754	0.210954	8.91e-07	5.81e-06
PIM1	0.210939	8.93e-07	5.81e-06
SETD4	0.210937	8.93e-07	5.81e-06
CAPN8	0.210857	9.02e-07	5.86e-06
PRRT3	0.210687	9.21e-07	5.98e-06
HSPA1A	0.210679	9.22e-07	5.98e-06
FLJ45244	0.210627	9.28e-07	6.01e-06
DTNB	0.210607	9.3e-07	6.03e-06
FAM127B	0.21059	9.32e-07	6.04e-06
RAB2B	0.210558	9.35e-07	6.06e-06
MAP7D1	0.210504	9.41e-07	6.09e-06
TAS2R14	0.210475	9.45e-07	6.11e-06
RRP1	0.210465	9.46e-07	6.12e-06
FAT2	0.210464	9.46e-07	6.12e-06
PYY	0.210443	9.48e-07	6.13e-06
NDUFA1	0.210424	9.51e-07	6.14e-06
PSG5	0.210407	9.53e-07	6.15e-06
RBM4	0.210401	9.53e-07	6.15e-06
GYS2	0.2104	9.53e-07	6.15e-06
FAM53A	0.210363	9.58e-07	6.17e-06
TMC5	0.210329	9.62e-07	6.2e-06
CTXN1	0.210236	9.72e-07	6.26e-06
CEBPB	0.210194	9.78e-07	6.29e-06
NFKBID	0.210187	9.78e-07	6.29e-06
PSMD6	0.210181	9.79e-07	6.3e-06
VGLL2	0.210179	9.79e-07	6.3e-06
LOC150776	0.210078	9.91e-07	6.37e-06
RDH10	0.210044	9.95e-07	6.4e-06
CN5H6.4	0.210038	9.96e-07	6.4e-06
ARL2	0.210013	9.99e-07	6.41e-06
DMPK	0.209919	1.01e-06	6.48e-06
GPSM1	0.209915	1.01e-06	6.48e-06
CDC34	0.209822	1.02e-06	6.55e-06
FBXO24	0.209745	1.03e-06	6.61e-06
C1orf175	0.209734	1.03e-06	6.61e-06
MAPK7	0.209724	1.03e-06	6.62e-06
LOC283332	0.209683	1.04e-06	6.65e-06
RDH8	0.209653	1.04e-06	6.67e-06
SLC14A2	0.209614	1.05e-06	6.69e-06
EDF1	0.209487	1.06e-06	6.79e-06
RNF207	0.209485	1.07e-06	6.79e-06
VSTM2L	0.209471	1.07e-06	6.8e-06
NPIP	0.209436	1.07e-06	6.82e-06
CHD5	0.209427	1.07e-06	6.83e-06
FAM18B2	0.209117	1.11e-06	7.08e-06
C20orf165	0.209109	1.11e-06	7.08e-06
RPS6KA4	0.209096	1.12e-06	7.09e-06
NIPAL4	0.209095	1.12e-06	7.09e-06
DBF4B	0.209094	1.12e-06	7.09e-06
TMEM81	0.209053	1.12e-06	7.12e-06
ATG4D	0.208998	1.13e-06	7.17e-06
C14orf179	0.20886	1.15e-06	7.27e-06
TACO1	0.20875	1.16e-06	7.36e-06
SS18	0.208693	1.17e-06	7.4e-06
PSPC1	0.208658	1.18e-06	7.43e-06
C14orf109	0.208645	1.18e-06	7.44e-06
HN1	0.20861	1.18e-06	7.47e-06
PROZ	0.208555	1.19e-06	7.51e-06
LOC643719	0.208509	1.2e-06	7.55e-06
LOC643387	0.20848	1.2e-06	7.57e-06
CHMP1A	0.208458	1.21e-06	7.59e-06
C9orf7	0.208428	1.21e-06	7.61e-06
FAM43B	0.208417	1.21e-06	7.62e-06
CNP	0.208405	1.21e-06	7.63e-06
SCAND1	0.208353	1.22e-06	7.66e-06
RP9	0.208313	1.23e-06	7.7e-06
CCDC107	0.208277	1.23e-06	7.73e-06
SMOC1	0.208212	1.24e-06	7.79e-06
C3orf33	0.208171	1.25e-06	7.82e-06
TUG1	0.208118	1.26e-06	7.87e-06
SAP30BP	0.208105	1.26e-06	7.88e-06
ARL14	0.207994	1.27e-06	7.98e-06
FTSJ1	0.207975	1.28e-06	7.99e-06
MLPH	0.207963	1.28e-06	8e-06
KREMEN2	0.207939	1.28e-06	8.02e-06
CDHR4	0.207864	1.29e-06	8.09e-06
UBQLNL	0.207767	1.31e-06	8.17e-06
SAPS2	0.207766	1.31e-06	8.17e-06
ASXL1	0.207644	1.33e-06	8.28e-06
SF1	0.207639	1.33e-06	8.29e-06
POLR3E	0.207636	1.33e-06	8.29e-06
ETNK1	0.207594	1.34e-06	8.32e-06
SCML2	0.207571	1.34e-06	8.34e-06
RAB11B	0.207571	1.34e-06	8.34e-06
IDH3A	0.20756	1.34e-06	8.35e-06
KLHDC7B	0.207538	1.35e-06	8.37e-06
CRYBA1	0.207466	1.36e-06	8.43e-06
PLAG1	0.207442	1.36e-06	8.45e-06
ING5	0.207389	1.37e-06	8.5e-06
ACOT12	0.207384	1.37e-06	8.51e-06
PSG8	0.207355	1.38e-06	8.53e-06
LOC550643	0.207317	1.38e-06	8.57e-06
ZC3H3	0.207268	1.39e-06	8.61e-06
SPIN2B	0.20722	1.4e-06	8.66e-06
SMS	0.207199	1.4e-06	8.68e-06
PNLIPRP3	0.207169	1.41e-06	8.7e-06
ATP5J2	0.207143	1.41e-06	8.73e-06
ZFP41	0.207022	1.43e-06	8.85e-06
ADAT3	0.207019	1.43e-06	8.85e-06
C19orf39	0.20698	1.44e-06	8.88e-06
C21orf125	0.206963	1.44e-06	8.9e-06
TMEM53	0.206958	1.44e-06	8.9e-06
MAFF	0.206943	1.44e-06	8.91e-06
NAGPA	0.206889	1.45e-06	8.97e-06
KLRG2	0.206798	1.47e-06	9.06e-06
LOC400931	0.206754	1.48e-06	9.1e-06
GGN	0.206739	1.48e-06	9.12e-06
C1orf61	0.206738	1.48e-06	9.12e-06
FGF9	0.206646	1.5e-06	9.2e-06
RBM17	0.206638	1.5e-06	9.21e-06
C20orf151	0.206627	1.5e-06	9.22e-06
KCTD6	0.20659	1.51e-06	9.25e-06
BRF1	0.206578	1.51e-06	9.26e-06
ZNF517	0.206571	1.51e-06	9.27e-06
TFPT	0.206428	1.54e-06	9.42e-06
ELOVL6	0.2064	1.54e-06	9.45e-06
RCOR2	0.206399	1.54e-06	9.45e-06
TRIM67	0.206363	1.55e-06	9.48e-06
SPDYA	0.206317	1.56e-06	9.53e-06
RRP8	0.206209	1.58e-06	9.65e-06
PLCXD1	0.206131	1.59e-06	9.74e-06
ZNF574	0.206106	1.6e-06	9.76e-06
LSM7	0.206103	1.6e-06	9.76e-06
SALL4	0.206085	1.6e-06	9.78e-06
C11orf61	0.205967	1.62e-06	9.91e-06
GOLGA8B	0.205956	1.63e-06	9.92e-06
FAM103A1	0.205955	1.63e-06	9.92e-06
C17orf47	0.205945	1.63e-06	9.93e-06
DGCR14	0.205933	1.63e-06	9.94e-06
SFI1	0.205882	1.64e-06	9.99e-06
DYSFIP1	0.20583	1.65e-06	1e-05
GOLGA8C	0.205798	1.66e-06	1.01e-05
TG	0.20578	1.66e-06	1.01e-05
TTLL9	0.205775	1.66e-06	1.01e-05
HOXA11AS	0.205703	1.67e-06	1.02e-05
CLCNKA	0.205696	1.68e-06	1.02e-05
RHPN1	0.205651	1.68e-06	1.02e-05
UCKL1	0.205603	1.69e-06	1.03e-05
NDUFB1	0.205593	1.7e-06	1.03e-05
CLTB	0.205532	1.71e-06	1.04e-05
ZDHHC11	0.205518	1.71e-06	1.04e-05
KCNIP3	0.205489	1.72e-06	1.04e-05
RIMS2	0.205435	1.73e-06	1.05e-05
PSMA3	0.205415	1.73e-06	1.05e-05
POLR2J4	0.205338	1.75e-06	1.06e-05
SLC4A3	0.205303	1.76e-06	1.06e-05
TUBA4A	0.205242	1.77e-06	1.07e-05
WDR6	0.205139	1.79e-06	1.08e-05
CDK2AP2	0.205127	1.79e-06	1.08e-05
C12orf5	0.205017	1.82e-06	1.09e-05
GABBR1	0.205017	1.82e-06	1.09e-05
COL7A1	0.204878	1.85e-06	1.11e-05
ILF3	0.204866	1.85e-06	1.11e-05
UBE2C	0.204856	1.85e-06	1.11e-05
SLC48A1	0.204843	1.85e-06	1.11e-05
LOC146880	0.20484	1.85e-06	1.11e-05
TSR2	0.204834	1.86e-06	1.11e-05
LRRC43	0.204734	1.88e-06	1.13e-05
OR4A5	0.20468	1.89e-06	1.13e-05
FEV	0.204506	1.93e-06	1.15e-05
YIF1A	0.204485	1.93e-06	1.16e-05
CYP2D6	0.204484	1.93e-06	1.16e-05
ATG9A	0.204479	1.94e-06	1.16e-05
RDH11	0.204328	1.97e-06	1.18e-05
MURC	0.204324	1.97e-06	1.18e-05
LOC100288778	0.204302	1.98e-06	1.18e-05
DGUOK	0.204275	1.98e-06	1.18e-05
C7orf30	0.204193	2e-06	1.19e-05
ALOXE3	0.204165	2.01e-06	1.2e-05
FLJ45340	0.20413	2.02e-06	1.2e-05
HMGA2	0.204128	2.02e-06	1.2e-05
NME1	0.204108	2.02e-06	1.2e-05
PSMD11	0.204101	2.02e-06	1.2e-05
LUC7L3	0.203973	2.05e-06	1.22e-05
ITPK1	0.203961	2.06e-06	1.22e-05
DMRT2	0.203956	2.06e-06	1.22e-05
GMPPA	0.203947	2.06e-06	1.22e-05
NHP2L1	0.203919	2.07e-06	1.23e-05
EMID2	0.203893	2.07e-06	1.23e-05
CHCHD1	0.203864	2.08e-06	1.23e-05
R3HDML	0.203779	2.1e-06	1.24e-05
CARS	0.203751	2.11e-06	1.25e-05
C19orf51	0.203697	2.12e-06	1.25e-05
ULK3	0.203582	2.15e-06	1.27e-05
CLDND2	0.203579	2.15e-06	1.27e-05
FLJ43859	0.203542	2.16e-06	1.28e-05
C10orf90	0.203488	2.17e-06	1.28e-05
SUPV3L1	0.203406	2.2e-06	1.29e-05
USF2	0.203382	2.2e-06	1.3e-05
NCRNA00174	0.203347	2.21e-06	1.3e-05
EME2	0.203076	2.28e-06	1.34e-05
PORCN	0.203068	2.28e-06	1.34e-05
PRPF39	0.203064	2.29e-06	1.34e-05
PSG9	0.203037	2.29e-06	1.34e-05
EPHA5	0.203012	2.3e-06	1.35e-05
POM121L1P	0.202872	2.34e-06	1.37e-05
LOC284551	0.202866	2.34e-06	1.37e-05
NANS	0.202857	2.34e-06	1.37e-05
KLK3	0.202844	2.34e-06	1.37e-05
MRPL12	0.202823	2.35e-06	1.37e-05
POLR2J	0.202818	2.35e-06	1.37e-05
C14orf176	0.202795	2.36e-06	1.38e-05
TMPRSS2	0.202788	2.36e-06	1.38e-05
LOC284688	0.202785	2.36e-06	1.38e-05
CDCA3	0.202777	2.36e-06	1.38e-05
THOP1	0.202718	2.38e-06	1.39e-05
TMEM117	0.202689	2.39e-06	1.39e-05
FAM184B	0.20268	2.39e-06	1.39e-05
SH2B1	0.202679	2.39e-06	1.39e-05
FGF23	0.202636	2.4e-06	1.4e-05
CTPS	0.202542	2.43e-06	1.41e-05
FAM100B	0.202541	2.43e-06	1.41e-05
CAPRIN2	0.202539	2.43e-06	1.41e-05
LCT	0.202459	2.45e-06	1.42e-05
PIP5KL1	0.202458	2.45e-06	1.42e-05
NXF1	0.202394	2.47e-06	1.43e-05
ANKRD33	0.202386	2.47e-06	1.43e-05
PHRF1	0.202376	2.48e-06	1.44e-05
PIF1	0.202369	2.48e-06	1.44e-05
CDK5R2	0.202301	2.5e-06	1.45e-05
SGSM2	0.202266	2.51e-06	1.45e-05
C8orf73	0.202192	2.53e-06	1.46e-05
NEK8	0.202179	2.53e-06	1.47e-05
GJB3	0.202169	2.54e-06	1.47e-05
CHGB	0.202166	2.54e-06	1.47e-05
KIAA0415	0.202146	2.54e-06	1.47e-05
POLR2L	0.202116	2.55e-06	1.47e-05
RBM19	0.202074	2.57e-06	1.48e-05
HERC2P2	0.202041	2.58e-06	1.49e-05
TTLL13	0.202031	2.58e-06	1.49e-05
C22orf25	0.202027	2.58e-06	1.49e-05
TALDO1	0.202025	2.58e-06	1.49e-05
GHSR	0.202002	2.59e-06	1.49e-05
LOC286467	0.201919	2.61e-06	1.51e-05
HIST2H2BE	0.201859	2.63e-06	1.51e-05
SHKBP1	0.201841	2.64e-06	1.52e-05
VCX	0.201832	2.64e-06	1.52e-05
FLJ16779	0.20182	2.64e-06	1.52e-05
ABHD5	0.201798	2.65e-06	1.52e-05
NNAT	0.20173	2.67e-06	1.54e-05
SCGB2A1	0.201648	2.7e-06	1.55e-05
SH3GL3	0.201636	2.7e-06	1.55e-05
LOC100128788	0.201545	2.73e-06	1.57e-05
IKBKG	0.201532	2.73e-06	1.57e-05
NKX2-2	0.201476	2.75e-06	1.58e-05
VARS	0.201425	2.77e-06	1.58e-05
MAGOH	0.201414	2.77e-06	1.59e-05
BHLHE40	0.201379	2.78e-06	1.59e-05
SETMAR	0.201363	2.79e-06	1.59e-05
TCEB2	0.20129	2.81e-06	1.61e-05
WIPI1	0.201231	2.83e-06	1.62e-05
LOC284798	0.201231	2.83e-06	1.62e-05
C19orf24	0.201197	2.84e-06	1.62e-05
TTLL3	0.201	2.91e-06	1.66e-05
TMEM190	0.200958	2.92e-06	1.66e-05
ZNF837	0.200913	2.94e-06	1.67e-05
PFKFB1	0.200868	2.95e-06	1.68e-05
SNRNP25	0.20084	2.96e-06	1.69e-05
FAM41C	0.200644	3.03e-06	1.72e-05
FGF17	0.200472	3.09e-06	1.75e-05
PPP2R2D	0.200391	3.12e-06	1.77e-05
SPATA20	0.200376	3.12e-06	1.77e-05
C9orf84	0.200375	3.12e-06	1.77e-05
ZSCAN10	0.200373	3.12e-06	1.77e-05
BAP1	0.200368	3.13e-06	1.77e-05
TFE3	0.200301	3.15e-06	1.78e-05
SERF2	0.200193	3.19e-06	1.8e-05
SPHK2	0.200141	3.21e-06	1.81e-05
SLC10A3	0.200134	3.21e-06	1.82e-05
ETV6	0.200101	3.22e-06	1.82e-05
HS3ST4	0.200079	3.23e-06	1.82e-05
PPIB	0.200068	3.24e-06	1.83e-05
IDH3G	0.200062	3.24e-06	1.83e-05
RSPH6A	0.200042	3.25e-06	1.83e-05
CSTF3	0.200019	3.25e-06	1.83e-05
HMBS	0.200003	3.26e-06	1.84e-05
LOC100286844	0.19998	3.27e-06	1.84e-05
RABAC1	0.199979	3.27e-06	1.84e-05
MYLPF	0.199937	3.29e-06	1.85e-05
OSR1	0.199806	3.34e-06	1.87e-05
AGER	0.199773	3.35e-06	1.88e-05
WASH7P	0.199731	3.36e-06	1.89e-05
THOC1	0.199683	3.38e-06	1.9e-05
CDK11A	0.19967	3.39e-06	1.9e-05
ERP29	0.19966	3.39e-06	1.9e-05
MAP1LC3A	0.199653	3.39e-06	1.9e-05
C9orf86	0.19965	3.4e-06	1.9e-05
PAK6	0.199619	3.41e-06	1.91e-05
KRT20	0.199618	3.41e-06	1.91e-05
LOC100132287	0.199598	3.42e-06	1.91e-05
OR6S1	0.19955	3.43e-06	1.92e-05
DNAJB7	0.199406	3.49e-06	1.95e-05
TCF3	0.199394	3.5e-06	1.96e-05
ATN1	0.199355	3.51e-06	1.96e-05
ENGASE	0.19934	3.52e-06	1.97e-05
SARS2	0.199271	3.55e-06	1.98e-05
SNRPG	0.199263	3.55e-06	1.98e-05
LOC440957	0.199242	3.56e-06	1.99e-05
MRS2P2	0.199229	3.56e-06	1.99e-05
SLED1	0.199203	3.57e-06	1.99e-05
PRICKLE3	0.199179	3.58e-06	2e-05
MED19	0.199154	3.59e-06	2e-05
LOC286002	0.199138	3.6e-06	2e-05
ABCD1	0.199122	3.61e-06	2.01e-05
PPAPDC2	0.199111	3.61e-06	2.01e-05
PTGES	0.19902	3.65e-06	2.03e-05
GNG3	0.19902	3.65e-06	2.03e-05
NAT10	0.199003	3.66e-06	2.03e-05
TMEM216	0.198993	3.66e-06	2.03e-05
RNF151	0.198971	3.67e-06	2.04e-05
SLC35E4	0.198929	3.69e-06	2.04e-05
METTL6	0.198835	3.73e-06	2.06e-05
USP39	0.198778	3.75e-06	2.08e-05
GNMT	0.198756	3.76e-06	2.08e-05
PGAM2	0.198677	3.8e-06	2.1e-05
TOMM6	0.198649	3.81e-06	2.1e-05
TRNT1	0.198623	3.82e-06	2.11e-05
OSBPL7	0.198589	3.84e-06	2.12e-05
ACAP3	0.198572	3.84e-06	2.12e-05
TST	0.198479	3.88e-06	2.14e-05
CYP1A2	0.198453	3.9e-06	2.14e-05
LIPH	0.198436	3.9e-06	2.15e-05
ZNF789	0.198428	3.91e-06	2.15e-05
ANXA8	0.198413	3.91e-06	2.15e-05
TMEM93	0.198396	3.92e-06	2.16e-05
EN1	0.198344	3.94e-06	2.17e-05
EP400	0.198338	3.95e-06	2.17e-05
POLE	0.198331	3.95e-06	2.17e-05
SBDSP1	0.19832	3.96e-06	2.17e-05
ZFPL1	0.198276	3.98e-06	2.18e-05
TULP1	0.19826	3.98e-06	2.18e-05
LRRFIP2	0.198241	3.99e-06	2.19e-05
VHLL	0.198227	4e-06	2.19e-05
RPP25	0.198218	4e-06	2.19e-05
PDGFA	0.198211	4e-06	2.19e-05
FSCN3	0.19821	4.01e-06	2.19e-05
HOXB3	0.198134	4.04e-06	2.21e-05
ASAP3	0.198127	4.04e-06	2.21e-05
SRGAP1	0.198089	4.06e-06	2.22e-05
C19orf53	0.198046	4.08e-06	2.23e-05
LOC339240	0.198026	4.09e-06	2.23e-05
RABGEF1	0.197997	4.1e-06	2.24e-05
NDUFC2	0.197989	4.11e-06	2.24e-05
PYY2	0.197966	4.12e-06	2.25e-05
CCDC130	0.197932	4.13e-06	2.25e-05
CXCL3	0.197852	4.17e-06	2.27e-05
C6orf26	0.197851	4.17e-06	2.27e-05
TMEM165	0.197813	4.19e-06	2.28e-05
LOC100216545	0.197802	4.2e-06	2.28e-05
AQP7P3	0.197766	4.21e-06	2.29e-05
LIN37	0.197703	4.24e-06	2.31e-05
C17orf63	0.197693	4.25e-06	2.31e-05
VWA5B2	0.197617	4.29e-06	2.33e-05
HDGFRP2	0.197608	4.29e-06	2.33e-05
ARHGDIA	0.19757	4.31e-06	2.34e-05
RLN3	0.197559	4.31e-06	2.34e-05
SPNS1	0.19755	4.32e-06	2.34e-05
C2orf78	0.197449	4.37e-06	2.37e-05
VAX1	0.197419	4.38e-06	2.37e-05
SEC61B	0.197383	4.4e-06	2.38e-05
CATSPER2	0.197359	4.41e-06	2.39e-05
LCE5A	0.197343	4.42e-06	2.39e-05
MAFG	0.197289	4.45e-06	2.4e-05
HCCS	0.197245	4.47e-06	2.41e-05
NMRAL1	0.197225	4.48e-06	2.42e-05
NDUFS7	0.197193	4.5e-06	2.43e-05
GPR110	0.197141	4.52e-06	2.44e-05
POFUT2	0.197058	4.57e-06	2.46e-05
SLC39A11	0.196955	4.62e-06	2.49e-05
TRIM74	0.196881	4.66e-06	2.51e-05
C2orf7	0.196779	4.71e-06	2.53e-05
PPM1E	0.196774	4.72e-06	2.53e-05
ACTBL2	0.196735	4.74e-06	2.55e-05
FXN	0.196728	4.74e-06	2.55e-05
AVIL	0.196714	4.75e-06	2.55e-05
FAM22G	0.196642	4.79e-06	2.57e-05
RALGPS1	0.19657	4.83e-06	2.59e-05
MYPN	0.196487	4.87e-06	2.61e-05
IGSF9	0.196446	4.89e-06	2.62e-05
FKBP3	0.196446	4.89e-06	2.62e-05
CRYBB2	0.196433	4.9e-06	2.62e-05
NAT8L	0.19643	4.9e-06	2.62e-05
MAPK8IP2	0.196376	4.93e-06	2.64e-05
CPSF1	0.196142	5.07e-06	2.7e-05
FDPSL2A	0.196133	5.07e-06	2.71e-05
ELMOD3	0.196133	5.07e-06	2.71e-05
CCDC124	0.196093	5.09e-06	2.72e-05
LOC90110	0.195975	5.16e-06	2.75e-05
SLC25A18	0.195969	5.17e-06	2.75e-05
UQCR10	0.195943	5.18e-06	2.76e-05
SFRS16	0.195941	5.18e-06	2.76e-05
ITPKC	0.19592	5.19e-06	2.76e-05
RBM25	0.19588	5.22e-06	2.78e-05
JMJD5	0.195837	5.24e-06	2.79e-05
SCNN1A	0.195822	5.25e-06	2.79e-05
NCOA6	0.195751	5.29e-06	2.81e-05
WIZ	0.195672	5.34e-06	2.84e-05
FKBP2	0.195553	5.41e-06	2.87e-05
HYAL4	0.19553	5.43e-06	2.88e-05
NANOS1	0.195471	5.46e-06	2.89e-05
SYAP1	0.195406	5.5e-06	2.91e-05
TJP3	0.195395	5.51e-06	2.91e-05
BREA2	0.195357	5.53e-06	2.92e-05
C19orf12	0.19535	5.54e-06	2.93e-05
MIA	0.195329	5.55e-06	2.93e-05
REEP2	0.195311	5.56e-06	2.94e-05
CADM4	0.195256	5.6e-06	2.95e-05
[truncated: 18,160 more rows]

## Sheet: KIRP
Gene	Pearson correlation coefficients	P-value	FDR (BH)
YTHDF1	1	1e-40	1e-36
GMEB2	0.677829	2.32858e-40	2.33138e-36
C20orf20	0.63263	7.9306e-34	5.29341e-30
RTEL1	0.629547	2.02186e-33	1.01214e-29
C20orf11	0.622085	1.86663e-32	7.47549e-29
SPATA2	0.619022	4.56811e-32	1.35772e-28
OSBPL2	0.61889	4.74633e-32	1.35772e-28
ZCCHC3	0.610976	4.57919e-31	1.14617e-27
ACTR5	0.600559	8.22191e-30	1.82928e-26
ARFGAP1	0.599222	1.18211e-29	2.36705e-26
DLGAP4	0.595997	2.81776e-29	5.12934e-26
C20orf4	0.591536	9.22267e-29	1.53896e-25
ASXL1	0.587112	2.93559e-28	4.52172e-25
CABLES2	0.576337	4.57788e-27	6.54767e-24
SLC35C2	0.569865	2.27151e-26	3.03231e-23
UCKL1	0.567654	3.89404e-26	4.87339e-23
ZSWIM1	0.56671	4.89595e-26	5.76685e-23
STK35	0.561729	1.6191e-25	1.80116e-22
FAM113A	0.561036	1.90942e-25	2.01233e-22
ZNF335	0.558124	3.80051e-25	3.72891e-22
LSM14B	0.558002	3.91066e-25	3.72891e-22
TAF4	0.556611	5.41981e-25	4.93301e-22
C20orf112	0.550679	2.14245e-24	1.86524e-21
CBFA2T2	0.548508	3.51866e-24	2.93574e-21
DIDO1	0.546693	5.31301e-24	4.25551e-21
NCOA5	0.545303	7.27363e-24	5.60181e-21
CPNE1	0.543268	1.14867e-23	8.51884e-21
TBC1D20	0.54085	1.96882e-23	1.40799e-20
CDK5RAP1	0.540408	2.17147e-23	1.49936e-20
OGFR	0.53891	3.02446e-23	2.01873e-20
ZNF133	0.538268	3.48404e-23	2.25047e-20
ZNF343	0.531762	1.43598e-22	8.98564e-20
RBM39	0.529326	2.42177e-22	1.4695e-19
DDX27	0.528782	2.71984e-22	1.60182e-19
DHX35	0.521175	1.34962e-21	7.72136e-19
NAPB	0.520588	1.52467e-21	8.48056e-19
POLR3F	0.515569	4.28413e-21	2.31852e-18
EBF4	0.514802	5.00945e-21	2.63972e-18
SFRS6	0.507338	2.24776e-20	1.12523e-17
ARFRP1	0.505152	3.46514e-20	1.68133e-17
DNTTIP1	0.505063	3.52656e-20	1.68133e-17
TCFL5	0.504301	4.09721e-20	1.90796e-17
SS18L1	0.502621	5.69649e-20	2.59242e-17
PCMTD2	0.498937	1.16614e-19	5.18908e-17
TPD52L2	0.495611	2.20991e-19	9.61984e-17
PDRG1	0.49455	2.70572e-19	1.15275e-16
SNHG11	0.493427	3.3502e-19	1.39759e-16
LOC647979	0.492778	3.78901e-19	1.54839e-16
TRMT6	0.489896	6.52366e-19	2.61259e-16
STX16	0.489721	6.74031e-19	2.64643e-16
KIAA0406	0.489183	7.45628e-19	2.87124e-16
RNF114	0.487995	9.30798e-19	3.51666e-16
GTPBP5	0.484408	1.80989e-18	6.71133e-16
PLCG1	0.484229	1.87077e-18	6.81095e-16
FAM110A	0.481747	2.94911e-18	1.03602e-15
ZGPAT	0.48153	3.06872e-18	1.05945e-15
PRPF6	0.477708	6.13822e-18	2.08325e-15
VPS16	0.476641	7.43755e-18	2.48216e-15
UBOX5	0.47524	9.56152e-18	3.13868e-15
ELMO2	0.474826	1.02958e-17	3.32522e-15
NXT1	0.474157	1.16007e-17	3.68719e-15
GPCPD1	0.472526	1.55017e-17	4.85011e-15
MUM1	0.469076	2.8477e-17	8.77267e-15
CDC25B	0.466845	4.20433e-17	1.27557e-14
TTPAL	0.466686	4.32253e-17	1.29185e-14
PLAGL2	0.457688	2.0203e-16	5.86298e-14
UCKL1AS	0.457108	2.22789e-16	6.37304e-14
SAMD10	0.456471	2.48028e-16	6.99509e-14
ZNF512B	0.456063	2.65625e-16	7.38733e-14
TTLL9	0.45516	3.09065e-16	8.47769e-14
COL9A3	0.454531	3.43336e-16	9.29049e-14
ID1	0.454413	3.50175e-16	9.3492e-14
NOP56	0.454129	3.67193e-16	9.60193e-14
C20orf117	0.454096	3.69231e-16	9.60193e-14
TH1L	0.452162	5.0931e-16	1.29094e-13
CENPB	0.451835	5.37685e-16	1.34583e-13
L3MBTL	0.451453	5.72816e-16	1.41606e-13
ZSWIM3	0.451254	5.91988e-16	1.44561e-13
RALY	0.449412	8.02045e-16	1.93496e-13
NSFL1C	0.446334	1.32656e-15	3.16227e-13
ZNFX1	0.446047	1.38991e-15	3.2743e-13
C5orf28	0.445539	1.50948e-15	3.51463e-13
DGCR8	0.445421	1.53868e-15	3.54145e-13
SLC9A8	0.444318	1.83953e-15	4.18576e-13
ZNF337	0.444125	1.898e-15	4.27029e-13
MYH7B	0.439031	4.29118e-15	9.33984e-13
PRDM15	0.438291	4.826e-15	1.0286e-12
DSN1	0.438182	4.90985e-15	1.03489e-12
LOC284900	0.437062	5.86097e-15	1.2225e-12
STX1A	0.436833	6.07678e-15	1.25445e-12
TRPC4AP	0.436172	6.74321e-15	1.37782e-12
CEP250	0.435609	7.36798e-15	1.47536e-12
INTS3	0.435504	7.49052e-15	1.47952e-12
C20orf195	0.433987	9.49938e-15	1.84675e-12
AKAP8L	0.433878	9.66159e-15	1.86023e-12
HMGA2	0.433803	9.77605e-15	1.86434e-12
ZNF286B	0.433328	1.05273e-14	1.9563e-12
SFRS8	0.433318	1.05437e-14	1.9563e-12
NCRNA00176	0.43209	1.27641e-14	2.32354e-12
RAE1	0.432023	1.28965e-14	2.32649e-12
RIMS4	0.431819	1.33111e-14	2.37983e-12
DHX34	0.43072	1.57806e-14	2.79637e-12
C20orf72	0.429168	2.00475e-14	3.52133e-12
CHTF18	0.429111	2.0224e-14	3.52144e-12
POLM	0.428943	2.07506e-14	3.58198e-12
LRRC14	0.428824	2.11342e-14	3.59661e-12
TMEM145	0.428805	2.11946e-14	3.59661e-12
ZNF341	0.427975	2.40721e-14	4.05058e-12
DBNDD2	0.426881	2.84537e-14	4.74798e-12
HIC2	0.426509	3.0116e-14	4.98382e-12
WASH3P	0.42489	3.85223e-14	6.32272e-12
SMAD6	0.423757	4.57218e-14	7.26614e-12
ERGIC3	0.423	5.12512e-14	8.0176e-12
C20orf96	0.422249	5.73828e-14	8.90724e-12
MAVS	0.422144	5.82987e-14	8.9798e-12
GPC2	0.421719	6.2137e-14	9.49794e-12
PAPD7	0.421375	6.54265e-14	9.92501e-12
RALGAPB	0.42073	7.20638e-14	1.08497e-11
MREG	0.420655	7.28768e-14	1.08902e-11
CTNNBL1	0.420462	7.50013e-14	1.11246e-11
LOC388796	0.418778	9.639e-14	1.40884e-11
TCEA2	0.418266	1.03995e-13	1.50899e-11
TMEM151A	0.41806	1.07229e-13	1.54472e-11
PRPF40B	0.417659	1.13796e-13	1.61607e-11
NRF1	0.416835	1.28527e-13	1.79973e-11
PIGU	0.416558	1.33889e-13	1.84896e-11
RPRD1B	0.415286	1.6146e-13	2.21443e-11
NCOA3	0.414937	1.69941e-13	2.3149e-11
DNAJC5	0.413641	2.05416e-13	2.77922e-11
DDX17	0.413287	2.16324e-13	2.88778e-11
BLCAP	0.412918	2.28279e-13	3.0272e-11
AKAP8	0.410165	3.40291e-13	4.48288e-11
CDH22	0.410075	3.44753e-13	4.51198e-11
GLTSCR1	0.409413	3.79275e-13	4.86834e-11
SETD8	0.408748	4.17348e-13	5.3135e-11
PCIF1	0.40801	4.63973e-13	5.84314e-11
C20orf196	0.407894	4.71733e-13	5.90374e-11
PABPC1L	0.407632	4.89795e-13	6.05411e-11
SETD4	0.406456	5.79384e-13	7.07414e-11
BREA2	0.405636	6.51162e-13	7.85473e-11
ZNF276	0.405314	6.81612e-13	8.12417e-11
ZNF232	0.404726	7.41006e-13	8.69157e-11
KCNH3	0.40345	8.87513e-13	1.03323e-10
SNX21	0.403253	9.12627e-13	1.05633e-10
CRLS1	0.402887	9.60941e-13	1.10586e-10
LOC100270804	0.402751	9.79549e-13	1.12083e-10
LOC389458	0.402165	1.06366e-12	1.20331e-10
PRPF3	0.401662	1.14148e-12	1.27693e-10
KBTBD10	0.399898	1.46109e-12	1.59874e-10
MLL4	0.399462	1.55258e-12	1.68961e-10
SFRS16	0.399228	1.60411e-12	1.73413e-10
LOC388152	0.399198	1.6108e-12	1.73413e-10
WASH7P	0.398174	1.85706e-12	1.97797e-10
ABRA	0.397297	2.09683e-12	2.22153e-10
PTPRA	0.396879	2.22143e-12	2.34115e-10
MANBAL	0.396202	2.43905e-12	2.55705e-10
DNM1P35	0.395697	2.61432e-12	2.6984e-10
STMN3	0.395415	2.7177e-12	2.7751e-10
POGZ	0.395003	2.87607e-12	2.90745e-10
TAF1C	0.394856	2.93447e-12	2.93799e-10
TUG1	0.39446	3.09813e-12	3.07114e-10
ZNF26	0.394038	3.28234e-12	3.23771e-10
PDGFA	0.393135	3.71356e-12	3.64511e-10
LOC728392	0.392897	3.83601e-12	3.74694e-10
BGN	0.392036	4.31251e-12	4.16875e-10
PAN2	0.392006	4.33031e-12	4.16875e-10
KLHL17	0.391459	4.66392e-12	4.46843e-10
IRF3	0.391087	4.90501e-12	4.65488e-10
NAALAD2	0.390968	4.98433e-12	4.68573e-10
BRD9	0.390645	5.20694e-12	4.87213e-10
MRPS26	0.390536	5.28471e-12	4.92191e-10
UBE2V1	0.390478	5.32644e-12	4.93781e-10
SAMD11	0.39009	5.61293e-12	5.17941e-10
C1QL4	0.389965	5.70836e-12	5.24332e-10
PLEKHG2	0.389333	6.21587e-12	5.6568e-10
HIP1R	0.389202	6.32662e-12	5.7065e-10
SNAPC4	0.389075	6.43495e-12	5.77818e-10
KIAA1530	0.389016	6.48609e-12	5.7981e-10
ILF3	0.388391	7.05474e-12	6.2784e-10
ZNF74	0.388216	7.22223e-12	6.39902e-10
WDR27	0.387961	7.47297e-12	6.59202e-10
PYGB	0.387671	7.76958e-12	6.76426e-10
SDC4	0.38658	8.98849e-12	7.69729e-10
ZDHHC8P1	0.386525	9.05509e-12	7.71571e-10
BTBD3	0.386128	9.54626e-12	8.09976e-10
COX6B2	0.386022	9.68228e-12	8.14613e-10
H2BFXP	0.385688	1.01226e-11	8.44561e-10
SRC	0.385597	1.02455e-11	8.51272e-10
CENPT	0.385211	1.07851e-11	8.88728e-10
LPIN3	0.384925	1.12015e-11	9.19255e-10
LOC339047	0.384881	1.12668e-11	9.19992e-10
CDCA4	0.384711	1.15243e-11	9.34264e-10
E4F1	0.384632	1.16456e-11	9.40287e-10
KCNK15	0.383856	1.29054e-11	1.03367e-09
XRCC3	0.383767	1.30574e-11	1.03754e-09
KCNMB2	0.382901	1.46384e-11	1.15857e-09
C19orf45	0.382408	1.56197e-11	1.23137e-09
TUBGCP6	0.382348	1.57427e-11	1.2362e-09
ATAD3B	0.381981	1.65212e-11	1.28724e-09
CDK3	0.381457	1.76965e-11	1.36816e-09
CCNL2	0.380885	1.90714e-11	1.46316e-09
MLLT1	0.380769	1.93643e-11	1.47997e-09
CCT6P1	0.380582	1.9842e-11	1.51071e-09
TRIP10	0.380088	2.11668e-11	1.59339e-09
RHOU	0.379248	2.36132e-11	1.75773e-09
C20orf134	0.378968	2.44895e-11	1.80535e-09
LRRC56	0.378957	2.45233e-11	1.80535e-09
CLK2	0.378879	2.47726e-11	1.81702e-09
CST4	0.377787	2.85435e-11	2.07838e-09
UNK	0.37724	3.0634e-11	2.22252e-09
CRNKL1	0.377208	3.07625e-11	2.22378e-09
ZNF823	0.376945	3.1824e-11	2.27793e-09
SFRS17A	0.376918	3.19342e-11	2.27793e-09
ACIN1	0.376916	3.19446e-11	2.27793e-09
FBXL12	0.37691	3.19666e-11	2.27793e-09
ZNF767	0.376793	3.24535e-11	2.30443e-09
ADRM1	0.376512	3.36508e-11	2.37262e-09
C19orf29	0.376183	3.51103e-11	2.46278e-09
UCA1	0.375734	3.71956e-11	2.59514e-09
CDK9	0.375547	3.80991e-11	2.64895e-09
ZNF692	0.375508	3.82914e-11	2.6531e-09
KRI1	0.375263	3.95169e-11	2.7192e-09
SFRS1	0.374888	4.14627e-11	2.84332e-09
SUV420H2	0.374551	4.32908e-11	2.95855e-09
LOC100132287	0.374191	4.53306e-11	3.06656e-09
C1orf52	0.374138	4.56417e-11	3.07721e-09
RGL3	0.373981	4.65692e-11	3.1292e-09
EYA1	0.373569	4.90799e-11	3.28688e-09
C2orf50	0.373456	4.97959e-11	3.32371e-09
PMS2L3	0.372691	5.489e-11	3.63946e-09
LOC389791	0.372228	5.822e-11	3.84296e-09
FAM156A	0.372211	5.83429e-11	3.84296e-09
CYP27C1	0.372107	5.91165e-11	3.88114e-09
NAA16	0.371929	6.04727e-11	3.93151e-09
ZNF141	0.371813	6.13649e-11	3.9766e-09
ACOT8	0.371637	6.27506e-11	4.05329e-09
KLHL25	0.371512	6.37522e-11	4.10474e-09
IDUA	0.371447	6.42818e-11	4.12558e-09
SP1	0.371192	6.63864e-11	4.24703e-09
LOC283174	0.371068	6.7436e-11	4.30044e-09
RFX2	0.370998	6.8037e-11	4.32179e-09
USP43	0.370979	6.82024e-11	4.32179e-09
ELFN1	0.370755	7.01659e-11	4.43218e-09
LOC100288778	0.370691	7.073e-11	4.45377e-09
LUC7L	0.370637	7.12169e-11	4.47036e-09
WASH2P	0.370019	7.69891e-11	4.78767e-09
MTA1	0.369963	7.75349e-11	4.79185e-09
TTC13	0.369431	8.29121e-11	5.07716e-09
ZNF84	0.368987	8.767e-11	5.35214e-09
EIF1AD	0.36853	9.28394e-11	5.63338e-09
GZF1	0.367867	1.00885e-10	6.10306e-09
DCAF15	0.367701	1.02997e-10	6.1964e-09
PRR3	0.367303	1.08255e-10	6.49014e-09
GRAMD2	0.366978	1.12732e-10	6.71828e-09
KAT2A	0.366768	1.15718e-10	6.87578e-09
DOT1L	0.366741	1.16117e-10	6.87908e-09
ZNF805	0.366615	1.17949e-10	6.94648e-09
ZNF202	0.366322	1.22338e-10	7.16285e-09
CHD5	0.366151	1.24957e-10	7.29487e-09
SETD1B	0.366095	1.25838e-10	7.32492e-09
C20orf111	0.365975	1.27729e-10	7.39205e-09
SLC27A3	0.365544	1.34748e-10	7.75345e-09
C14orf138	0.3653	1.38888e-10	7.96877e-09
ARHGAP39	0.364986	1.44417e-10	8.21537e-09
PRKRIP1	0.364795	1.47874e-10	8.36449e-09
CENPJ	0.364285	1.57503e-10	8.83429e-09
USPL1	0.36426	1.57982e-10	8.83638e-09
SPPL2B	0.363881	1.65557e-10	9.23431e-09
CCDC19	0.363748	1.68297e-10	9.33513e-09
NPEPL1	0.363669	1.69947e-10	9.40061e-09
MZF1	0.363521	1.73057e-10	9.49393e-09
TRA2A	0.363246	1.79036e-10	9.71547e-09
BCL2L12	0.363109	1.82082e-10	9.85408e-09
ARHGEF2	0.362922	1.86307e-10	1.00555e-08
SMARCC2	0.362697	1.91539e-10	1.03056e-08
VWA5B2	0.362679	1.91968e-10	1.03056e-08
LFNG	0.3625	1.96238e-10	1.05066e-08
ZMYND8	0.362386	1.98998e-10	1.05696e-08
HES1	0.362346	1.9997e-10	1.05931e-08
LOC80154	0.361962	2.09631e-10	1.10756e-08
EFCAB1	0.361907	2.11032e-10	1.11203e-08
THSD1P1	0.361548	2.20526e-10	1.15597e-08
FNBP4	0.36126	2.28434e-10	1.1943e-08
DCUN1D2	0.36079	2.41934e-10	1.25831e-08
CCDC84	0.360191	2.60281e-10	1.34326e-08
DEGS2	0.359719	2.75674e-10	1.40819e-08
HNRNPH1	0.359688	2.76724e-10	1.40996e-08
FAM193B	0.35959	2.80032e-10	1.42319e-08
THBS3	0.359322	2.89319e-10	1.46666e-08
AP1G2	0.35927	2.91153e-10	1.47224e-08
KIAA0895L	0.359168	2.94771e-10	1.48304e-08
GGT7	0.358997	3.00938e-10	1.51027e-08
RG9MTD3	0.358778	3.09038e-10	1.54705e-08
HAP1	0.358601	3.15759e-10	1.57283e-08
ENTPD6	0.358499	3.19684e-10	1.58449e-08
TLE2	0.358353	3.2537e-10	1.60869e-08
CHKB-CPT1B	0.358254	3.29293e-10	1.62408e-08
C11orf61	0.358044	3.37782e-10	1.65778e-08
CYP2D6	0.357482	3.61515e-10	1.75703e-08
CPSF1	0.357419	3.64283e-10	1.7662e-08
GOLGA6L9	0.357199	3.74084e-10	1.80064e-08
WASH5P	0.357015	3.82441e-10	1.83624e-08
FGFBP3	0.356996	3.83314e-10	1.83624e-08
RRP7B	0.356958	3.85067e-10	1.83727e-08
HSFX2	0.356913	3.87174e-10	1.84151e-08
EPOR	0.356874	3.89022e-10	1.8449e-08
SFRS2	0.356631	4.00547e-10	1.88719e-08
LOC100129637	0.356218	4.20967e-10	1.97874e-08
ZNF498	0.355992	4.32513e-10	2.02351e-08
CBLN2	0.355947	4.34885e-10	2.02987e-08
C20orf194	0.355914	4.36615e-10	2.0332e-08
NCOA6	0.355889	4.37918e-10	2.03454e-08
FAM182B	0.355844	4.40299e-10	2.04087e-08
TIA1	0.355684	4.48805e-10	2.06595e-08
GABBR1	0.354494	5.17556e-10	2.35925e-08
C20orf12	0.354461	5.1959e-10	2.35925e-08
C21orf58	0.354108	5.4195e-10	2.4552e-08
SRRT	0.353867	5.57755e-10	2.50977e-08
CG030	0.353491	5.83267e-10	2.61752e-08
AFG3L1	0.353291	5.97344e-10	2.66991e-08
RAD9A	0.353235	6.01302e-10	2.68162e-08
LOC150776	0.353013	6.17418e-10	2.74128e-08
PURG	0.35292	6.24281e-10	2.76562e-08
ZNF446	0.352759	6.36313e-10	2.80531e-08
NRM	0.352453	6.59881e-10	2.88755e-08
PGBD2	0.352445	6.60456e-10	2.88755e-08
MCM8	0.352402	6.63817e-10	2.89592e-08
PYGO2	0.351869	7.07135e-10	3.05824e-08
IL4R	0.351759	7.16403e-10	3.07482e-08
SAFB	0.351754	7.1679e-10	3.07482e-08
PRRT1	0.351741	7.17924e-10	3.07482e-08
AGER	0.351657	7.25094e-10	3.08929e-08
C21orf129	0.35165	7.25661e-10	3.08929e-08
SLC17A8	0.351639	7.26655e-10	3.08929e-08
USP21	0.351612	7.2897e-10	3.09256e-08
CCDC42B	0.351563	7.33219e-10	3.10401e-08
HOXC5	0.351542	7.35011e-10	3.10503e-08
CHRNA10	0.351484	7.40097e-10	3.11994e-08
TMEM189	0.351305	7.55858e-10	3.17543e-08
ZNF554	0.351299	7.56432e-10	3.17543e-08
ADAMTS7	0.351002	7.83403e-10	3.2681e-08
PDXDC2	0.350922	7.90814e-10	3.27566e-08
KIAA0753	0.350911	7.91826e-10	3.27566e-08
SNHG10	0.350886	7.94193e-10	3.27566e-08
ZNF7	0.35088	7.94759e-10	3.27566e-08
PSMF1	0.350877	7.95031e-10	3.27566e-08
MARK3	0.350689	8.12872e-10	3.32862e-08
C16orf93	0.350513	8.29932e-10	3.39066e-08
C1orf35	0.350498	8.3141e-10	3.39066e-08
SEPT7P2	0.350379	8.43083e-10	3.4202e-08
SNRPB	0.350378	8.43249e-10	3.4202e-08
PTBP1	0.34944	9.41526e-10	3.77062e-08
CSRP2BP	0.349365	9.49781e-10	3.79609e-08
ORAOV1	0.348948	9.9739e-10	3.97843e-08
EGFL8	0.348789	1.01617e-09	4.04528e-08
LOC338799	0.34859	1.0401e-09	4.13233e-08
BRD1	0.348483	1.05325e-09	4.15981e-08
GCFC1	0.348447	1.05766e-09	4.169e-08
CST5	0.34822	1.08602e-09	4.26604e-08
RASSF7	0.348211	1.08719e-09	4.26604e-08
CHMP4B	0.3482	1.08867e-09	4.26604e-08
MLLT6	0.347872	1.13109e-09	4.42361e-08
MBD6	0.347848	1.13431e-09	4.42759e-08
C17orf56	0.347774	1.14413e-09	4.45618e-08
NR2C1	0.347514	1.17935e-09	4.56076e-08
ZNF300	0.347266	1.21393e-09	4.68358e-08
TSPAN19	0.347246	1.21678e-09	4.68553e-08
ZNF334	0.347137	1.23224e-09	4.72775e-08
SPIRE2	0.347136	1.23246e-09	4.72775e-08
NR2E3	0.347038	1.24658e-09	4.77276e-08
LOC100133331	0.34695	1.25943e-09	4.81276e-08
SSH3	0.346466	1.33234e-09	5.07202e-08
MOCS3	0.346381	1.34556e-09	5.11264e-08
SNRNP70	0.346347	1.35085e-09	5.12301e-08
CSTF1	0.34619	1.37566e-09	5.20722e-08
WDR85	0.346163	1.37991e-09	5.21346e-08
RBM11	0.345978	1.4099e-09	5.28686e-08
GIGYF1	0.34587	1.42769e-09	5.33359e-08
LMBR1L	0.345788	1.44129e-09	5.3644e-08
PNMT	0.345581	1.4763e-09	5.48449e-08
ARGLU1	0.3454	1.50749e-09	5.58926e-08
NCRNA00085	0.344695	1.63555e-09	6.0267e-08
TNFRSF25	0.34454	1.6649e-09	6.11705e-08
WDR90	0.344498	1.67305e-09	6.13574e-08
REXO1	0.344386	1.69478e-09	6.20409e-08
TUBB1	0.344333	1.70513e-09	6.23055e-08
REM2	0.344081	1.75541e-09	6.3803e-08
ZCCHC18	0.34408	1.75567e-09	6.3803e-08
ZNF577	0.344012	1.76944e-09	6.40711e-08
OXR1	0.343873	1.79805e-09	6.49894e-08
ABCA10	0.343421	1.8938e-09	6.79596e-08
PPIL2	0.343319	1.9161e-09	6.86369e-08
PTPRU	0.343172	1.94887e-09	6.96861e-08
LRP5L	0.342951	1.99895e-09	7.12223e-08
POFUT1	0.34292	2.00591e-09	7.13402e-08
USP36	0.342905	2.00938e-09	7.13402e-08
LIPG	0.342772	2.04036e-09	7.22933e-08
TNFRSF6B	0.342759	2.04345e-09	7.22933e-08
CSAD	0.342715	2.05371e-09	7.2528e-08
C14orf80	0.342688	2.06008e-09	7.2625e-08
NAB2	0.342629	2.07396e-09	7.29859e-08
C4orf21	0.34251	2.10244e-09	7.38585e-08
KLHL35	0.342437	2.12016e-09	7.42896e-08
RAB22A	0.342429	2.12213e-09	7.42896e-08
LIG1	0.342371	2.1361e-09	7.46481e-08
ARHGAP33	0.342228	2.17158e-09	7.5624e-08
CPSF7	0.342101	2.20335e-09	7.64863e-08
RBM6	0.342098	2.20398e-09	7.64863e-08
CCDC57	0.341672	2.31391e-09	8.01621e-08
ZNF137	0.341612	2.32976e-09	8.05717e-08
C9orf163	0.34153	2.35181e-09	8.10545e-08
LOC642826	0.341396	2.38787e-09	8.17238e-08
SLC25A14	0.341395	2.3882e-09	8.17238e-08
UBN2	0.341367	2.3959e-09	8.17301e-08
MAFK	0.341331	2.40578e-09	8.19274e-08
INPP5E	0.341275	2.42126e-09	8.23146e-08
RARA	0.341235	2.43218e-09	8.25458e-08
RAGE	0.341172	2.44967e-09	8.29987e-08
MDM4	0.34099	2.50104e-09	8.45256e-08
ZNF296	0.340983	2.50318e-09	8.45256e-08
ProSAPiP1	0.340871	2.53509e-09	8.53154e-08
WHSC2	0.340469	2.65386e-09	8.90131e-08
COX19	0.340371	2.68374e-09	8.97148e-08
LOC100131434	0.340291	2.70816e-09	9.03802e-08
PHF12	0.340269	2.71472e-09	9.04486e-08
AMY1A	0.339962	2.81112e-09	9.33497e-08
KCNRG	0.339246	3.04879e-09	1.00409e-07
NPIP	0.339192	3.0677e-09	1.00749e-07
TMEM184A	0.339187	3.06917e-09	1.00749e-07
GUSBP1	0.339068	3.11094e-09	1.01785e-07
FLJ45244	0.339054	3.11597e-09	1.01785e-07
C8orf73	0.338934	3.15831e-09	1.03e-07
AMAC1L2	0.338824	3.19776e-09	1.03948e-07
CELF5	0.338624	3.27109e-09	1.06059e-07
PRRT2	0.338618	3.27328e-09	1.06059e-07
MC1R	0.338573	3.28985e-09	1.06423e-07
PCNXL2	0.338547	3.29963e-09	1.06567e-07
ASB6	0.338321	3.38467e-09	1.08962e-07
C1orf159	0.338294	3.39496e-09	1.09118e-07
ALX1	0.338265	3.40639e-09	1.0931e-07
SFI1	0.338142	3.45387e-09	1.1048e-07
PELP1	0.338112	3.46567e-09	1.1068e-07
MFAP2	0.338076	3.47965e-09	1.1095e-07
SMPD3	0.338057	3.48708e-09	1.1101e-07
PCP2	0.33802	3.50164e-09	1.11297e-07
NASP	0.337836	3.57513e-09	1.13273e-07
RNF207	0.337757	3.60713e-09	1.14106e-07
MUS81	0.337677	3.63961e-09	1.14866e-07
RADIL	0.33767	3.64262e-09	1.14866e-07
ZC3H11A	0.337613	3.66576e-09	1.15233e-07
C16orf53	0.337585	3.67742e-09	1.15418e-07
FBRSL1	0.337538	3.69719e-09	1.15857e-07
PILRB	0.337512	3.70782e-09	1.15895e-07
CAPN10	0.337462	3.7286e-09	1.16295e-07
PLAG1	0.337376	3.76516e-09	1.17071e-07
PNN	0.337276	3.80734e-09	1.18199e-07
SNORA39	0.337114	3.87771e-09	1.20197e-07
EP400	0.33703	3.91432e-09	1.21144e-07
HAUS7	0.336847	3.99566e-09	1.23281e-07
SUZ12P	0.336797	4.01801e-09	1.23779e-07
TRNP1	0.336782	4.02464e-09	1.23793e-07
LMTK3	0.33673	4.04827e-09	1.24161e-07
PRPF39	0.336728	4.04901e-09	1.24161e-07
C7orf43	0.336606	4.10488e-09	1.2549e-07
MTMR15	0.336421	4.19089e-09	1.27924e-07
KIAA0907	0.336168	4.31175e-09	1.31413e-07
LOC100240726	0.336009	4.3889e-09	1.33519e-07
IQCC	0.335998	4.39417e-09	1.33519e-07
CCL27	0.33598	4.40341e-09	1.33597e-07
SF1	0.335672	4.55755e-09	1.38064e-07
BAIAP3	0.335592	4.59841e-09	1.39092e-07
ANKRD10	0.335556	4.61694e-09	1.39231e-07
METTL3	0.334805	5.02061e-09	1.5095e-07
ZNF23	0.334779	5.03479e-09	1.51149e-07
CROCCL1	0.33472	5.0684e-09	1.51931e-07
NXF1	0.334686	5.08741e-09	1.52273e-07
CREBZF	0.334666	5.0988e-09	1.52386e-07
FLJ10661	0.334575	5.15084e-09	1.53483e-07
FIZ1	0.334554	5.16298e-09	1.53616e-07
FBRS	0.334498	5.19485e-09	1.54335e-07
PCGF3	0.334456	5.21963e-09	1.54841e-07
CPSF3L	0.334171	5.38732e-09	1.59579e-07
RCE1	0.333822	5.60022e-09	1.6491e-07
RPSAP52	0.33375	5.64564e-09	1.6576e-07
CNOT3	0.333508	5.79892e-09	1.69672e-07
C19orf66	0.3335	5.80432e-09	1.69672e-07
ATXN7L2	0.333445	5.83987e-09	1.70463e-07
LCAT	0.333395	5.87242e-09	1.70799e-07
ZNF879	0.333388	5.87699e-09	1.70799e-07
BAT1	0.333339	5.90857e-09	1.71468e-07
ZNF251	0.333048	6.10244e-09	1.76838e-07
AZI1	0.332931	6.18185e-09	1.7888e-07
TAZ	0.332777	6.28788e-09	1.81686e-07
TBC1D3	0.33272	6.32816e-09	1.82104e-07
RNF222	0.332718	6.32963e-09	1.82104e-07
ABCG5	0.332492	6.48944e-09	1.85901e-07
RRBP1	0.332144	6.74403e-09	1.92224e-07
ABCA11P	0.332137	6.74859e-09	1.92224e-07
PABPN1	0.331753	7.04108e-09	1.99987e-07
FBF1	0.331693	7.08737e-09	2.01016e-07
ENGASE	0.331318	7.38594e-09	2.08488e-07
ATP9A	0.331109	7.5579e-09	2.12555e-07
CROCCL2	0.331074	7.58728e-09	2.13082e-07
ZNF517	0.330941	7.69873e-09	2.15909e-07
C7orf47	0.330859	7.76848e-09	2.17561e-07
NCRNA00204B	0.330797	7.82142e-09	2.18738e-07
C13orf34	0.330667	7.93396e-09	2.21575e-07
LRRC41	0.330462	8.11455e-09	2.25988e-07
HOXA2	0.330411	8.16066e-09	2.26642e-07
SF3A2	0.33001	8.52648e-09	2.35821e-07
CSNK1E	0.329973	8.56132e-09	2.36458e-07
FLJ39609	0.329957	8.57624e-09	2.36543e-07
ZNF160	0.329806	8.71908e-09	2.39602e-07
CHD6	0.32979	8.73497e-09	2.39602e-07
CATSPER1	0.329714	8.80759e-09	2.40974e-07
OCA2	0.329699	8.82257e-09	2.40974e-07
EP400NL	0.329692	8.82915e-09	2.40974e-07
SIN3B	0.32968	8.84007e-09	2.40974e-07
SYNGAP1	0.329675	8.84516e-09	2.40974e-07
NAT9	0.32931	9.20576e-09	2.50117e-07
PAN3	0.329265	9.25107e-09	2.51007e-07
RAD51AP2	0.329228	9.28801e-09	2.51669e-07
TASP1	0.32911	9.40875e-09	2.54252e-07
HES4	0.329067	9.45328e-09	2.55111e-07
DYNLRB1	0.328947	9.57773e-09	2.58122e-07
NAA40	0.328428	1.01345e-08	2.72029e-07
ARHGEF4	0.328271	1.03096e-08	2.7599e-07
TM9SF4	0.328162	1.04332e-08	2.78924e-07
AGAP4	0.327933	1.06953e-08	2.8517e-07
ZNF37B	0.327907	1.07261e-08	2.85611e-07
TEPP	0.327882	1.07556e-08	2.86017e-07
RECQL5	0.32776	1.08989e-08	2.89442e-07
CLDN9	0.327627	1.10576e-08	2.92422e-07
ABCG8	0.327617	1.10695e-08	2.92422e-07
TRMT61A	0.326988	1.18503e-08	3.11087e-07
LOC389634	0.326812	1.20789e-08	3.15755e-07
MSTO2P	0.32674	1.21734e-08	3.17397e-07
MEN1	0.326584	1.23806e-08	3.22183e-07
CTBP1	0.326424	1.25965e-08	3.27148e-07
FBXL6	0.326189	1.29206e-08	3.33834e-07
CCDC45	0.326155	1.29685e-08	3.34642e-07
EFHC1	0.326063	1.3097e-08	3.37118e-07
TSPYL2	0.326063	1.30982e-08	3.37118e-07
SPDYE5	0.326017	1.31628e-08	3.38347e-07
LENG8	0.325928	1.329e-08	3.40741e-07
ING5	0.325657	1.36843e-08	3.49507e-07
RBM4B	0.325626	1.37304e-08	3.49792e-07
C19orf44	0.325601	1.37663e-08	3.5022e-07
LOC100131496	0.325437	1.40121e-08	3.55613e-07
SKINTL	0.325311	1.42039e-08	3.60025e-07
CHKA	0.32529	1.42353e-08	3.60363e-07
LRDD	0.325104	1.45237e-08	3.66274e-07
RS1	0.325075	1.45687e-08	3.66947e-07
BZRAP1	0.325037	1.46288e-08	3.67999e-07
TRAF5	0.324956	1.47563e-08	3.70741e-07
CRIPAK	0.324598	1.53355e-08	3.84328e-07
SPDYE7P	0.324522	1.54607e-08	3.86016e-07
CROCC	0.324496	1.55048e-08	3.86347e-07
PBX4	0.324491	1.55125e-08	3.86347e-07
PLEKHH1	0.324307	1.58218e-08	3.92585e-07
TDRD10	0.323695	1.68957e-08	4.16838e-07
C20orf46	0.32369	1.69033e-08	4.16838e-07
LUC7L3	0.323458	1.73286e-08	4.268e-07
TBC1D3B	0.323416	1.74074e-08	4.28213e-07
FBXO46	0.323352	1.75266e-08	4.30616e-07
ZNF204P	0.323131	1.79455e-08	4.4037e-07
MED26	0.323103	1.79995e-08	4.41153e-07
TUBE1	0.32303	1.81404e-08	4.44063e-07
DFNB31	0.322991	1.82148e-08	4.45341e-07
TCF3	0.322916	1.83618e-08	4.48387e-07
LAMA5	0.322881	1.84297e-08	4.49225e-07
MAP2K7	0.322876	1.8441e-08	4.49225e-07
ZBTB49	0.32283	1.85309e-08	4.49773e-07
SETD1A	0.322788	1.86148e-08	4.51262e-07
RAB40A	0.322745	1.87009e-08	4.52801e-07
RXFP4	0.322704	1.87814e-08	4.53653e-07
ZNF700	0.322646	1.8899e-08	4.55944e-07
ZNF384	0.322579	1.90335e-08	4.58637e-07
TNRC6A	0.322364	1.94747e-08	4.68705e-07
LY6G5B	0.322351	1.95012e-08	4.68778e-07
PLXNA3	0.322336	1.95325e-08	4.68968e-07
TRIOBP	0.322223	1.97689e-08	4.72943e-07
SNHG1	0.322126	1.99758e-08	4.77321e-07
IGHMBP2	0.322114	2.00008e-08	4.7735e-07
TEKT3	0.322045	2.01488e-08	4.79469e-07
ZSCAN29	0.322039	2.01614e-08	4.79469e-07
C17orf28	0.321855	2.05601e-08	4.88369e-07
TP53RK	0.32171	2.08786e-08	4.95347e-07
LOC148413	0.321664	2.09811e-08	4.9719e-07
POM121L10P	0.321426	2.15178e-08	5.08705e-07
TBX19	0.321375	2.16355e-08	5.10884e-07
PLEKHM1P	0.321349	2.16955e-08	5.11697e-07
NOP2	0.321036	2.24272e-08	5.27712e-07
MGC16703	0.320944	2.26474e-08	5.31643e-07
BTAF1	0.320925	2.2692e-08	5.32067e-07
ZBTB46	0.320883	2.27931e-08	5.33812e-07
SEMA3F	0.320649	2.33649e-08	5.46563e-07
LOC643719	0.320556	2.35977e-08	5.51366e-07
ATXN7L3	0.320535	2.36495e-08	5.51932e-07
ONECUT2	0.320345	2.4129e-08	5.62467e-07
KIAA0467	0.320238	2.44039e-08	5.68214e-07
CCL28	0.320223	2.44438e-08	5.68482e-07
ATG4B	0.319955	2.51435e-08	5.834e-07
FLJ39653	0.319681	2.5883e-08	5.97098e-07
PPP4R1L	0.319549	2.6245e-08	6.04544e-07
ZSCAN22	0.319484	2.64253e-08	6.07509e-07
MAP3K1	0.319468	2.647e-08	6.07839e-07
C14orf181	0.319444	2.65378e-08	6.08697e-07
SCGB2A1	0.319369	2.67494e-08	6.12848e-07
ZNF559	0.319199	2.72323e-08	6.22489e-07
RAD52	0.318992	2.78312e-08	6.33847e-07
GTF2IP1	0.318984	2.78559e-08	6.33847e-07
LHFPL3	0.318949	2.79583e-08	6.35455e-07
C10orf111	0.318914	2.80616e-08	6.3708e-07
ZNF142	0.318887	2.81401e-08	6.37419e-07
GNAS	0.318761	2.85162e-08	6.45207e-07
RRN3P3	0.318452	2.94582e-08	6.64559e-07
DNM2	0.318424	2.95433e-08	6.6544e-07
NDRG3	0.318387	2.96586e-08	6.67286e-07
SPSB3	0.318316	2.98796e-08	6.71504e-07
SLC7A5P2	0.318056	3.07073e-08	6.88869e-07
FOXJ1	0.318052	3.07211e-08	6.88869e-07
HR	0.318012	3.08475e-08	6.90929e-07
JAG1	0.317796	3.15563e-08	7.05228e-07
C19orf36	0.317483	3.26062e-08	7.25453e-07
TNNC2	0.317352	3.30572e-08	7.33042e-07
C9orf171	0.317333	3.31226e-08	7.33681e-07
NEURL4	0.317182	3.36488e-08	7.4369e-07
HFM1	0.316836	3.48866e-08	7.68504e-07
C1orf126	0.316687	3.54327e-08	7.79674e-07
MAZ	0.316352	3.6693e-08	8.03874e-07
PARD6B	0.316331	3.67742e-08	8.04155e-07
ZNF786	0.316328	3.67861e-08	8.04155e-07
MIER2	0.31612	3.75926e-08	8.20889e-07
KLC3	0.316074	3.77736e-08	8.23942e-07
C6orf26	0.316008	3.80333e-08	8.28703e-07
SETDB1	0.315745	3.90859e-08	8.48867e-07
BRF1	0.315704	3.92559e-08	8.51635e-07
FAM76B	0.315528	3.99787e-08	8.66378e-07
TMPRSS6	0.315318	4.08602e-08	8.83569e-07
ZNF497	0.315306	4.09098e-08	8.83687e-07
GTF2IRD1	0.315254	4.11339e-08	8.868e-07
C1orf170	0.315252	4.11425e-08	8.868e-07
OFD1	0.315151	4.1574e-08	8.95137e-07
ZNF44	0.315135	4.16449e-08	8.957e-07
POLE	0.315119	4.17113e-08	8.96166e-07
ZNF529	0.314862	4.28418e-08	9.13593e-07
CAPRIN2	0.314678	4.36635e-08	9.29137e-07
GTPBP3	0.31464	4.38355e-08	9.31806e-07
HSD17B7P2	0.314393	4.497e-08	9.53897e-07
TTC23L	0.314339	4.52222e-08	9.58232e-07
CNR1	0.3143	4.54052e-08	9.61092e-07
TTLL3	0.313833	4.76539e-08	1.00279e-06
AGAP6	0.313828	4.76758e-08	1.00279e-06
GIPR	0.313694	4.83383e-08	1.01248e-06
FGF17	0.313654	4.85408e-08	1.01459e-06
DOK7	0.313599	4.88153e-08	1.01927e-06
CLK2P	0.313466	4.9489e-08	1.03118e-06
ZNF821	0.313362	5.00232e-08	1.04123e-06
OSBPL7	0.313321	5.02343e-08	1.04346e-06
HKR1	0.313213	5.07974e-08	1.05297e-06
RIN1	0.313159	5.108e-08	1.05664e-06
C17orf100	0.313144	5.11629e-08	1.05726e-06
ALS2CL	0.31306	5.16067e-08	1.06533e-06
DACT2	0.312978	5.20401e-08	1.07097e-06
CACNB1	0.312957	5.21551e-08	1.07223e-06
PLA2G6	0.312905	5.24361e-08	1.0769e-06
RBM33	0.312873	5.26089e-08	1.07824e-06
CEP164	0.312705	5.35247e-08	1.09477e-06
CDH26	0.312627	5.39575e-08	1.10249e-06
U2AF1L4	0.312613	5.40331e-08	1.10291e-06
HGS	0.312577	5.42344e-08	1.1059e-06
IL11RA	0.312527	5.45102e-08	1.1091e-06
MIS12	0.312519	5.45576e-08	1.1091e-06
TDH	0.312392	5.52766e-08	1.12257e-06
ANKRD13B	0.312226	5.62252e-08	1.13953e-06
SYN1	0.312051	5.72445e-08	1.15667e-06
EPN2	0.31196	5.77793e-08	1.16469e-06
HOXC4	0.311957	5.77982e-08	1.16469e-06
ATG16L2	0.311949	5.78448e-08	1.16469e-06
NCRNA00201	0.311944	5.7874e-08	1.16469e-06
MICALL2	0.311919	5.80233e-08	1.16537e-06
ZNF682	0.311919	5.80242e-08	1.16537e-06
SRMS	0.311857	5.83912e-08	1.17157e-06
PHC1	0.311836	5.8517e-08	1.17292e-06
CRIP1	0.311819	5.8618e-08	1.17377e-06
C19orf61	0.31156	6.01981e-08	1.2006e-06
JMJD7-PLA2G4B	0.311446	6.09037e-08	1.21318e-06
EMILIN3	0.311439	6.095e-08	1.21318e-06
ZNF443	0.31138	6.13164e-08	1.21926e-06
CDK5RAP3	0.311318	6.17094e-08	1.22465e-06
UNKL	0.310957	6.40277e-08	1.2694e-06
SPDYE8P	0.310941	6.41297e-08	1.27016e-06
SF4	0.310597	6.64212e-08	1.31166e-06
LOC100272228	0.310585	6.6506e-08	1.31204e-06
CDH4	0.31036	6.80472e-08	1.33848e-06
LOC441455	0.310291	6.85303e-08	1.34535e-06
LOC256880	0.310283	6.85831e-08	1.34535e-06
TMCO6	0.310281	6.85976e-08	1.34535e-06
C1orf63	0.310234	6.89255e-08	1.34913e-06
CCDC142	0.310202	6.91559e-08	1.351e-06
NEBL	0.310176	6.93343e-08	1.35317e-06
PRSS27	0.310099	6.98825e-08	1.36121e-06
MTERFD3	0.310074	7.00585e-08	1.36332e-06
ACOXL	0.310003	7.05693e-08	1.37192e-06
MTMR9L	0.309985	7.07002e-08	1.37275e-06
TOP3B	0.309978	7.07491e-08	1.37275e-06
ZNF34	0.309965	7.08419e-08	1.37322e-06
FBXW7	0.309945	7.09839e-08	1.37424e-06
POM121L8P	0.309919	7.11754e-08	1.37569e-06
ZNF217	0.309778	7.22006e-08	1.3937e-06
GGA1	0.309672	7.29864e-08	1.40662e-06
PARP6	0.309571	7.37399e-08	1.41968e-06
EFNB2	0.309562	7.3806e-08	1.41968e-06
PHLDB3	0.30955	7.38951e-08	1.42003e-06
ABCA13	0.30948	7.44218e-08	1.42742e-06
ZNF711	0.309464	7.45435e-08	1.42838e-06
PRPF38B	0.309428	7.48168e-08	1.43225e-06
PLXNB1	0.309375	7.52219e-08	1.43863e-06
OGT	0.309322	7.56296e-08	1.44367e-06
TRIM27	0.309249	7.61869e-08	1.45016e-06
TTC21A	0.309148	7.69781e-08	1.46383e-06
LOC146880	0.309095	7.73881e-08	1.47023e-06
DNM1	0.309059	7.76705e-08	1.47419e-06
CD40	0.309025	7.79435e-08	1.47797e-06
ACOT9	0.308973	7.83513e-08	1.4843e-06
C20orf106	0.308852	7.93176e-08	1.50119e-06
POFUT2	0.308696	8.05816e-08	1.52367e-06
LIN7B	0.308599	8.138e-08	1.53586e-06
ZNF193	0.308298	8.38964e-08	1.58038e-06
FANCE	0.308211	8.46354e-08	1.59165e-06
C16orf79	0.30808	8.57698e-08	1.60961e-06
KCNH8	0.308049	8.60401e-08	1.61183e-06
HAS3	0.308048	8.6049e-08	1.61183e-06
TCOF1	0.307947	8.69282e-08	1.62526e-06
LHB	0.307877	8.75405e-08	1.63518e-06
APOL1	0.307826	8.80001e-08	1.64223e-06
MUTYH	0.307718	8.89631e-08	1.65557e-06
FLJ40330	0.307657	8.95086e-08	1.66418e-06
ZNF440	0.307595	9.00683e-08	1.67303e-06
C6orf70	0.307578	9.02265e-08	1.67442e-06
DMTF1	0.307544	9.05326e-08	1.67854e-06
DDX55	0.3075	9.09397e-08	1.68453e-06
LOC646762	0.30735	9.23223e-08	1.70698e-06
PICK1	0.307322	9.25854e-08	1.70792e-06
SFRS18	0.307317	9.26287e-08	1.70792e-06
PPDPF	0.307272	9.30529e-08	1.71416e-06
NCRNA00174	0.307117	9.45187e-08	1.73495e-06
HAUS5	0.307116	9.4528e-08	1.73495e-06
C17orf69	0.307032	9.53323e-08	1.74811e-06
C2orf63	0.306995	9.56891e-08	1.75305e-06
FLJ22536	0.306985	9.57866e-08	1.75323e-06
C20orf135	0.306761	9.7968e-08	1.78988e-06
MDK	0.306751	9.80615e-08	1.78996e-06
RGL2	0.306739	9.81837e-08	1.79056e-06
SGSM2	0.306676	9.88052e-08	1.79975e-06
SFRS7	0.30667	9.88676e-08	1.79975e-06
TCERG1	0.306615	9.94131e-08	1.80804e-06
ADARB1	0.306572	9.98467e-08	1.81427e-06
NANOG	0.306519	1.00382e-07	1.82234e-06
PPP1R10	0.306444	1.01135e-07	1.8327e-06
PASK	0.306404	1.01547e-07	1.83849e-06
ZNF321	0.306142	1.04252e-07	1.88406e-06
CYP3A43	0.306046	1.0526e-07	1.90056e-06
FLJ45340	0.305697	1.09005e-07	1.96641e-06
CDRT4	0.305617	1.09891e-07	1.97962e-06
PRKCQ	0.305605	1.1002e-07	1.97962e-06
POLR2J4	0.305604	1.10034e-07	1.97962e-06
FCHSD1	0.305558	1.10535e-07	1.98686e-06
ZNF439	0.305458	1.1165e-07	2.00509e-06
LRRC69	0.30542	1.1208e-07	2.011e-06
LEMD2	0.305266	1.1382e-07	2.03858e-06
COMMD7	0.305122	1.1546e-07	2.06426e-06
IGSF5	0.305106	1.15651e-07	2.06584e-06
ZNF507	0.305007	1.16797e-07	2.08444e-06
ANAPC4	0.304985	1.17051e-07	2.08712e-06
ERBB2	0.304795	1.19295e-07	2.12415e-06
PPRC1	0.304724	1.20148e-07	2.13197e-06
TGIF2	0.304719	1.20206e-07	2.13197e-06
ANKDD1A	0.304613	1.21486e-07	2.15232e-06
ACRC	0.304518	1.22638e-07	2.16934e-06
LOC390595	0.304484	1.23064e-07	2.17424e-06
NRADDP	0.304478	1.23132e-07	2.17424e-06
CD164L2	0.304435	1.23663e-07	2.1817e-06
KLF5	0.304168	1.26994e-07	2.23849e-06
DCST2	0.304075	1.28182e-07	2.25546e-06
YY1AP1	0.304048	1.28524e-07	2.25901e-06
DDX51	0.304041	1.28609e-07	2.25901e-06
SELV	0.30401	1.2901e-07	2.26407e-06
C3orf47	0.303934	1.29993e-07	2.27733e-06
GRM6	0.303823	1.31432e-07	2.30052e-06
LOC151174	0.303759	1.32275e-07	2.31123e-06
PRH2	0.303704	1.33004e-07	2.32195e-06
SCARNA12	0.303523	1.35417e-07	2.36095e-06
CUZD1	0.303519	1.35474e-07	2.36095e-06
DNAH17	0.303505	1.35653e-07	2.36201e-06
TRMT1	0.303492	1.35825e-07	2.36295e-06
DLL3	0.303436	1.36587e-07	2.37289e-06
APBB3	0.30343	1.36668e-07	2.37289e-06
PRSS45	0.303424	1.36752e-07	2.37289e-06
NDOR1	0.303359	1.37642e-07	2.38495e-06
PTK7	0.303356	1.37685e-07	2.38495e-06
ITCH	0.303302	1.38422e-07	2.39358e-06
LOC400891	0.303244	1.39217e-07	2.40524e-06
C16orf55	0.303201	1.39818e-07	2.41356e-06
LOC642846	0.30315	1.40529e-07	2.42373e-06
SUN1	0.303139	1.40675e-07	2.42417e-06
KIAA0284	0.302836	1.44964e-07	2.48949e-06
STK11IP	0.302835	1.44986e-07	2.48949e-06
TRMT2A	0.3028	1.45482e-07	2.49411e-06
CCDC76	0.302786	1.45693e-07	2.49561e-06
DUSP12	0.302689	1.47091e-07	2.5174e-06
SH2D3A	0.30267	1.47378e-07	2.52015e-06
PYY2	0.302648	1.477e-07	2.52351e-06
NPIPL3	0.302531	1.49408e-07	2.55051e-06
MMP11	0.302428	1.50947e-07	2.57459e-06
C4orf46	0.302404	1.51297e-07	2.57837e-06
EDC4	0.302336	1.52321e-07	2.5936e-06
PLCD3	0.302305	1.52795e-07	2.59947e-06
RBM5	0.302234	1.53865e-07	2.61323e-06
QTRT1	0.302146	1.55221e-07	2.63402e-06
CUL9	0.302114	1.55712e-07	2.63935e-06
C1orf77	0.302088	1.56106e-07	2.64009e-06
ZNF182	0.301939	1.58416e-07	2.67239e-06
ZNF3	0.301908	1.58902e-07	2.67833e-06
TBX6	0.301879	1.59366e-07	2.6799e-06
HIST1H4J	0.301612	1.63612e-07	2.74386e-06
DOM3Z	0.301341	1.68052e-07	2.81126e-06
GHRLOS	0.301269	1.69252e-07	2.82426e-06
ZNF211	0.301214	1.70164e-07	2.83475e-06
UPF3B	0.301204	1.7033e-07	2.83516e-06
FBXL19	0.301071	1.72576e-07	2.86539e-06
FAM22G	0.301003	1.73742e-07	2.88236e-06
NOL12	0.300633	1.80176e-07	2.98169e-06
COL9A2	0.300567	1.81356e-07	2.99874e-06
ZNF841	0.300521	1.82169e-07	3.0097e-06
SHC2	0.300365	1.84993e-07	3.05384e-06
SCAND2	0.300276	1.86617e-07	3.07557e-06
SLC25A29	0.300255	1.86986e-07	3.07911e-06
TRIM11	0.300184	1.88305e-07	3.09829e-06
GOLGA8A	0.300041	1.90967e-07	3.13951e-06
TCAP	0.299928	1.93084e-07	3.16911e-06
FAM160B2	0.299832	1.94913e-07	3.1965e-06
SFRS5	0.299551	2.00351e-07	3.27764e-06
ZBED5	0.299506	2.01235e-07	3.28673e-06
PCSK4	0.299341	2.04521e-07	3.33628e-06
ZCCHC8	0.299262	2.06101e-07	3.35523e-06
PANK2	0.299254	2.06267e-07	3.35523e-06
MAGED4	0.299218	2.06983e-07	3.36414e-06
DDHD1	0.299172	2.07928e-07	3.37676e-06
KIF7	0.299136	2.08657e-07	3.38586e-06
PPP1R12C	0.298999	2.11464e-07	3.42586e-06
N4BP2L2	0.298817	2.15263e-07	3.48177e-06
C20orf165	0.298444	2.23233e-07	3.60195e-06
GGA3	0.298403	2.24131e-07	3.61073e-06
ZNF696	0.29833	2.25721e-07	3.63331e-06
RBM25	0.298296	2.26468e-07	3.6424e-06
SLC23A2	0.298271	2.27029e-07	3.64849e-06
MAST1	0.298224	2.28064e-07	3.66219e-06
PPARD	0.298194	2.28743e-07	3.67015e-06
PHIP	0.298178	2.29092e-07	3.67126e-06
NSUN5P2	0.298113	2.30541e-07	3.68718e-06
CARNS1	0.298017	2.32713e-07	3.71896e-06
RARG	0.297802	2.37625e-07	3.7914e-06
CYTH2	0.29768	2.40476e-07	3.83077e-06
RBM10	0.297461	2.45633e-07	3.90604e-06
DQX1	0.297455	2.45786e-07	3.90604e-06
ST7OT3	0.297425	2.46506e-07	3.91439e-06
ZNF140	0.29734	2.48552e-07	3.94374e-06
RBM14	0.297321	2.49008e-07	3.94582e-06
LOC286367	0.297318	2.49077e-07	3.94582e-06
HOXB3	0.297303	2.49436e-07	3.94838e-06
CACNB3	0.297	2.56886e-07	4.05989e-06
TM7SF2	0.296906	2.59234e-07	4.09054e-06
C1QTNF6	0.296805	2.6179e-07	4.12763e-06
MIDN	0.296785	2.62301e-07	4.12917e-06
ANKRD23	0.296751	2.63157e-07	4.13939e-06
2020-03-10	0.296681	2.64934e-07	4.16409e-06
KLC1	0.296556	2.68167e-07	4.20836e-06
AGAP5	0.296529	2.68874e-07	4.21608e-06
NPFF	0.296335	2.73972e-07	4.29265e-06
TUT1	0.296167	2.78441e-07	4.35422e-06
KRT34	0.296129	2.79469e-07	4.36513e-06
MTA2	0.295923	2.85094e-07	4.44605e-06
MORC2	0.295907	2.85534e-07	4.44944e-06
EXOSC8	0.295897	2.85819e-07	4.45042e-06
TSNAXIP1	0.29581	2.88221e-07	4.48433e-06
SNX22	0.295786	2.88882e-07	4.48786e-06
THOC1	0.295786	2.88896e-07	4.48786e-06
TGM1	0.295686	2.91679e-07	4.52758e-06
PRSS22	0.295584	2.94575e-07	4.56899e-06
MSL1	0.295486	2.97363e-07	4.60739e-06
FLJ12825	0.295481	2.97511e-07	4.60739e-06
ZNF90	0.295404	2.99723e-07	4.63292e-06
EFEMP2	0.295397	2.99917e-07	4.63292e-06
ANKRD13D	0.295392	3.00085e-07	4.63292e-06
GJB3	0.295343	3.01492e-07	4.65105e-06
SH3D20	0.295315	3.02314e-07	4.66015e-06
TNNI3	0.295026	3.10842e-07	4.78057e-06
ODF2L	0.295007	3.11417e-07	4.78275e-06
CHFR	0.295005	3.11462e-07	4.78275e-06
AMY2A	0.294897	3.14732e-07	4.82846e-06
WNT7B	0.294874	3.15421e-07	4.83244e-06
COPS7B	0.294783	3.18182e-07	4.86757e-06
C20orf203	0.294783	3.18201e-07	4.86757e-06
SCNN1D	0.294764	3.18782e-07	4.87274e-06
DBF4B	0.294672	3.21608e-07	4.90844e-06
SMPD4	0.294548	3.25469e-07	4.9598e-06
RC3H1	0.294489	3.27298e-07	4.98389e-06
CCDC130	0.294473	3.27821e-07	4.98559e-06
MYH3	0.29447	3.27908e-07	4.98559e-06
KEL	0.294444	3.28726e-07	4.99424e-06
SERINC4	0.294242	3.35148e-07	5.08794e-06
CREB3L4	0.294232	3.35485e-07	5.08921e-06
DNASE1	0.294163	3.37694e-07	5.11884e-06
EFNA4	0.294107	3.39539e-07	5.13902e-06
TSEN54	0.294002	3.42947e-07	5.18669e-06
POMT2	0.293966	3.44141e-07	5.20081e-06
SULT1A3	0.293863	3.47561e-07	5.24458e-06
PLEKHG5	0.293745	3.5151e-07	5.29619e-06
KIAA0892	0.293698	3.53112e-07	5.31632e-06
PURB	0.293628	3.55469e-07	5.34779e-06
FOXL1	0.29362	3.55742e-07	5.34788e-06
TLL2	0.293611	3.56035e-07	5.34827e-06
MACROD2	0.293597	3.56516e-07	5.34999e-06
LAMB1	0.293592	3.56684e-07	5.34999e-06
PSMC3IP	0.293542	3.58423e-07	5.36803e-06
C20orf29	0.293389	3.6369e-07	5.44285e-06
C19orf76	0.293381	3.63972e-07	5.44299e-06
FAM65C	0.293222	3.69546e-07	5.51401e-06
RMST	0.293152	3.72042e-07	5.54711e-06
E2F6	0.293051	3.75642e-07	5.59662e-06
SH2B1	0.293029	3.76414e-07	5.59984e-06
WDR16	0.293029	3.76418e-07	5.59984e-06
SLC25A37	0.29301	3.77102e-07	5.6041e-06
CAPS	0.292827	3.83751e-07	5.69202e-06
C5orf34	0.292697	3.88554e-07	5.75048e-06
GOLGA8B	0.292401	3.99667e-07	5.90187e-06
SNRPB2	0.292241	4.05814e-07	5.97942e-06
FDPSL2A	0.292142	4.09652e-07	6.03152e-06
ICAM5	0.292097	4.11404e-07	6.04842e-06
PLXNB2	0.292066	4.12615e-07	6.05759e-06
NOD1	0.292066	4.12632e-07	6.05759e-06
C1orf104	0.292049	4.13266e-07	6.06245e-06
LOC93622	0.291974	4.16227e-07	6.09696e-06
FOXJ2	0.291901	4.19154e-07	6.13534e-06
LBR	0.291891	4.19524e-07	6.13627e-06
MAPK8IP3	0.291878	4.20061e-07	6.13963e-06
MLH3	0.291792	4.23517e-07	6.18113e-06
BNIP2	0.291697	4.27326e-07	6.22826e-06
SGSH	0.291587	4.31847e-07	6.28438e-06
UQCC	0.291579	4.32177e-07	6.28462e-06
C10orf82	0.291557	4.33073e-07	6.29308e-06
PHRF1	0.291539	4.33792e-07	6.29895e-06
GNRHR2	0.291524	4.34412e-07	6.30338e-06
POU2F1	0.291509	4.35037e-07	6.30788e-06
CGB7	0.291447	4.37631e-07	6.33765e-06
MDC1	0.291422	4.38667e-07	6.34672e-06
EDAR	0.291241	4.46262e-07	6.45196e-06
NFKBID	0.291179	4.48888e-07	6.48523e-06
LOC100128191	0.291133	4.50845e-07	6.50882e-06
C1orf220	0.291042	4.54741e-07	6.56033e-06
RBCK1	0.290971	4.57834e-07	6.60019e-06
PRIC285	0.290841	4.63514e-07	6.67728e-06
NSUN5P1	0.290817	4.64546e-07	6.68733e-06
ZNF764	0.290776	4.66362e-07	6.70865e-06
ID3	0.290759	4.67118e-07	6.71469e-06
KAZALD1	0.290698	4.69802e-07	6.7466e-06
CC2D1A	0.290694	4.70011e-07	6.7466e-06
ZNF600	0.290586	4.74798e-07	6.80556e-06
PRKCG	0.290514	4.78062e-07	6.84743e-06
FAM122C	0.290426	4.82046e-07	6.89956e-06
PIWIL4	0.29039	4.83689e-07	6.91633e-06
LOC646851	0.290385	4.83909e-07	6.91633e-06
BMP2	0.290207	4.92134e-07	7.02387e-06
CCDC114	0.290068	4.98632e-07	7.10648e-06
TMSB15B	0.289854	5.08798e-07	7.23592e-06
PIGL	0.28982	5.10437e-07	7.25408e-06
DDX5	0.289616	5.20369e-07	7.37429e-06
GGN	0.289596	5.21351e-07	7.38298e-06
ABCC10	0.289531	5.24561e-07	7.41795e-06
MATN4	0.289516	5.25291e-07	7.42303e-06
PRSS50	0.289454	5.2838e-07	7.46141e-06
C7orf53	0.289268	5.37712e-07	7.5825e-06
RBM19	0.288856	5.58953e-07	7.87648e-06
HDAC7	0.288447	5.80856e-07	8.16788e-06
CASP2	0.288304	5.88706e-07	8.26666e-06
HAR1A	0.288228	5.92864e-07	8.31405e-06
ABHD12	0.288228	5.92911e-07	8.31405e-06
PI4KAP1	0.288215	5.93591e-07	8.31775e-06
LOC100190939	0.288084	6.00957e-07	8.41507e-06
EPS8L1	0.287791	6.17674e-07	8.61903e-06
SLC29A2	0.287622	6.27525e-07	8.73807e-06
ZNF10	0.287615	6.27892e-07	8.73807e-06
ZNF780A	0.287536	6.32567e-07	8.79009e-06
ZFC3H1	0.28752	6.33523e-07	8.79118e-06
TP53I13	0.28748	6.35893e-07	8.81796e-06
ADAMTS13	0.287462	6.36993e-07	8.82709e-06
CYP2D7P1	0.287384	6.41653e-07	8.87938e-06
ADAMTS8	0.287289	6.47333e-07	8.94561e-06
ZNF594	0.287267	6.48674e-07	8.95178e-06
AMY2B	0.28719	6.53383e-07	9.00437e-06
UBTF	0.286906	6.70902e-07	9.23309e-06
ZNF266	0.286859	6.73871e-07	9.26757e-06
ILKAP	0.28661	6.89667e-07	9.4718e-06
UCP3	0.286496	6.97016e-07	9.55962e-06
NAA20	0.286481	6.98042e-07	9.56059e-06
IFT140	0.286462	6.99225e-07	9.57025e-06
ARRDC1	0.28645	7.00013e-07	9.57449e-06
PCDH10	0.28644	7.00661e-07	9.57682e-06
CHGB	0.286399	7.03384e-07	9.60747e-06
BTBD7	0.286382	7.04514e-07	9.61635e-06
FAM41C	0.286304	7.09641e-07	9.67973e-06
KRT10	0.2862	7.16503e-07	9.76004e-06
FAM83H	0.286152	7.1975e-07	9.79094e-06
CCDC137	0.286004	7.29671e-07	9.91916e-06
ZNF354A	0.285919	7.35498e-07	9.99159e-06
ATOH8	0.28586	7.39557e-07	1.00399e-05
PLEKHN1	0.285787	7.44564e-07	1.00874e-05
ZDHHC17	0.285608	7.57041e-07	1.02426e-05
MEX3A	0.285499	7.64751e-07	1.03259e-05
SCAND1	0.285425	7.69981e-07	1.03896e-05
SMOX	0.285371	7.73861e-07	1.04279e-05
C8ORFK29	0.285207	7.85705e-07	1.0559e-05
C14orf101	0.285131	7.91238e-07	1.06191e-05
ISYNA1	0.285107	7.92998e-07	1.06356e-05
C7orf51	0.285037	7.98153e-07	1.06833e-05
PDLIM7	0.284758	8.19103e-07	1.09268e-05
ZNF263	0.284751	8.19616e-07	1.09268e-05
NANOS1	0.284692	8.24107e-07	1.09793e-05
TCTE3	0.284663	8.26284e-07	1.1001e-05
CBFB	0.28465	8.27288e-07	1.10071e-05
SLC10A4	0.284608	8.30506e-07	1.10425e-05
C6orf41	0.284473	8.40931e-07	1.11663e-05
CRTC2	0.284433	8.44069e-07	1.12005e-05
ENC1	0.28433	8.521e-07	1.12996e-05
ZNF212	0.28409	8.71239e-07	1.15077e-05
ATP8B3	0.283341	9.33416e-07	1.22884e-05
AGAP7	0.283281	9.38587e-07	1.23356e-05
GOLGA6L10	0.283278	9.3885e-07	1.23356e-05
DHX16	0.28313	9.51769e-07	1.2489e-05
STAT2	0.283004	9.6283e-07	1.26176e-05
C7orf57	0.282983	9.64709e-07	1.26337e-05
SPAG8	0.282976	9.65323e-07	1.26337e-05
DFFB	0.282953	9.67346e-07	1.2652e-05
SLC2A4RG	0.282895	9.7248e-07	1.27025e-05
C20orf118	0.282869	9.74861e-07	1.27193e-05
HSP90AB4P	0.282749	9.85637e-07	1.28325e-05
ROMO1	0.28267	9.92782e-07	1.29171e-05
NLGN2	0.282592	9.99984e-07	1.2994e-05
TMEM175	0.282404	1.01735e-06	1.31939e-05
DDX56	0.28234	1.02334e-06	1.3263e-05
LOC285074	0.282212	1.03537e-06	1.34103e-05
POM121	0.282197	1.03682e-06	1.34204e-05
ARRDC4	0.282169	1.03946e-06	1.34458e-05
IL20RA	0.28214	1.04225e-06	1.34732e-05
MKS1	0.282078	1.04817e-06	1.35323e-05
QRICH2	0.282004	1.05528e-06	1.36152e-05
SCT	0.281982	1.05742e-06	1.36341e-05
GCK	0.281966	1.05901e-06	1.36458e-05
LAT	0.281931	1.06233e-06	1.36798e-05
ITGA2B	0.281896	1.06575e-06	1.37151e-05
DSCR6	0.281839	1.07135e-06	1.37782e-05
LRGUK	0.281555	1.09951e-06	1.41223e-05
LOC100216545	0.281505	1.10455e-06	1.41688e-05
CCDC17	0.281422	1.11295e-06	1.42517e-05
EWSR1	0.281388	1.11645e-06	1.42849e-05
CTU1	0.281261	1.12939e-06	1.44412e-05
CSRNP2	0.281079	1.14832e-06	1.46272e-05
ZDHHC8	0.281061	1.15027e-06	1.46428e-05
SYCP2	0.281011	1.15546e-06	1.46971e-05
ZCCHC14	0.280959	1.16102e-06	1.47421e-05
TIGD7	0.280889	1.16843e-06	1.48267e-05
FAM22A	0.280843	1.1733e-06	1.48791e-05
CHD1	0.280797	1.17819e-06	1.49223e-05
TM4SF4	0.280681	1.19077e-06	1.5072e-05
IRS1	0.280571	1.20273e-06	1.52139e-05
TPTE2	0.280535	1.20668e-06	1.52541e-05
LOC400931	0.280506	1.20987e-06	1.52807e-05
VPS37B	0.280502	1.21031e-06	1.52807e-05
SMAD7	0.28047	1.21388e-06	1.53161e-05
SPDYE1	0.280238	1.23977e-06	1.56034e-05
ANKRD36	0.280096	1.25587e-06	1.57863e-05
RBM44	0.280088	1.25677e-06	1.57877e-05
C5orf39	0.280075	1.25819e-06	1.57956e-05
LOC144486	0.280018	1.26479e-06	1.58686e-05
ANKZF1	0.27986	1.28301e-06	1.60769e-05
LPPR2	0.279821	1.28755e-06	1.61238e-05
BTBD12	0.279561	1.31832e-06	1.64884e-05
BMP8B	0.279333	1.34586e-06	1.68224e-05
FAM116B	0.279243	1.35677e-06	1.69376e-05
GPSM1	0.279229	1.35849e-06	1.69486e-05
FAM57B	0.279183	1.3642e-06	1.70091e-05
ZNF169	0.279129	1.37093e-06	1.70821e-05
CTXN1	0.279122	1.37176e-06	1.70821e-05
LRFN5	0.279033	1.38286e-06	1.71883e-05
NAA25	0.279025	1.38384e-06	1.71898e-05
TMC2	0.278981	1.38934e-06	1.72283e-05
C1orf152	0.27898	1.38951e-06	1.72283e-05
NKX3-1	0.278968	1.39098e-06	1.72357e-05
ZNF579	0.278758	1.41767e-06	1.75537e-05
AAAS	0.278752	1.41839e-06	1.75537e-05
ZNF558	0.278739	1.42007e-06	1.75637e-05
MEG3	0.27872	1.42252e-06	1.75831e-05
C9orf170	0.278652	1.43135e-06	1.76812e-05
DUS3L	0.27854	1.44589e-06	1.78499e-05
ZMYND19	0.278317	1.47523e-06	1.81595e-05
ZNF282	0.278316	1.47542e-06	1.81595e-05
CAMK2B	0.278315	1.47551e-06	1.81595e-05
POU5F1	0.278289	1.47901e-06	1.81895e-05
DMAP1	0.278277	1.48056e-06	1.81895e-05
SLC4A11	0.278276	1.48067e-06	1.81895e-05
SMG7	0.278201	1.49075e-06	1.83021e-05
DMPK	0.278175	1.49423e-06	1.83336e-05
ZNF789	0.278151	1.49754e-06	1.8363e-05
NNAT	0.278102	1.5041e-06	1.84322e-05
RBMS2	0.278089	1.50584e-06	1.84415e-05
HEATR7A	0.278083	1.50671e-06	1.84415e-05
CNTD1	0.277904	1.53115e-06	1.87178e-05
PROCA1	0.277811	1.54411e-06	1.88532e-05
LOC91316	0.277758	1.55142e-06	1.89079e-05
FOXK2	0.277724	1.55628e-06	1.89539e-05
KCNH2	0.277592	1.57478e-06	1.91227e-05
C6orf147	0.277579	1.57665e-06	1.91268e-05
CCDC73	0.277576	1.57702e-06	1.91268e-05
ZNF839	0.277556	1.57996e-06	1.91392e-05
CST2	0.277477	1.59126e-06	1.92644e-05
ANKMY1	0.277363	1.60761e-06	1.94506e-05
NRXN3	0.277349	1.60959e-06	1.94628e-05
SBK1	0.277324	1.61322e-06	1.9495e-05
GREM2	0.277278	1.61989e-06	1.95638e-05
LOC284233	0.277255	1.62322e-06	1.95921e-05
MNT	0.277146	1.63924e-06	1.97379e-05
VCX3A	0.277068	1.65076e-06	1.98527e-05
ABCA5	0.277008	1.65967e-06	1.9936e-05
WNT16	0.276893	1.67694e-06	2.01313e-05
LOC349114	0.276854	1.68268e-06	2.01881e-05
RAB40AL	0.276716	1.70371e-06	2.04038e-05
ARRDC2	0.276692	1.7074e-06	2.04357e-05
EDC3	0.276602	1.72116e-06	2.05635e-05
POM121L1P	0.276567	1.72668e-06	2.06049e-05
GJD4	0.276505	1.73626e-06	2.07068e-05
ZNF2	0.276332	1.76339e-06	2.09929e-05
LOC541473	0.276185	1.78664e-06	2.12067e-05
SLC25A27	0.275896	1.83341e-06	2.17232e-05
CRYGS	0.275855	1.84022e-06	2.1791e-05
PRR24	0.27571	1.86414e-06	2.20352e-05
LRRC37B	0.275688	1.86779e-06	2.20652e-05
NOG	0.27568	1.86907e-06	2.20674e-05
DENND2A	0.275496	1.90004e-06	2.23802e-05
KIAA0495	0.275405	1.91562e-06	2.25505e-05
EZH2	0.275388	1.91851e-06	2.25713e-05
AHSA2	0.275293	1.93484e-06	2.27166e-05
IKBKB	0.27529	1.9354e-06	2.27166e-05
SNHG3	0.275208	1.94958e-06	2.28696e-05
TRIM24	0.275201	1.95078e-06	2.28703e-05
CST1	0.275122	1.96457e-06	2.30185e-05
CATSPER2	0.275056	1.97606e-06	2.31396e-05
ALKBH6	0.275031	1.98054e-06	2.31649e-05
CNTROB	0.274856	2.01167e-06	2.35153e-05
BCL11A	0.274835	2.01536e-06	2.35446e-05
PRKAR2B	0.274818	2.01833e-06	2.35609e-05
UNC93B1	0.274814	2.0191e-06	2.35609e-05
ZNF248	0.274721	2.03592e-06	2.37295e-05
CCDC96	0.274601	2.05783e-06	2.3943e-05
CARD14	0.274514	2.07372e-06	2.40859e-05
SLC8A2	0.274461	2.08359e-06	2.41866e-05
WBSCR28	0.274454	2.08482e-06	2.41868e-05
FLJ42627	0.274424	2.09044e-06	2.4238e-05
CLK1	0.274367	2.1009e-06	2.4331e-05
MIR17HG	0.274286	2.11609e-06	2.44928e-05
ZNF77	0.274246	2.12358e-06	2.45653e-05
ATG2B	0.274237	2.12537e-06	2.45718e-05
JAK3	0.274184	2.13536e-06	2.4673e-05
ATAD5	0.274167	2.13857e-06	2.46959e-05
SPRN	0.274154	2.14102e-06	2.471e-05
RBM38	0.274142	2.14339e-06	2.4723e-05
MBL1P	0.274114	2.1486e-06	2.47689e-05
SLC12A9	0.274083	2.15468e-06	2.48104e-05
ADCK5	0.274018	2.16699e-06	2.49378e-05
MAMDC4	0.273856	2.19843e-06	2.52561e-05
KDM2A	0.273702	2.22865e-06	2.55739e-05
FLJ26850	0.273691	2.23089e-06	2.55745e-05
SPAG6	0.273689	2.23126e-06	2.55745e-05
FITM1	0.27363	2.24295e-06	2.56809e-05
LOC150568	0.273613	2.24634e-06	2.57032e-05
TMEM216	0.273554	2.25804e-06	2.58077e-05
PTBP2	0.273508	2.26723e-06	2.58979e-05
GOLGA2B	0.273417	2.28556e-06	2.60627e-05
C4orf23	0.273383	2.29244e-06	2.61262e-05
DENND3	0.273308	2.30773e-06	2.62855e-05
CGB5	0.273227	2.32431e-06	2.64443e-05
EHMT1	0.273186	2.33266e-06	2.65243e-05
RANBP3	0.273156	2.33891e-06	2.65802e-05
SAPS3	0.273144	2.34149e-06	2.65944e-05
PCF11	0.273133	2.34376e-06	2.65965e-05
ERAS	0.273129	2.34451e-06	2.65965e-05
ARHGEF1	0.273124	2.34565e-06	2.65965e-05
STX10	0.273093	2.35207e-06	2.66542e-05
KCNMB3	0.272911	2.39018e-06	2.70554e-05
TREX2	0.272743	2.42586e-06	2.74282e-05
ZNF493	0.272726	2.42949e-06	2.74537e-05
CRIP2	0.272662	2.44319e-06	2.75931e-05
FAM200A	0.272654	2.44506e-06	2.75986e-05
ALDOC	0.27263	2.45011e-06	2.76245e-05
DCAF4L1	0.27259	2.45873e-06	2.7706e-05
THBD	0.272576	2.46194e-06	2.77266e-05
GOLGA3	0.272475	2.48386e-06	2.7942e-05
GNG3	0.272442	2.49104e-06	2.8007e-05
C18orf54	0.272429	2.49405e-06	2.80252e-05
FAM169A	0.272403	2.4996e-06	2.80557e-05
LOC221442	0.272397	2.50097e-06	2.80557e-05
ZNF354B	0.272361	2.50895e-06	2.81137e-05
EPHX3	0.272323	2.51745e-06	2.81798e-05
WSB1	0.272316	2.51895e-06	2.81798e-05
PLAC8L1	0.272315	2.51907e-06	2.81798e-05
POU5F1B	0.272307	2.52092e-06	2.81848e-05
EDEM2	0.272249	2.53393e-06	2.83144e-05
CACNA1G	0.272213	2.54183e-06	2.83868e-05
WNT10B	0.271925	2.60707e-06	2.90668e-05
LOC100240735	0.271858	2.62253e-06	2.92229e-05
USF1	0.271696	2.66021e-06	2.95959e-05
PXMP4	0.271695	2.66044e-06	2.95959e-05
SMEK1	0.271634	2.67477e-06	2.97389e-05
C2orf39	0.271598	2.68312e-06	2.98151e-05
ANGEL2	0.271571	2.68947e-06	2.98691e-05
SNRNP35	0.271534	2.69837e-06	2.99513e-05
GPRIN2	0.2712	2.77852e-06	3.07558e-05
GUSBP3	0.271186	2.78193e-06	3.07765e-05
LOC284440	0.271174	2.78499e-06	3.07932e-05
KHNYN	0.271118	2.7987e-06	3.08937e-05
CHD2	0.271074	2.8093e-06	3.09936e-05
CCDC61	0.271026	2.82121e-06	3.10912e-05
HCN3	0.271017	2.82356e-06	3.10931e-05
SMAD3	0.270977	2.83341e-06	3.11737e-05
OR2A1	0.270852	2.86451e-06	3.14986e-05
PSD2	0.270744	2.89192e-06	3.17825e-05
FHAD1	0.270694	2.90452e-06	3.18686e-05
OR2A9P	0.270587	2.93174e-06	3.2132e-05
C10orf88	0.270432	2.97185e-06	3.25182e-05
ZBTB48	0.270381	2.98504e-06	3.26447e-05
LRRC37A	0.270345	2.99461e-06	3.27315e-05
IER5L	0.270245	3.02076e-06	3.29274e-05
MOBKL2C	0.270215	3.02864e-06	3.29661e-05
WDR73	0.270213	3.02914e-06	3.29661e-05
GRIN2D	0.270213	3.02924e-06	3.29661e-05
ZNF513	0.270081	3.06433e-06	3.33117e-05
ZNF707	0.27007	3.06739e-06	3.33268e-05
CELSR3	0.269967	3.09502e-06	3.35542e-05
NFKBIL2	0.269873	3.1204e-06	3.38111e-05
YTHDC1	0.269862	3.12363e-06	3.38277e-05
C14orf93	0.269852	3.12619e-06	3.38372e-05
LOC92659	0.269766	3.14976e-06	3.40656e-05
CDAN1	0.269763	3.15069e-06	3.40656e-05
CACNG6	0.2697	3.16807e-06	3.4235e-05
AGBL2	0.26957	3.20418e-06	3.45692e-05
SEC61A2	0.269556	3.20798e-06	3.45916e-05
C17orf65	0.269504	3.22267e-06	3.47126e-05
FLRT3	0.269443	3.2396e-06	3.48762e-05
VSIG8	0.269404	3.25063e-06	3.49609e-05
BAI2	0.269403	3.25096e-06	3.49609e-05
TRIM45	0.269249	3.29482e-06	3.53377e-05
ZNF30	0.269223	3.30236e-06	3.53996e-05
KCTD17	0.269217	3.30415e-06	3.53998e-05
U2AF1	0.269196	3.31017e-06	3.54454e-05
HEXDC	0.269128	3.32967e-06	3.56352e-05
TMEM151B	0.269073	3.34576e-06	3.57882e-05
LASS5	0.269045	3.35397e-06	3.58568e-05
DUSP28	0.26894	3.38462e-06	3.61653e-05
GDF11	0.268901	3.39606e-06	3.62681e-05
KCNC3	0.268882	3.40187e-06	3.63108e-05
UBXN11	0.268786	3.43023e-06	3.6594e-05
WNK2	0.268776	3.43321e-06	3.6599e-05
PKP3	0.268772	3.43435e-06	3.6599e-05
CRTC1	0.268726	3.44812e-06	3.67261e-05
CDK11B	0.268704	3.45482e-06	3.6778e-05
MIB2	0.268677	3.46297e-06	3.68452e-05
REV1	0.268598	3.48682e-06	3.70792e-05
HIF3A	0.268516	3.51148e-06	3.73216e-05
LOC153684	0.268326	3.56983e-06	3.78814e-05
GSDMB	0.268311	3.57447e-06	3.79105e-05
ABHD11	0.26828	3.58406e-06	3.79922e-05
TTC18	0.268203	3.60805e-06	3.81847e-05
C17orf86	0.26811	3.63744e-06	3.84359e-05
H2AFB1	0.268014	3.66775e-06	3.86746e-05
FAM122B	0.267919	3.6979e-06	3.89542e-05
C3orf45	0.267885	3.70903e-06	3.90096e-05
AGAP8	0.267884	3.70926e-06	3.90096e-05
ZNF652	0.267873	3.71272e-06	3.90242e-05
C17orf85	0.267778	3.74335e-06	3.93062e-05
PRR14	0.267746	3.75383e-06	3.93956e-05
NCKAP5L	0.267732	3.75824e-06	3.94212e-05
ZNF449	0.26765	3.78498e-06	3.96601e-05
KRT8	0.267508	3.832e-06	4.00903e-05
ZNF506	0.267507	3.83204e-06	4.00903e-05
NEIL1	0.267493	3.83668e-06	4.01179e-05
ZNF71	0.267436	3.85588e-06	4.02976e-05
CNN2	0.267351	3.88409e-06	4.05501e-05
ZNF333	0.267308	3.89867e-06	4.06598e-05
GK5	0.26725	3.91832e-06	4.08223e-05
DAPK3	0.267218	3.92912e-06	4.09128e-05
C7orf26	0.267185	3.9404e-06	4.09884e-05
NVL	0.267171	3.94511e-06	4.1016e-05
C1orf91	0.267112	3.96514e-06	4.11816e-05
LRIT3	0.267092	3.97214e-06	4.12328e-05
HOXC8	0.267066	3.98082e-06	4.13015e-05
CACNG4	0.267031	3.99289e-06	4.13839e-05
CLK4	0.267001	4.00326e-06	4.14699e-05
FAM166A	0.266954	4.01946e-06	4.16162e-05
LOC284009	0.266897	4.03921e-06	4.17548e-05
ZNF605	0.266895	4.04019e-06	4.17548e-05
FUT1	0.266892	4.04119e-06	4.17548e-05
KIFC2	0.266878	4.04597e-06	4.17827e-05
MST1P2	0.266857	4.05326e-06	4.18363e-05
RBAK	0.266827	4.06378e-06	4.19233e-05
ZNF83	0.266789	4.07714e-06	4.20395e-05
GCNT7	0.266781	4.08014e-06	4.20487e-05
LPAR6	0.266766	4.08541e-06	4.20814e-05
DDX12	0.266677	4.11683e-06	4.23832e-05
BLOC1S3	0.266669	4.11969e-06	4.23909e-05
CEP290	0.266658	4.12353e-06	4.24087e-05
PSRC1	0.266651	4.12585e-06	4.24107e-05
FAM111A	0.266606	4.1419e-06	4.25538e-05
HSPB9	0.26648	4.18699e-06	4.29554e-05
SYCP3	0.266479	4.18743e-06	4.29554e-05
SFRS13A	0.266431	4.20496e-06	4.31133e-05
MGEA5	0.26641	4.21247e-06	4.31681e-05
FAM47C	0.266377	4.22452e-06	4.32695e-05
AP4M1	0.266287	4.25707e-06	4.35805e-05
FANCG	0.266258	4.26768e-06	4.36668e-05
MCF2L	0.266087	4.33109e-06	4.42372e-05
ORAI2	0.265955	4.38045e-06	4.47065e-05
NSUN6	0.265891	4.40445e-06	4.49285e-05
MTF2	0.265853	4.41906e-06	4.50317e-05
ZC3H12B	0.265841	4.42349e-06	4.5032e-05
SCEL	0.265829	4.42801e-06	4.5032e-05
HEXIM1	0.265829	4.42809e-06	4.5032e-05
C1orf213	0.265801	4.43862e-06	4.51162e-05
LOC100133161	0.26565	4.49672e-06	4.56836e-05
MUC16	0.26559	4.51965e-06	4.58932e-05
ZNF862	0.265501	4.55452e-06	4.62239e-05
C3orf35	0.265482	4.562e-06	4.62764e-05
LOC285359	0.265474	4.5651e-06	4.62843e-05
OR10AD1	0.26543	4.58232e-06	4.64119e-05
TPPP3	0.265356	4.61152e-06	4.66605e-05
TRIM65	0.26531	4.62969e-06	4.68207e-05
EML3	0.265298	4.63449e-06	4.68456e-05
ZNF451	0.26523	4.66138e-06	4.70699e-05
RABL2B	0.265082	4.72105e-06	4.76483e-05
NEK8	0.26506	4.72977e-06	4.77123e-05
PPFIA3	0.26488	4.80314e-06	4.84036e-05
SLTM	0.264845	4.81755e-06	4.85245e-05
SETD6	0.264812	4.831e-06	4.86355e-05
ATN1	0.264783	4.84318e-06	4.87091e-05
TTC14	0.264704	4.87614e-06	4.9016e-05
BMS1P5	0.264624	4.90955e-06	4.93271e-05
ZRANB2	0.264599	4.91971e-06	4.93714e-05
SPDYA	0.264595	4.92136e-06	4.93714e-05
TMC7	0.26456	4.93628e-06	4.94963e-05
SLC26A10	0.264523	4.95179e-06	4.96269e-05
CASZ1	0.264458	4.97953e-06	4.988e-05
RNF31	0.264389	5.00905e-06	5.01506e-05
ZNF557	0.264316	5.04014e-06	5.04367e-05
BMP6	0.264265	5.06202e-06	5.0605e-05
RHBDF1	0.264074	5.14507e-06	5.14096e-05
GATAD1	0.264053	5.15449e-06	5.14781e-05
NKTR	0.263933	5.2074e-06	5.19547e-05
CAPN13	0.263912	5.21683e-06	5.20228e-05
ZNF389	0.263847	5.24577e-06	5.22593e-05
ZNF131	0.263819	5.25814e-06	5.23328e-05
LOC678655	0.263755	5.28681e-06	5.25882e-05
MBOAT1	0.263747	5.29062e-06	5.25882e-05
GEFT	0.263744	5.29191e-06	5.25882e-05
ENO3	0.263712	5.30638e-06	5.27058e-05
NECAB1	0.263687	5.31769e-06	5.2792e-05
GTF2H4	0.263677	5.32242e-06	5.28128e-05
ZNF599	0.263547	5.38131e-06	5.33442e-05
SETD5	0.263462	5.42041e-06	5.36666e-05
EFCAB10	0.263403	5.44762e-06	5.38682e-05
CXXC1	0.26338	5.45823e-06	5.3945e-05
TUBD1	0.263357	5.46914e-06	5.39744e-05
CFLP1	0.2633	5.49578e-06	5.41839e-05
C17orf68	0.263278	5.50603e-06	5.42316e-05
LOC644165	0.26326	5.51435e-06	5.42601e-05
MAK	0.263058	5.60965e-06	5.51707e-05
RGS9	0.263045	5.61598e-06	5.51737e-05
PKD1	0.263044	5.61635e-06	5.51737e-05
ZDHHC14	0.263008	5.63347e-06	5.52872e-05
HAR1B	0.263004	5.6353e-06	5.52872e-05
VAMP1	0.262883	5.6937e-06	5.56965e-05
C7orf27	0.262862	5.70396e-06	5.57695e-05
RPS21	0.262648	5.80822e-06	5.67336e-05
CABP7	0.262511	5.87579e-06	5.73097e-05
PSMG3	0.26245	5.90661e-06	5.75781e-05
PRKD2	0.262445	5.90906e-06	5.75781e-05
AUP1	0.2624	5.93156e-06	5.77411e-05
C9orf100	0.26236	5.95184e-06	5.79104e-05
TRIM3	0.262343	5.9602e-06	5.79282e-05
FAM192A	0.262341	5.96096e-06	5.79282e-05
MEF2B	0.262336	5.96378e-06	5.79282e-05
ZBTB40	0.26232	5.97172e-06	5.7963e-05
ZGLP1	0.262306	5.97885e-06	5.80041e-05
ZNF598	0.262269	5.9974e-06	5.81559e-05
POLR2J3	0.262252	6.00599e-06	5.8211e-05
RBBP6	0.262214	6.0255e-06	5.83436e-05
RBMXL2	0.262194	6.03562e-06	5.83906e-05
KIAA1310	0.262188	6.03897e-06	5.83906e-05
SPEN	0.262141	6.06276e-06	5.85435e-05
TMPRSS9	0.262139	6.06368e-06	5.85435e-05
ANKRD53	0.26205	6.10966e-06	5.89589e-05
RANGAP1	0.262002	6.13449e-06	5.91416e-05
PCOLCE	0.261937	6.16857e-06	5.94415e-05
ATP6AP1L	0.261921	6.17681e-06	5.94922e-05
GNRH1	0.261893	6.19153e-06	5.96054e-05
FAM13AOS	0.261834	6.22229e-06	5.98727e-05
EIF6	0.261735	6.27435e-06	6.03446e-05
ZBTB8B	0.261649	6.32036e-06	6.06706e-05
C2orf81	0.261637	6.32663e-06	6.07017e-05
PVRL1	0.261561	6.3673e-06	6.10335e-05
ZNF167	0.261517	6.39077e-06	6.12027e-05
CIRBP	0.261511	6.39413e-06	6.12027e-05
LOC100268168	0.261419	6.44409e-06	6.16515e-05
ZBTB17	0.261378	6.4665e-06	6.18243e-05
MLLT4	0.261374	6.46833e-06	6.18243e-05
CRAMP1L	0.261346	6.48393e-06	6.19438e-05
CASKIN1	0.261224	6.55074e-06	6.24362e-05
FLJ32063	0.261213	6.55681e-06	6.24612e-05
C1orf66	0.261099	6.62009e-06	6.30341e-05
RBM41	0.261086	6.62762e-06	6.30542e-05
TBC1D26	0.261084	6.6285e-06	6.30542e-05
TP53TG5	0.261066	6.63855e-06	6.30899e-05
ZNF485	0.260996	6.67787e-06	6.33733e-05
CPT1B	0.260979	6.68761e-06	6.34357e-05
TEAD2	0.260814	6.78101e-06	6.42911e-05
SRRM5	0.260734	6.82652e-06	6.4692e-05
C7orf71	0.260667	6.86523e-06	6.49973e-05
N4BP2L1	0.260655	6.87221e-06	6.50327e-05
C6orf163	0.260574	6.91888e-06	6.54125e-05
PRSS53	0.260475	6.97699e-06	6.58376e-05
BCL2L1	0.260437	6.99927e-06	6.59856e-05
C1orf133	0.260344	7.05379e-06	6.64622e-05
MTMR7	0.26034	7.05647e-06	6.64622e-05
WBSCR26	0.260319	7.06897e-06	6.65487e-05
KCNH1	0.260237	7.11789e-06	6.69778e-05
TRIM52	0.260186	7.14815e-06	6.72179e-05
LOC723809	0.260183	7.15012e-06	6.72179e-05
SH3GLB2	0.260176	7.15445e-06	6.7227e-05
NME3	0.260094	7.20344e-06	6.75922e-05
PFDN4	0.259987	7.26862e-06	6.81399e-05
SIVA1	0.259965	7.282e-06	6.82334e-05
ADAM20	0.259919	7.31028e-06	6.84664e-05
KCP	0.259857	7.34825e-06	6.87584e-05
ZNF732	0.259857	7.34833e-06	6.87584e-05
ADIG	0.259797	7.38513e-06	6.9006e-05
GRM5	0.259783	7.39365e-06	6.90533e-05
DLX3	0.259734	7.4239e-06	6.92713e-05
MAPK7	0.259714	7.43677e-06	6.9359e-05
ZNF578	0.259677	7.45967e-06	6.95079e-05
BFSP1	0.259536	7.54829e-06	7.02355e-05
EREG	0.259456	7.59925e-06	7.06441e-05
TARBP1	0.259202	7.76236e-06	7.20601e-05
BCL7C	0.259144	7.7997e-06	7.23731e-05
ZMYM3	0.259068	7.84944e-06	7.2801e-05
GRHL1	0.259017	7.88293e-06	7.30777e-05
KCNAB3	0.258927	7.94237e-06	7.35266e-05
NUDT13	0.258917	7.94884e-06	7.35525e-05
MTSS1	0.258772	8.04586e-06	7.43386e-05
TACSTD2	0.258768	8.04865e-06	7.43386e-05
C17orf107	0.25874	8.06726e-06	7.44419e-05
FAM133B	0.258685	8.10459e-06	7.47519e-05
AEBP1	0.258541	8.20208e-06	7.56163e-05
NFATC4	0.258412	8.29075e-06	7.63634e-05
ELMOD3	0.25834	8.34053e-06	7.67865e-05
PIP	0.258285	8.37904e-06	7.70702e-05
GDI1	0.258273	8.38738e-06	7.71115e-05
GTF3C5	0.258168	8.46108e-06	7.77178e-05
SF3B4	0.258132	8.48638e-06	7.79002e-05
C11orf63	0.258061	8.53653e-06	7.8303e-05
FAM83E	0.258049	8.54512e-06	7.83459e-05
ATP2C2	0.258004	8.57696e-06	7.85659e-05
MAD1L1	0.257978	8.59563e-06	7.8665e-05
TRAF2	0.257968	8.60322e-06	7.86984e-05
RCN3	0.257956	8.61137e-06	7.8737e-05
NYNRIN	0.257803	8.722e-06	7.96031e-05
HM13	0.25771	8.7892e-06	8.00779e-05
MUC5B	0.257709	8.79001e-06	8.00779e-05
TDG	0.257699	8.79769e-06	8.01114e-05
IL28RA	0.257607	8.86509e-06	8.06518e-05
TOP3A	0.257566	8.89533e-06	8.08452e-05
BMP7	0.257562	8.89764e-06	8.08452e-05
ZNF250	0.257561	8.89846e-06	8.08452e-05
FAM48A	0.257444	8.98557e-06	8.15149e-05
E2F4	0.25744	8.98846e-06	8.15149e-05
POM121L9P	0.257394	9.02283e-06	8.17896e-05
ZNF540	0.257253	9.12915e-06	8.26785e-05
KLRA1	0.257239	9.13958e-06	8.27355e-05
EPHB6	0.257211	9.16084e-06	8.28905e-05
RPL21P44	0.257176	9.18712e-06	8.30908e-05
GOLGA6L5	0.257122	9.22856e-06	8.34279e-05
SFRS11	0.257074	9.26526e-06	8.36841e-05
HS3ST6	0.257066	9.27147e-06	8.37024e-05
OR5K2	0.257029	9.30004e-06	8.39225e-05
NFAT5	0.257009	9.31582e-06	8.4027e-05
IRGQ	0.256956	9.35621e-06	8.43533e-05
NUMBL	0.256933	9.37401e-06	8.44378e-05
LRRC45	0.256873	9.42114e-06	8.48242e-05
FZD9	0.256808	9.47206e-06	8.5206e-05
HIST1H3I	0.256711	9.54812e-06	8.58118e-05
RHOT2	0.256705	9.55283e-06	8.58118e-05
CCDC120	0.2567	9.55655e-06	8.58118e-05
SSBP4	0.256574	9.657e-06	8.66749e-05
PPP1R13B	0.256527	9.69474e-06	8.69357e-05
ABCA7	0.2565	9.71595e-06	8.70869e-05
TBC1D8	0.256487	9.72611e-06	8.7139e-05
PRICKLE4	0.256467	9.74224e-06	8.72445e-05
LOC401588	0.256413	9.78622e-06	8.756e-05
ROBO3	0.256395	9.80077e-06	8.7651e-05
C17orf72	0.256377	9.81512e-06	8.77401e-05
C10orf95	0.256298	9.87937e-06	8.82357e-05
ACD	0.256232	9.93368e-06	8.86417e-05
KDM6B	0.256184	9.97293e-06	8.89321e-05
FOXC1	0.256181	9.9751e-06	8.89321e-05
FAM123B	0.256172	9.98296e-06	8.89625e-05
SNHG12	0.25614	1.00096e-05	8.91602e-05
UPK3BL	0.256025	1.01045e-05	8.99252e-05
LENG9	0.255953	1.01651e-05	9.04249e-05
DLEC1	0.255908	1.02024e-05	9.07162e-05
CABIN1	0.255837	1.02627e-05	9.1171e-05
RPL32P3	0.255796	1.02968e-05	9.14338e-05
CD160	0.255699	1.03799e-05	9.20086e-05
STRN4	0.255615	1.04521e-05	9.25663e-05
KLHL29	0.255589	1.0474e-05	9.27198e-05
TNRC6C	0.255514	1.05389e-05	9.32529e-05
SLC26A11	0.255451	1.05943e-05	9.36185e-05
CCDC14	0.255428	1.06138e-05	9.37497e-05
ZNF70	0.255338	1.06927e-05	9.42802e-05
ZNF394	0.255332	1.06981e-05	9.42865e-05
HAUS3	0.255274	1.07492e-05	9.46947e-05
C8orf48	0.255251	1.07695e-05	9.47934e-05
ZNF780B	0.255251	1.07698e-05	9.47934e-05
IRF7	0.255174	1.08383e-05	9.5354e-05
ADAT2	0.255161	1.085e-05	9.54156e-05
ARID2	0.255128	1.08788e-05	9.55493e-05
C15orf62	0.255127	1.08796e-05	9.55493e-05
RAP1GAP2	0.255008	1.09865e-05	9.64465e-05
ZFP2	0.254967	1.1024e-05	9.67079e-05
USP6	0.254965	1.1026e-05	9.67079e-05
SCGB3A1	0.254872	1.11104e-05	9.74055e-05
PPWD1	0.254847	1.1133e-05	9.75233e-05
NUP50	0.254846	1.11336e-05	9.75233e-05
KIAA1712	0.254809	1.11674e-05	9.77774e-05
LLGL2	0.254768	1.12059e-05	9.80711e-05
SLC17A9	0.254703	1.1265e-05	9.85454e-05
LUC7L2	0.254631	1.13317e-05	9.89674e-05
LZTR1	0.25463	1.1333e-05	9.89674e-05
C1orf204	0.254539	1.14175e-05	9.9618e-05
ZNF12	0.254468	1.14845e-05	0.000100043
KLHL30	0.254417	1.15322e-05	0.000100401
ZNF302	0.25437	1.15772e-05	0.000100668
REPIN1	0.254369	1.1578e-05	0.000100668
ZNF286A	0.254337	1.16088e-05	0.000100892
GLCCI1	0.254327	1.16181e-05	0.000100928
C21orf81	0.254315	1.16293e-05	0.000100982
ESR2	0.254269	1.16737e-05	0.000101288
JUP	0.254222	1.17184e-05	0.000101536
RNF24	0.254215	1.17247e-05	0.000101547
CCNO	0.254121	1.1816e-05	0.000102248
OR6B1	0.254015	1.19186e-05	0.00010287
DIS3L2	0.253933	1.19988e-05	0.000103517
DEDD	0.253843	1.20872e-05	0.000104235
STK36	0.253836	1.2094e-05	0.000104249
CCNL1	0.253785	1.21448e-05	0.000104627
DAZAP1	0.253665	1.22647e-05	0.000105584
MOGS	0.253649	1.22808e-05	0.000105677
NCRNA00051	0.253593	1.23371e-05	0.000106116
MAP3K12	0.253327	1.26072e-05	0.0001083
SOLH	0.253161	1.27796e-05	0.00010964
KCNQ1OT1	0.253131	1.28105e-05	0.000109857
TIGD1	0.253105	1.28378e-05	0.000109998
MAPKBP1	0.253098	1.28454e-05	0.000110016
PABPC4L	0.253082	1.28618e-05	0.000110066
INO80E	0.253081	1.28623e-05	0.000110066
SCARF2	0.253074	1.28704e-05	0.000110088
VWA1	0.253038	1.29083e-05	0.000110365
WHSC1	0.252971	1.2979e-05	0.000110875
GRIK2	0.25295	1.30008e-05	0.000111014
MSTO1	0.252941	1.30103e-05	0.000111048
FBXO24	0.252917	1.30358e-05	0.000111218
PCBP4	0.252895	1.30595e-05	0.000111373
NR2C2AP	0.252797	1.31642e-05	0.00011217
KRT15	0.252761	1.32029e-05	0.000112452
PPP1R14C	0.252687	1.32825e-05	0.000113082
UNC13D	0.252656	1.33159e-05	0.00011327
KIAA1009	0.252601	1.33752e-05	0.000113726
CTPS2	0.252536	1.34464e-05	0.000114283
ANKS3	0.252407	1.35885e-05	0.000115209
LOC100132832	0.2524	1.35957e-05	0.000115209
TJAP1	0.252355	1.36453e-05	0.000115581
STRC	0.252259	1.37524e-05	0.000116439
LOC284749	0.252181	1.38401e-05	0.000117132
ST7OT4	0.252124	1.3904e-05	0.000117623
ZNF502	0.252052	1.39848e-05	0.000118257
RAVER1	0.251971	1.40775e-05	0.00011899
LTK	0.251898	1.41611e-05	0.000119495
SFRS12	0.251888	1.4173e-05	0.000119532
C12orf63	0.251884	1.41775e-05	0.000119532
C15orf56	0.251846	1.42208e-05	0.000119777
ZNF547	0.251843	1.42244e-05	0.000119777
UTS2R	0.251792	1.42838e-05	0.000120176
SNPH	0.251731	1.43535e-05	0.000120661
TRIM29	0.251687	1.44053e-05	0.000121046
BEND3	0.251676	1.44177e-05	0.000121099
NFKBIZ	0.251591	1.45172e-05	0.000121825
CHERP	0.251585	1.45249e-05	0.000121825
FSCN2	0.251582	1.45285e-05	0.000121825
ZC3H12A	0.25149	1.46365e-05	0.000122628
STK4	0.251425	1.47143e-05	0.000123177
FAM89B	0.251414	1.47267e-05	0.00012323
PBX2	0.251361	1.47903e-05	0.000123658
KIAA0831	0.251326	1.48329e-05	0.000123911
SLC13A4	0.251231	1.4947e-05	0.00012475
ZBTB3	0.251223	1.49565e-05	0.00012475
PHTF2	0.251222	1.49583e-05	0.00012475
CLIC3	0.251173	1.5017e-05	0.000125136
NRSN2	0.25107	1.51432e-05	0.000126082
LOC100129387	0.251049	1.51679e-05	0.000126235
CORT	0.251032	1.51894e-05	0.000126361
TET3	0.250909	1.5341e-05	0.000127358
FLJ10038	0.250767	1.55183e-05	0.00012867
ZNF846	0.250672	1.56375e-05	0.000129444
STAG3L3	0.250585	1.57469e-05	0.000130242
UBE2O	0.250567	1.57697e-05	0.000130323
LOC493754	0.250493	1.5864e-05	0.000131006
N4BP3	0.250492	1.58662e-05	0.000131006
VSNL1	0.250487	1.5872e-05	0.000131006
C17orf70	0.250363	1.60318e-05	0.000132107
SIX5	0.250344	1.60566e-05	0.000132257
C17orf76	0.25027	1.61522e-05	0.000132935
SUGT1L1	0.250246	1.6183e-05	0.000133134
RYR3	0.250212	1.6228e-05	0.000133449
ULK3	0.250197	1.62479e-05	0.000133558
TES	0.250163	1.62913e-05	0.00013386
ATP13A1	0.250045	1.64479e-05	0.000135092
NRG4	0.250027	1.64707e-05	0.000135223
IKZF4	0.24983	1.67336e-05	0.000137325
LOC440944	0.249765	1.68221e-05	0.000137938
DNAH2	0.249748	1.68455e-05	0.000138041
NCAPH2	0.249745	1.68484e-05	0.000138041
AMMECR1L	0.249721	1.68818e-05	0.000138216
PPM1E	0.249665	1.6958e-05	0.000138769
ITPA	0.249647	1.6982e-05	0.000138908
ADNP	0.249631	1.70036e-05	0.000139028
RP1	0.24961	1.70328e-05	0.000139153
MAP3K4	0.249551	1.7114e-05	0.000139703
TAF6L	0.249371	1.73628e-05	0.000141445
RGS12	0.249366	1.73701e-05	0.000141448
2020-09-08	0.249307	1.74513e-05	0.000141993
ZNF75A	0.249126	1.77075e-05	0.000143844
ZNF398	0.249111	1.77279e-05	0.000143897
MSH5	0.249111	1.77284e-05	0.000143897
CHST10	0.249067	1.77908e-05	0.000144345
MECP2	0.249058	1.7804e-05	0.000144394
KCNK7	0.249047	1.78188e-05	0.000144455
VN1R1	0.249028	1.78463e-05	0.000144619
SNTG2	0.248666	1.83715e-05	0.000148695
GPR172B	0.248636	1.84152e-05	0.000148928
C22orf27	0.248625	1.84315e-05	0.000149
MYL9	0.24861	1.8454e-05	0.000149067
ARHGEF19	0.248609	1.84547e-05	0.000149067
ZNF799	0.248581	1.84971e-05	0.00014935
HSF4	0.248574	1.85075e-05	0.000149373
FOSL1	0.248547	1.85469e-05	0.00014963
SNORA31	0.248464	1.86709e-05	0.00015057
ZCCHC12	0.248441	1.87053e-05	0.000150787
OBSL1	0.248394	1.87752e-05	0.000151229
LY6G5C	0.248287	1.89357e-05	0.000152276
FZR1	0.248179	1.91009e-05	0.000153482
ZNF461	0.248122	1.91878e-05	0.000153933
KRTCAP3	0.248105	1.92139e-05	0.00015408
LSR	0.248046	1.9305e-05	0.000154749
UPF1	0.247937	1.94721e-05	0.000155901
SGSM3	0.247932	1.94805e-05	0.000155906
MKKS	0.247808	1.96735e-05	0.000157325
FAM193A	0.247578	2.00383e-05	0.000160083
MEX3B	0.247575	2.00428e-05	0.000160083
RFPL3S	0.24757	2.00503e-05	0.000160083
2020-09-05	0.247548	2.00864e-05	0.000160307
CNPY4	0.247524	2.01239e-05	0.000160542
DVL2	0.247497	2.01682e-05	0.000160832
DNAJB7	0.24746	2.02275e-05	0.000161135
C14orf79	0.247406	2.03138e-05	0.000161674
IRF2BP1	0.247272	2.05314e-05	0.000163143
PGAM2	0.247214	2.06273e-05	0.00016384
KIAA1731	0.247194	2.06589e-05	0.000164026
ZNF580	0.247064	2.08734e-05	0.000165532
DRD4	0.246989	2.09983e-05	0.000166457
POLD1	0.246968	2.10337e-05	0.000166671
C20orf30	0.246891	2.11634e-05	0.000167633
TRAF1	0.246874	2.11924e-05	0.000167796
LOC100128842	0.24683	2.12663e-05	0.000168182
RCOR3	0.246617	2.16283e-05	0.000170775
PCGF2	0.246598	2.16609e-05	0.000170965
CALML6	0.246581	2.16901e-05	0.000171128
ARL17B	0.246559	2.17271e-05	0.000171352
DDX60L	0.246413	2.19808e-05	0.000173285
HUS1B	0.246398	2.20072e-05	0.000173352
ID2B	0.246393	2.20153e-05	0.000173352
SENP3	0.246371	2.20542e-05	0.000173522
SPDYE6	0.246278	2.22171e-05	0.00017472
MPZ	0.24627	2.22316e-05	0.00017472
PPP2R3B	0.246269	2.22327e-05	0.00017472
ANKRD49	0.246104	2.25256e-05	0.000176814
OLFM2	0.246069	2.25876e-05	0.000177162
TRIM39	0.246044	2.26333e-05	0.000177451
SRGAP2	0.246012	2.26898e-05	0.000177824
B3GALT6	0.245943	2.28144e-05	0.000178661
MFSD10	0.245773	2.31226e-05	0.000180792
LOC100128076	0.245694	2.32676e-05	0.000181855
C8orf31	0.245669	2.33138e-05	0.000182144
LBXCOR1	0.245619	2.3406e-05	0.000182722
CHRNE	0.245608	2.34254e-05	0.000182802
AP4B1	0.245595	2.345e-05	0.000182922
PTPRO	0.24553	2.35718e-05	0.000183687
MRI1	0.245525	2.35802e-05	0.000183687
POC5	0.245523	2.35846e-05	0.000183687
TFAP2E	0.245405	2.38041e-05	0.00018518
ELF3	0.245355	2.38992e-05	0.000185696
C3orf42	0.245351	2.39066e-05	0.000185696
REC8	0.245342	2.39239e-05	0.000185751
ZNF653	0.245257	2.40833e-05	0.000186916
NUFIP2	0.245246	2.41058e-05	0.000187019
PLEC	0.245197	2.41974e-05	0.000187656
HMGN1	0.24518	2.42314e-05	0.000187847
CEP72	0.245101	2.43815e-05	0.000188938
LOC339240	0.24504	2.44996e-05	0.000189706
PHF20	0.244989	2.4599e-05	0.000190328
CCDC81	0.244822	2.49239e-05	0.00019262
GRB7	0.244814	2.4939e-05	0.000192662
PVRIG	0.244715	2.5134e-05	0.000193943
FLJ43663	0.244621	2.53213e-05	0.000195163
OCM	0.244519	2.55251e-05	0.000196583
ITM2C	0.244384	2.5797e-05	0.000198524
MICAL3	0.244357	2.58519e-05	0.00019887
AGAP11	0.244309	2.59496e-05	0.000199468
DNAJC2	0.2443	2.59673e-05	0.00019948
MCART6	0.244221	2.6129e-05	0.000200463
PMS2CL	0.244175	2.62245e-05	0.000201041
GNB3	0.244152	2.62719e-05	0.000201327
ZRSR2	0.244074	2.64318e-05	0.000202398
SMARCD1	0.244065	2.64511e-05	0.000202468
LRCH4	0.244057	2.64676e-05	0.000202517
C19orf6	0.244026	2.65317e-05	0.000202853
SNORA67	0.244015	2.65544e-05	0.000202949
IFT27	0.244007	2.65715e-05	0.000203002
LOXL1	0.243946	2.66988e-05	0.000203819
MTUS2	0.243894	2.6809e-05	0.000204582
TRIM41	0.243865	2.687e-05	0.00020497
SFRS12IP1	0.243808	2.69901e-05	0.000205801
PPIEL	0.243803	2.69996e-05	0.000205801
FRMD4A	0.243734	2.7147e-05	0.000206839
ZNF763	0.24373	2.71564e-05	0.000206839
KCNJ14	0.243693	2.72345e-05	0.000207355
LOC441666	0.243606	2.74212e-05	0.000208538
CCNJ	0.243598	2.74383e-05	0.000208589
PHKG1	0.243538	2.75673e-05	0.000209491
TMEM91	0.243497	2.76547e-05	0.000210075
C9orf142	0.243461	2.77339e-05	0.000210517
AGAP3	0.243437	2.77865e-05	0.000210837
PERP	0.243223	2.82546e-05	0.000214144
SOX15	0.243196	2.83144e-05	0.000214436
NEK3	0.243096	2.85354e-05	0.000215864
RBM17	0.243053	2.86319e-05	0.000216436
DENND4B	0.243053	2.86325e-05	0.000216436
RGS22	0.243012	2.87234e-05	0.000216959
RAB11FIP4	0.242998	2.87566e-05	0.000217128
SPHK1	0.242944	2.88764e-05	0.000217938
PLGLB2	0.24294	2.88857e-05	0.000217938
ZNF444	0.242886	2.9009e-05	0.000218786
IQCE	0.242839	2.91145e-05	0.000219499
MAG	0.242831	2.9134e-05	0.000219563
SLC45A2	0.242811	2.91796e-05	0.000219824
C11orf84	0.24274	2.93414e-05	0.000220877
EFNA2	0.242715	2.93985e-05	0.00022114
ASMT	0.242664	2.9516e-05	0.000221858
LRP4	0.242652	2.95433e-05	0.000221979
LOC149134	0.242587	2.96929e-05	0.000223019
COL9A1	0.242488	2.99239e-05	0.000224601
FAM22F	0.242487	2.99258e-05	0.000224601
TMUB1	0.242388	3.01575e-05	0.000226255
LOC147804	0.242379	3.01794e-05	0.000226334
FAM186A	0.242314	3.0331e-05	0.000227245
ZNF491	0.242215	3.05659e-05	0.000228805
FRS3	0.242176	3.06597e-05	0.000229335
BAZ1B	0.242104	3.08315e-05	0.000230534
JPH3	0.242004	3.10729e-05	0.000231992
CASC3	0.241995	3.1093e-05	0.000232056
PNMA3	0.241903	3.13162e-05	0.000233635
LMF2	0.241887	3.13563e-05	0.000233846
ZNF620	0.241866	3.14079e-05	0.000234144
MAGED4B	0.241665	3.1901e-05	0.000237643
RPGR	0.241657	3.19218e-05	0.00023771
OGFOD2	0.241633	3.19811e-05	0.000238063
MBTD1	0.241575	3.21251e-05	0.000238957
ANKRD19	0.241476	3.23728e-05	0.00024071
FLJ37453	0.241349	3.26949e-05	0.000242925
AQP5	0.241316	3.2777e-05	0.000243445
FAM109A	0.241255	3.29321e-05	0.000244415
DPRXP4	0.241204	3.30646e-05	0.000245308
CDK13	0.240962	3.36896e-05	0.000249523
BRSK1	0.240962	3.36898e-05	0.000249523
EHMT2	0.24096	3.36951e-05	0.000249523
CPNE7	0.24094	3.37475e-05	0.000249819
DIP2A	0.24093	3.37729e-05	0.000249915
C22orf43	0.2409	3.38511e-05	0.000250401
EPHA1	0.240857	3.39652e-05	0.000251152
FAM132A	0.240823	3.40528e-05	0.000251707
C21orf15	0.240788	3.41456e-05	0.000252299
DPY19L2	0.24078	3.41681e-05	0.000252373
PLEKHG6	0.240759	3.42221e-05	0.000252678
LOC399744	0.240716	3.43369e-05	0.000253339
FER1L4	0.240633	3.45579e-05	0.000254721
PRPF4B	0.240631	3.45624e-05	0.000254721
ATAD2B	0.24061	3.462e-05	0.000254867
NTF4	0.24058	3.46989e-05	0.000255351
LRRC37B2	0.240539	3.48087e-05	0.000255971
KCNIP2	0.240529	3.48377e-05	0.00025609
DNAH6	0.240437	3.5085e-05	0.000257814
ZNF320	0.240197	3.57419e-05	0.000262159
LOC121952	0.240171	3.58138e-05	0.000262591
C16orf48	0.240109	3.59848e-05	0.000263707
ID4	0.24	3.62897e-05	0.000265687
SPEF1	0.239919	3.65171e-05	0.000267063
SIRT6	0.239869	3.66576e-05	0.000267895
SYMPK	0.239827	3.6776e-05	0.000268564
ACCN4	0.239805	3.68384e-05	0.000268922
SRRM2	0.239712	3.71042e-05	0.000270664
GPR132	0.239692	3.71592e-05	0.000270967
TXNIP	0.239674	3.72113e-05	0.000271118
NTNG1	0.239674	3.72134e-05	0.000271118
GPR98	0.239662	3.72468e-05	0.000271211
PAK6	0.239633	3.73308e-05	0.000271724
PHF2	0.239603	3.74153e-05	0.00027224
C12orf51	0.239548	3.75752e-05	0.000273191
SVIL	0.239544	3.75869e-05	0.000273191
PAFAH1B3	0.239513	3.76748e-05	0.00027373
C1orf101	0.239333	3.82018e-05	0.000277458
GATS	0.239296	3.83104e-05	0.000277945
TSLP	0.23923	3.85036e-05	0.000279144
ZNF630	0.239206	3.8575e-05	0.000279561
FHDC1	0.239198	3.86012e-05	0.000279649
ZNF525	0.23917	3.86836e-05	0.000279968
PHF10	0.239169	3.86872e-05	0.000279968
FAM118A	0.239009	3.9163e-05	0.0002829
IRX3	0.238994	3.92085e-05	0.000283127
MAP1S	0.238947	3.93501e-05	0.00028403
ZNF607	0.238933	3.93932e-05	0.000284153
ADCY6	0.238842	3.96702e-05	0.000285945
PSORS1C3	0.238837	3.96851e-05	0.00028595
RSPH4A	0.238816	3.97479e-05	0.000286299
H3F3B	0.238774	3.98786e-05	0.000287114
KIAA1609	0.238764	3.99093e-05	0.000287152
PEMT	0.238716	4.00561e-05	0.000288001
PIGT	0.238604	4.04014e-05	0.000290198
DMKN	0.238602	4.04051e-05	0.000290198
KCNK2	0.238554	4.05556e-05	0.000291175
PSORS1C2	0.238549	4.05716e-05	0.000291185
EXD3	0.238465	4.08327e-05	0.000292849
GPR125	0.238432	4.09375e-05	0.000293496
C1orf198	0.238412	4.09982e-05	0.000293826
FOXP1	0.238384	4.10884e-05	0.000294199
NEK9	0.238382	4.10944e-05	0.000294199
LRIT2	0.238365	4.11469e-05	0.000294414
ARHGAP8	0.238227	4.15833e-05	0.000296956
WFDC1	0.238158	4.18055e-05	0.00029833
SUPT5H	0.238149	4.18314e-05	0.000298408
SCARNA16	0.238135	4.18792e-05	0.000298634
ACTA1	0.238002	4.23047e-05	0.000301355
HPX	0.237768	4.30685e-05	0.000306578
GPR123	0.237704	4.32808e-05	0.00030787
RAB11FIP1	0.237683	4.33482e-05	0.00030824
TMEM57	0.237534	4.38468e-05	0.000311293
TMEM86B	0.237533	4.38499e-05	0.000311293
C8orf77	0.237531	4.38553e-05	0.000311293
PIP4K2B	0.237506	4.39378e-05	0.000311768
HES7	0.237469	4.40647e-05	0.000312558
THAP7	0.237253	4.47968e-05	0.000317414
C10orf137	0.237105	4.53038e-05	0.000320779
DGKA	0.237095	4.53385e-05	0.000320911
PER2	0.236892	4.60447e-05	0.000325679
ZKSCAN5	0.236885	4.60674e-05	0.000325725
ZNF546	0.236805	4.63511e-05	0.000327384
METT10D	0.236751	4.65393e-05	0.000328256
EPHA10	0.236733	4.66039e-05	0.000328475
SHISA7	0.236684	4.67764e-05	0.000329574
LOC440040	0.236503	4.74242e-05	0.000333669
KIAA1875	0.236386	4.78484e-05	0.000336292
USP11	0.236379	4.78757e-05	0.000336292
SULF2	0.236132	4.87801e-05	0.000341529
LOC100132247	0.236113	4.88519e-05	0.000341912
LRTOMT	0.2361	4.89004e-05	0.000342132
CNNM3	0.235982	4.93372e-05	0.000344947
GRID2IP	0.235971	4.93798e-05	0.000345124
SLC37A1	0.235958	4.94266e-05	0.000345331
C12orf68	0.23592	4.95688e-05	0.000346203
DDRGK1	0.23589	4.96839e-05	0.000346814
KRTAP5-9	0.235832	4.99036e-05	0.000348056
ARMC5	0.235809	4.99892e-05	0.000348532
KIAA0415	0.235631	5.06666e-05	0.000352764
TGM3	0.23562	5.071e-05	0.000352833
CCDC24	0.235619	5.07118e-05	0.000352833
PKNOX1	0.235578	5.08726e-05	0.000353829
CGB	0.235554	5.09631e-05	0.000354212
CDK11A	0.235496	5.11854e-05	0.000355511
C14orf184	0.235482	5.124e-05	0.000355766
EPX	0.235379	5.16424e-05	0.000358436
RABL2A	0.235357	5.17266e-05	0.000358896
DOC2A	0.235294	5.19749e-05	0.000360494
LOC100272146	0.235249	5.21519e-05	0.000361237
ZNF815	0.235248	5.21542e-05	0.000361237
C14orf148	0.235085	5.28007e-05	0.000365209
ZNF596	0.23499	5.31837e-05	0.000367588
CCDC39	0.234989	5.31858e-05	0.000367588
RUSC1	0.234986	5.31997e-05	0.000367588
TRABD	0.234967	5.3276e-05	0.000367989
WNT5A	0.234957	5.3316e-05	0.000368138
KIAA0528	0.234887	5.3595e-05	0.00036981
MTHFSD	0.234861	5.3702e-05	0.000370292
FUT2	0.234826	5.38427e-05	0.000371134
C19orf23	0.234708	5.43258e-05	0.000374207
FAM183A	0.234663	5.45109e-05	0.000375224
ACAP3	0.2346	5.47711e-05	0.000376756
C22orf40	0.234592	5.48013e-05	0.000376835
SLC22A20	0.234573	5.48825e-05	0.000377263
HOTAIR	0.234539	5.50211e-05	0.000378086
FLJ90757	0.234368	5.57328e-05	0.000382583
TFAP2C	0.234362	5.57578e-05	0.000382623
CCDC74B	0.234271	5.61426e-05	0.000385132
C11orf93	0.234214	5.63822e-05	0.000386643
CDHR1	0.234166	5.65872e-05	0.000387783
BMPER	0.234153	5.66427e-05	0.000388031
ZNF514	0.234095	5.68889e-05	0.000389438
NARF	0.233956	5.74896e-05	0.000393025
ZNF273	0.233943	5.75434e-05	0.000393252
MAMLD1	0.233902	5.77236e-05	0.000394087
ESPNP	0.23378	5.82542e-05	0.000397168
RCC2	0.233754	5.83683e-05	0.000397675
C10orf107	0.233734	5.84558e-05	0.000398135
NPY1R	0.233718	5.85239e-05	0.000398464
RSPH10B2	0.233712	5.85529e-05	0.000398526
ODF3B	0.233655	5.8803e-05	0.000400092
GET4	0.23361	5.9002e-05	0.000401174
LOC100130238	0.233592	5.90814e-05	0.000401577
DAPK1	0.233574	5.91625e-05	0.000401992
GSTM2	0.233568	5.91871e-05	0.000401996
HMGB3	0.233564	5.92032e-05	0.000401996
PAPL	0.23355	5.92694e-05	0.000402309
CYP2E1	0.233543	5.92992e-05	0.000402375
KRT18	0.233463	5.96572e-05	0.000404393
SFRS4	0.233396	5.99557e-05	0.000406004
WDR52	0.233354	6.01465e-05	0.000407158
AXIN1	0.233344	6.01879e-05	0.000407301
GPC1	0.233286	6.04531e-05	0.000408819
PPP2R5B	0.233261	6.05657e-05	0.000409442
ZNF224	0.233241	6.06553e-05	0.000409909
HCG27	0.23313	6.116e-05	0.000413042
TRIM46	0.233126	6.1182e-05	0.00041305
SLC9A10	0.233104	6.1283e-05	0.000413593
CDK10	0.233023	6.16552e-05	0.000415825
ZNF213	0.232998	6.17689e-05	0.000416311
DGCR14	0.232973	6.18856e-05	0.000416817
HDAC1	0.232877	6.23313e-05	0.000419678
LRRC37A2	0.232844	6.24862e-05	0.000420537
LARP4B	0.232824	6.25786e-05	0.000420918
DNMT3A	0.232806	6.26643e-05	0.000421233
DACH2	0.232805	6.26674e-05	0.000421233
WDR33	0.232635	6.34679e-05	0.00042647
ZMAT1	0.23254	6.3922e-05	0.00042909
ARIH2	0.232465	6.42786e-05	0.000431339
MAPK15	0.232455	6.43276e-05	0.000431523
WNT4	0.232259	6.52757e-05	0.000437297
SMG6	0.232216	6.54847e-05	0.000438404
TMIE	0.232193	6.55974e-05	0.000439011
SELO	0.232152	6.57979e-05	0.000440105
PPOX	0.232151	6.58048e-05	0.000440105
OSBPL5	0.232005	6.65247e-05	0.000443882
NSUN5	0.231997	6.65623e-05	0.000443985
FASTK	0.231942	6.68358e-05	0.000445365
BTG3	0.231927	6.69119e-05	0.000445575
TMC6	0.231868	6.72051e-05	0.000447379
COL4A5	0.23183	6.73953e-05	0.000448496
ZNF200	0.23178	6.76441e-05	0.000450002
ZACN	0.231758	6.77563e-05	0.000450449
FAM134C	0.231722	6.79391e-05	0.000451215
HPYR1	0.23166	6.82526e-05	0.000453006
C2CD3	0.231647	6.83211e-05	0.000453301
WDR91	0.231565	6.8736e-05	0.000455902
LOC100270710	0.231481	6.91692e-05	0.000458472
ZDHHC11	0.231345	6.98722e-05	0.000462672
EVPL	0.231257	7.03299e-05	0.000465395
[truncated: 18,025 more rows]

## Sheet: PRAD
Gene	Pearson correlation coefficients	P-value	FDR (BH)
YTHDF1	1	1e-26	1e-22
YTHDF2	0.452805	1.70466e-26	1.70901e-22
SS18L1	0.443124	2.55421e-25	1.70715e-21
C20orf11	0.411274	1.04326e-21	5.22961e-18
GMEB2	0.391177	1.27641e-19	5.11867e-16
VAPB	0.388928	2.14221e-19	7.15892e-16
DNAJC5	0.387613	2.89433e-19	8.2906e-16
FOXK2	0.381911	1.05056e-18	2.6331e-15
SLC25A44	0.374378	5.55156e-18	1.01195e-14
SLMO2	0.371472	1.04316e-17	1.49403e-14
RAB22A	0.342672	3.86224e-15	2.49812e-12
CABLES2	0.339126	7.67809e-15	4.1609e-12
LSM14B	0.335736	1.46886e-14	6.84931e-12
SPATA2	0.334862	1.73388e-14	7.39701e-12
GNL2	0.33441	1.88917e-14	7.8916e-12
NCOA5	0.33255	2.68287e-14	9.96188e-12
CSNK1A1	0.332035	2.95532e-14	1.0774e-11
CEBPG	0.330836	3.69925e-14	1.28462e-11
TAF4	0.32558	9.78231e-14	2.58086e-11
ZNF506	0.325279	1.03374e-13	2.69188e-11
NUDT19	0.324511	1.18938e-13	2.90831e-11
TMEM57	0.32354	1.4195e-13	3.21596e-11
RNF114	0.320585	2.42249e-13	4.95646e-11
TTPAL	0.319933	2.72371e-13	5.46558e-11
SFPQ	0.316828	4.73917e-13	8.48439e-11
TDG	0.315575	5.91586e-13	9.8849e-11
TTTY15	0.309565	1.68881e-12	2.38468e-10
KPNA2	0.307611	2.36354e-12	3.09747e-10
PIGW	0.306132	3.04269e-12	3.78938e-10
TCEB3	0.304887	3.75967e-12	4.4965e-10
TOP1P1	0.303622	4.65639e-12	5.14191e-10
TP53RK	0.302468	5.65446e-12	5.91007e-10
PARD6B	0.302359	5.75935e-12	5.98346e-10
SEC16A	0.30176	6.3684e-12	6.35288e-10
C6orf62	0.300486	7.8785e-12	7.52247e-10
POM121C	0.300417	7.9698e-12	7.57357e-10
FAF2	0.299083	9.94901e-12	8.98592e-10
DBF4	0.29791	1.20784e-11	1.04842e-09
CSE1L	0.296498	1.52389e-11	1.27314e-09
ZDHHC9	0.294485	2.11785e-11	1.62081e-09
SLC19A2	0.29412	2.24761e-11	1.70708e-09
RG9MTD1	0.293166	2.62395e-11	1.93429e-09
USP7	0.289982	4.38165e-11	2.93834e-09
PTBP1	0.28954	4.70236e-11	3.1429e-09
ZNF805	0.288962	5.15696e-11	3.36815e-09
MAPK1IP1L	0.288805	5.28732e-11	3.43094e-09
VMA21	0.288681	5.39291e-11	3.477e-09
FAM126B	0.287321	6.69281e-11	4.16763e-09
WDR89	0.286314	7.84711e-11	4.69679e-09
ZNF35	0.286198	7.992e-11	4.76927e-09
ZNF544	0.285993	8.25359e-11	4.88179e-09
LETM1	0.285805	8.50138e-11	4.97096e-09
MCART1	0.285319	9.17799e-11	5.28816e-09
ELAVL1	0.284764	1.00117e-10	5.6074e-09
TMEM138	0.282685	1.38504e-10	7.32756e-09
LIN7C	0.280301	2.00287e-10	9.96514e-09
MTA2	0.28016	2.04686e-10	1.01588e-08
EIF4E	0.279469	2.2762e-10	1.11141e-08
NOL6	0.278919	2.47646e-10	1.17947e-08
CYCS	0.278521	2.6322e-10	1.23026e-08
POP1	0.277135	3.25147e-10	1.49531e-08
SLC39A9	0.273986	5.232e-10	2.2179e-08
UTP3	0.273206	5.88055e-10	2.44492e-08
HOOK1	0.272692	6.35044e-10	2.60394e-08
TFAP2C	0.271761	7.29503e-10	2.923e-08
C16orf52	0.271754	7.30349e-10	2.923e-08
GORASP2	0.271694	7.3682e-10	2.94302e-08
PSMD12	0.27104	8.1195e-10	3.18599e-08
CNOT6	0.270674	8.5727e-10	3.32478e-08
POM121	0.269614	1.00262e-09	3.80027e-08
PIGA	0.268805	1.1295e-09	4.19401e-08
NUFIP2	0.268631	1.15874e-09	4.24751e-08
KCNG3	0.267598	1.34798e-09	4.80077e-08
ZNF324	0.26731	1.40602e-09	4.98977e-08
NACC1	0.266337	1.62032e-09	5.64046e-08
FAM83H	0.265764	1.761e-09	6.0879e-08
FBXO28	0.26569	1.78001e-09	6.13793e-08
RPS6KB1	0.263987	2.2766e-09	7.63346e-08
PMM2	0.263718	2.36667e-09	7.88065e-08
TRMT6	0.263676	2.38091e-09	7.89084e-08
URB2	0.262975	2.63341e-09	8.55796e-08
RAB21	0.262799	2.70043e-09	8.73328e-08
GATAD2A	0.261999	3.02814e-09	9.69925e-08
YWHAG	0.261971	3.04025e-09	9.72251e-08
PRPF4	0.261411	3.29309e-09	1.03791e-07
NIPA2	0.260881	3.55148e-09	1.1092e-07
KCTD5	0.260405	3.7999e-09	1.17218e-07
MSTO1	0.260187	3.91878e-09	1.20146e-07
HNRNPU	0.259786	4.14806e-09	1.26211e-07
FAM117B	0.259702	4.19763e-09	1.27332e-07
SF3B4	0.257621	5.62737e-09	1.65689e-07
RNF144A	0.257544	5.68901e-09	1.67014e-07
HNRNPAB	0.257464	5.75318e-09	1.6865e-07
WDR43	0.256786	6.3259e-09	1.82505e-07
WSB2	0.256535	6.55116e-09	1.88191e-07
CHERP	0.256233	6.83381e-09	1.94637e-07
STX3	0.256008	7.05131e-09	2.00263e-07
ZBTB9	0.255514	7.55315e-09	2.12708e-07
LRRC59	0.255165	7.92825e-09	2.22646e-07
ZNF131	0.254543	8.64186e-09	2.39665e-07
HN1L	0.254014	9.2976e-09	2.5608e-07
TRA2A	0.253379	1.01491e-08	2.75224e-07
ZNF529	0.253359	1.01775e-08	2.75224e-07
C20orf20	0.252986	1.07126e-08	2.87933e-07
NSUN2	0.252354	1.16842e-08	3.09947e-07
UBE2N	0.252235	1.18765e-08	3.14579e-07
MRPL50	0.251705	1.27716e-08	3.34311e-07
HNRNPF	0.251246	1.35972e-08	3.53616e-07
ARL6IP1	0.250885	1.42834e-08	3.69067e-07
FOXA1	0.248876	1.8761e-08	4.61566e-07
YRDC	0.248422	1.99472e-08	4.8539e-07
ASRGL1	0.247982	2.11652e-08	5.10349e-07
TRPC4AP	0.246883	2.45302e-08	5.82586e-07
EPT1	0.246369	2.62762e-08	6.17659e-07
TXLNA	0.245866	2.81005e-08	6.55654e-07
STAU1	0.24586	2.81251e-08	6.55654e-07
C12orf23	0.245695	2.87505e-08	6.67992e-07
MARS2	0.245672	2.88383e-08	6.69255e-07
SFRS6	0.245594	2.91385e-08	6.73925e-07
SLC37A3	0.245434	2.97673e-08	6.8684e-07
CCRN4L	0.245385	2.99619e-08	6.89743e-07
ZNF200	0.245166	3.08456e-08	7.06841e-07
SLC10A7	0.244895	3.19769e-08	7.25304e-07
SFRS1	0.244136	3.53641e-08	7.90909e-07
USP22	0.243712	3.74033e-08	8.29616e-07
FAM91A1	0.243619	3.78654e-08	8.37727e-07
SFRS2	0.243583	3.80472e-08	8.40181e-07
ZMPSTE24	0.243432	3.88134e-08	8.55218e-07
UBA6	0.243221	3.99064e-08	8.76411e-07
TMEM41B	0.242975	4.12213e-08	9.0134e-07
EDC3	0.242952	4.13463e-08	9.03088e-07
LSM12	0.242564	4.35125e-08	9.46279e-07
TMEM201	0.24165	4.90522e-08	1.05758e-06
RELA	0.241616	4.92707e-08	1.06001e-06
ALG2	0.241515	4.99283e-08	1.07186e-06
FBXO45	0.24124	5.17593e-08	1.10407e-06
TWISTNB	0.240713	5.54454e-08	1.17894e-06
YWHAZ	0.24053	5.67783e-08	1.20091e-06
CSNK1D	0.240262	5.87998e-08	1.24088e-06
UNC13B	0.239982	6.09746e-08	1.27887e-06
NUP50	0.23994	6.13086e-08	1.2837e-06
TLK1	0.239923	6.14498e-08	1.28481e-06
ATXN7	0.239745	6.28881e-08	1.30942e-06
AURKA	0.239565	6.43711e-08	1.33475e-06
RBM14	0.23901	6.91709e-08	1.4269e-06
TARDBP	0.238598	7.29561e-08	1.49728e-06
DOLPP1	0.238544	7.34629e-08	1.50614e-06
ZNF263	0.238518	7.37078e-08	1.50962e-06
GNL3	0.238329	7.55287e-08	1.54062e-06
METTL2A	0.238046	7.83392e-08	1.59147e-06
OSBPL2	0.237079	8.8707e-08	1.76806e-06
HUS1	0.236989	8.97417e-08	1.78159e-06
GOLPH3	0.236532	9.51579e-08	1.87244e-06
GOLGA1	0.236493	9.56322e-08	1.87808e-06
PTRH2	0.236276	9.83164e-08	1.92702e-06
TOP1	0.23623	9.89008e-08	1.93658e-06
STK35	0.236141	1.00031e-07	1.9568e-06
BAG5	0.236015	1.01656e-07	1.98279e-06
PPRC1	0.23599	1.01982e-07	1.98722e-06
SUDS3	0.235909	1.03035e-07	2.00579e-06
SOCS4	0.235739	1.05296e-07	2.04437e-06
FAM199X	0.235735	1.0535e-07	2.04437e-06
FEN1	0.23573	1.05425e-07	2.04437e-06
PSME3	0.235563	1.07687e-07	2.07725e-06
ZNF566	0.23538	1.10227e-07	2.11905e-06
UBE2C	0.235358	1.10531e-07	2.12284e-06
MAT2A	0.235234	1.12301e-07	2.14452e-06
ZNF146	0.235176	1.13124e-07	2.155e-06
C13orf37	0.235129	1.13802e-07	2.16039e-06
IRGQ	0.235	1.15692e-07	2.1905e-06
CCNJ	0.234972	1.16098e-07	2.19612e-06
E2F3	0.234926	1.16781e-07	2.20488e-06
VEZT	0.234918	1.16896e-07	2.20496e-06
ZNF512B	0.23483	1.18205e-07	2.22548e-06
ERCC6L	0.234605	1.21645e-07	2.28167e-06
UBE2O	0.234407	1.24738e-07	2.33348e-06
ZNF207	0.234086	1.29907e-07	2.40514e-06
PUS3	0.233763	1.35321e-07	2.48018e-06
ABL2	0.233526	1.39432e-07	2.5439e-06
ABHD5	0.23336	1.42383e-07	2.58598e-06
ABCE1	0.233315	1.43201e-07	2.59848e-06
PDE12	0.233291	1.43635e-07	2.604e-06
CHAC2	0.232852	1.51804e-07	2.73725e-06
GRPEL2	0.232775	1.53287e-07	2.76118e-06
LARP4	0.232602	1.56653e-07	2.81159e-06
FAM108B1	0.232366	1.61375e-07	2.88389e-06
PRCC	0.232287	1.62988e-07	2.90754e-06
MOCS3	0.232261	1.63512e-07	2.9117e-06
DUSP8	0.232179	1.65208e-07	2.9393e-06
LOC643837	0.232073	1.6741e-07	2.9732e-06
RAB14	0.232058	1.67745e-07	2.9765e-06
ZNF664	0.231667	1.76166e-07	3.10669e-06
G3BP1	0.231449	1.81042e-07	3.18427e-06
ZSCAN22	0.230741	1.97769e-07	3.42737e-06
RAB10	0.230209	2.11315e-07	3.64608e-06
MAL2	0.229957	2.18033e-07	3.73657e-06
MED26	0.229863	2.20596e-07	3.77188e-06
ZNF165	0.229861	2.20658e-07	3.77188e-06
WDR20	0.229845	2.21105e-07	3.77629e-06
FAM173B	0.229791	2.22587e-07	3.79514e-06
CHORDC1	0.229393	2.33836e-07	3.94735e-06
KSR2	0.229376	2.34331e-07	3.9517e-06
LRRN1	0.229202	2.39443e-07	4.03113e-06
PTPN1	0.229111	2.42153e-07	4.06992e-06
C2orf29	0.228862	2.49734e-07	4.17633e-06
ARHGAP32	0.228762	2.52837e-07	4.22118e-06
TRNT1	0.228697	2.5488e-07	4.24468e-06
RBM15B	0.228674	2.55593e-07	4.25302e-06
FBXL18	0.228446	2.62907e-07	4.33951e-06
NDRG3	0.228428	2.63483e-07	4.34466e-06
C1orf103	0.227902	2.81135e-07	4.60166e-06
RNF4	0.227893	2.81455e-07	4.60314e-06
C14orf129	0.227821	2.8396e-07	4.64033e-06
TOP1P2	0.227797	2.84787e-07	4.65005e-06
MKI67	0.227637	2.90457e-07	4.72723e-06
MAP6D1	0.227604	2.91625e-07	4.73855e-06
DEGS1	0.227486	2.95882e-07	4.79606e-06
TRAF7	0.227457	2.96929e-07	4.80527e-06
CDK2AP1	0.227318	3.02054e-07	4.88033e-06
SFRS15	0.22722	3.05698e-07	4.92494e-06
DYTN	0.227102	3.10166e-07	4.97532e-06
NSF	0.226986	3.14594e-07	5.03425e-06
ZNF75A	0.226885	3.18535e-07	5.09325e-06
ZNF260	0.226333	3.40783e-07	5.41445e-06
TRIM62	0.225778	3.6466e-07	5.73025e-06
SSTR1	0.22575	3.6594e-07	5.74342e-06
SLC25A17	0.225576	3.7376e-07	5.8412e-06
RUNDC1	0.225329	3.85144e-07	5.99574e-06
UPRT	0.22522	3.90314e-07	6.06211e-06
ELL	0.225199	3.91285e-07	6.07247e-06
CRY1	0.225185	3.91966e-07	6.07366e-06
DNAJC2	0.224955	4.03073e-07	6.23131e-06
GARS	0.224898	4.0589e-07	6.26521e-06
HCCS	0.224735	4.13996e-07	6.35932e-06
SPPL3	0.224734	4.14013e-07	6.35932e-06
RABIF	0.224731	4.14208e-07	6.35932e-06
TMEM63C	0.224516	4.25103e-07	6.49676e-06
ZNF217	0.224493	4.26287e-07	6.50988e-06
PRIC285	0.224465	4.27733e-07	6.527e-06
USP54	0.224315	4.35577e-07	6.63155e-06
DKC1	0.224131	4.4543e-07	6.76103e-06
TRIP13	0.224035	4.5059e-07	6.82901e-06
PDIK1L	0.223906	4.5767e-07	6.92062e-06
NETO1	0.223881	4.59082e-07	6.93406e-06
CDC6	0.223878	4.59251e-07	6.93406e-06
RBM12	0.223815	4.62729e-07	6.97608e-06
UBN1	0.223748	4.66536e-07	7.02291e-06
SMG5	0.223578	4.76209e-07	7.15241e-06
MEN1	0.223332	4.90544e-07	7.34154e-06
C12orf49	0.223321	4.91193e-07	7.34445e-06
NAA15	0.223265	4.94494e-07	7.3883e-06
KDELR2	0.223136	5.02217e-07	7.47584e-06
ZNF746	0.222384	5.49758e-07	8.09339e-06
C5orf22	0.222112	5.68005e-07	8.32302e-06
PNPO	0.222098	5.68948e-07	8.32699e-06
SRXN1	0.222066	5.71137e-07	8.35293e-06
NAMPT	0.221725	5.9493e-07	8.66804e-06
NOL10	0.221688	5.97592e-07	8.69544e-06
CASP3	0.221111	6.40214e-07	9.22193e-06
RHPN2	0.220972	6.50871e-07	9.35528e-06
NOP58	0.220793	6.64924e-07	9.49773e-06
ARHGEF38	0.220792	6.65037e-07	9.49773e-06
DCTN5	0.220762	6.67393e-07	9.52449e-06
KIAA0802	0.220566	6.83165e-07	9.7081e-06
PHF6	0.220484	6.8984e-07	9.78909e-06
BRIX1	0.220319	7.03466e-07	9.96129e-06
TARS	0.22014	7.18594e-07	1.0138e-05
PUS7	0.220136	7.18982e-07	1.0138e-05
RRN3	0.219965	7.33688e-07	1.03236e-05
FGFRL1	0.219711	7.56173e-07	1.06028e-05
DIDO1	0.219651	7.61495e-07	1.06551e-05
C19orf23	0.219517	7.73721e-07	1.08026e-05
UBE2Z	0.219469	7.78156e-07	1.08428e-05
GTPBP4	0.219396	7.84899e-07	1.09292e-05
C4orf43	0.219334	7.90638e-07	1.10014e-05
LACTB	0.219135	8.09515e-07	1.12097e-05
GTPBP5	0.217972	9.28379e-07	1.26425e-05
CYTH3	0.217684	9.6034e-07	1.30371e-05
SKA3	0.217607	9.69057e-07	1.31376e-05
PPP2CA	0.217595	9.70378e-07	1.31467e-05
ZNF682	0.217533	9.77465e-07	1.32337e-05
LCLAT1	0.21752	9.78982e-07	1.32453e-05
ZNF680	0.217205	1.01584e-06	1.37163e-05
PIP5K1A	0.217161	1.02112e-06	1.37782e-05
TFG	0.216862	1.05741e-06	1.42105e-05
MRPL42	0.216738	1.07288e-06	1.43991e-05
NPLOC4	0.216717	1.07552e-06	1.4425e-05
ARF6	0.216535	1.09862e-06	1.46764e-05
YY1	0.216531	1.09907e-06	1.46764e-05
STX6	0.216507	1.10216e-06	1.47036e-05
ZNF721	0.216445	1.11014e-06	1.47904e-05
SPAG1	0.216298	1.12938e-06	1.50277e-05
SPTY2D1	0.216146	1.14958e-06	1.52533e-05
ZNF12	0.216141	1.15022e-06	1.52533e-05
UBE2V1	0.215945	1.17685e-06	1.55243e-05
TMEM49	0.215392	1.25491e-06	1.64351e-05
FASTKD2	0.215238	1.2776e-06	1.66887e-05
METTL6	0.214923	1.32514e-06	1.72424e-05
GMFB	0.214692	1.361e-06	1.7663e-05
C14orf147	0.214484	1.39419e-06	1.80238e-05
LOC144438	0.214413	1.40572e-06	1.81449e-05
FANCC	0.214409	1.40627e-06	1.81449e-05
RAVER1	0.214387	1.40997e-06	1.81809e-05
BRD2	0.214349	1.41605e-06	1.82397e-05
CHRAC1	0.213968	1.47976e-06	1.89816e-05
C5orf30	0.213873	1.49603e-06	1.91429e-05
HNRNPA3P1	0.213801	1.50864e-06	1.92738e-05
KLHL18	0.213798	1.50914e-06	1.92738e-05
SAPS3	0.213687	1.52853e-06	1.94841e-05
GTSE1	0.213487	1.56415e-06	1.98498e-05
MARS	0.21346	1.56901e-06	1.98864e-05
PURB	0.212887	1.67574e-06	2.10659e-05
ZNF828	0.212856	1.68179e-06	2.11288e-05
C16orf91	0.212724	1.70725e-06	2.14084e-05
FHDC1	0.212516	1.74857e-06	2.18221e-05
ZBED4	0.212441	1.76358e-06	2.19637e-05
C9orf80	0.212374	1.77711e-06	2.21184e-05
SEH1L	0.212143	1.82469e-06	2.26544e-05
EME1	0.212135	1.82641e-06	2.26617e-05
SURF4	0.211651	1.93025e-06	2.37591e-05
CNOT3	0.211581	1.94563e-06	2.39336e-05
IL1F5	0.211561	1.9501e-06	2.39445e-05
RPRD1B	0.21142	1.98169e-06	2.43099e-05
ARF4	0.211417	1.98228e-06	2.43099e-05
RCC2	0.211319	2.00461e-06	2.45387e-05
XIAP	0.211176	2.03757e-06	2.48966e-05
SLC25A22	0.211137	2.04669e-06	2.49927e-05
E2F6	0.211047	2.06766e-06	2.5157e-05
CCNE2	0.210909	2.10047e-06	2.54763e-05
NOL11	0.210904	2.10153e-06	2.54763e-05
USP42	0.210896	2.10343e-06	2.54839e-05
DOT1L	0.21068	2.15567e-06	2.60224e-05
TPX2	0.210408	2.22316e-06	2.67136e-05
C2orf69	0.210316	2.24644e-06	2.6956e-05
ATXN7L3	0.210223	2.27026e-06	2.71748e-05
CDCA8	0.210081	2.30723e-06	2.75044e-05
FAM133B	0.210051	2.31506e-06	2.75485e-05
FBXO22	0.209863	2.36481e-06	2.79911e-05
MOBKL3	0.20978	2.38709e-06	2.82214e-05
KIAA0317	0.20974	2.39796e-06	2.83058e-05
USP36	0.209535	2.45398e-06	2.88421e-05
INTS6	0.209359	2.50315e-06	2.93513e-05
TIGD7	0.209179	2.55447e-06	2.99181e-05
TRAF4	0.209142	2.56523e-06	3.0009e-05
RAB5A	0.209033	2.59688e-06	3.03439e-05
BEND3	0.208956	2.61967e-06	3.05745e-05
ZNRF2	0.2089	2.63619e-06	3.07494e-05
TMEM217	0.208727	2.6879e-06	3.12255e-05
SLC25A32	0.208188	2.8557e-06	3.29457e-05
FARSB	0.207968	2.92708e-06	3.35952e-05
PYGO2	0.207956	2.93081e-06	3.35996e-05
DCAF10	0.207922	2.94207e-06	3.36785e-05
PRC1	0.20787	2.95935e-06	3.38205e-05
SPCS2	0.207867	2.9602e-06	3.38205e-05
NF2	0.207812	2.97859e-06	3.39919e-05
PDCL	0.20766	3.02968e-06	3.44573e-05
PGP	0.207626	3.04125e-06	3.45693e-05
AACSL	0.207582	3.05608e-06	3.47181e-05
KDM5B	0.207427	3.10975e-06	3.52878e-05
MPV17L2	0.20735	3.13632e-06	3.55692e-05
ZNF434	0.20715	3.20719e-06	3.62736e-05
UBAP2L	0.207111	3.22135e-06	3.63895e-05
OTUD6B	0.206994	3.26366e-06	3.68259e-05
MLF1IP	0.206948	3.28035e-06	3.69934e-05
HEXIM1	0.206671	3.38333e-06	3.80478e-05
CENPL	0.206584	3.41617e-06	3.83791e-05
ZWILCH	0.206583	3.41662e-06	3.83791e-05
MSI1	0.206576	3.41906e-06	3.8385e-05
SQLE	0.206299	3.52591e-06	3.9452e-05
AMMECR1	0.206195	3.56725e-06	3.98036e-05
TMEM45B	0.206132	3.59199e-06	4.0035e-05
RNF34	0.206057	3.62207e-06	4.03255e-05
EXOSC3	0.206019	3.63738e-06	4.04509e-05
TMEM165	0.205891	3.6894e-06	4.09336e-05
AAK1	0.205845	3.70849e-06	4.1105e-05
NVL	0.205804	3.72542e-06	4.12591e-05
USP38	0.205801	3.7265e-06	4.12591e-05
WHSC1	0.205689	3.77301e-06	4.1659e-05
KIF4A	0.205635	3.79577e-06	4.18872e-05
AGFG1	0.205616	3.80372e-06	4.19518e-05
FAR1	0.205502	3.85203e-06	4.23449e-05
MELK	0.205198	3.98357e-06	4.35283e-05
CIAO1	0.205166	3.99763e-06	4.36582e-05
ESM1	0.205116	4.0199e-06	4.38776e-05
FAM120A	0.205044	4.0521e-06	4.4205e-05
SIX4	0.204993	4.07503e-06	4.44309e-05
CDC42	0.204869	4.1312e-06	4.49455e-05
LOC146481	0.204827	4.15012e-06	4.51269e-05
MINA	0.204815	4.15567e-06	4.51627e-05
DHCR7	0.204801	4.16233e-06	4.52107e-05
EARS2	0.204671	4.22221e-06	4.57619e-05
NUPL2	0.204615	4.24838e-06	4.59895e-05
FOXD4	0.204611	4.25009e-06	4.59895e-05
TMEM151A	0.204402	4.34946e-06	4.69618e-05
CIT	0.204397	4.35165e-06	4.69618e-05
KLF16	0.204279	4.40839e-06	4.75229e-05
LOC347376	0.204202	4.44603e-06	4.78002e-05
GABPB1	0.204125	4.48405e-06	4.81451e-05
C1orf172	0.204087	4.50259e-06	4.82789e-05
STRN4	0.204021	4.53535e-06	4.85781e-05
ZNF480	0.204009	4.54128e-06	4.86157e-05
MESDC1	0.203926	4.58279e-06	4.90077e-05
C16orf88	0.203812	4.64058e-06	4.94675e-05
CSPG5	0.203605	4.74731e-06	5.05246e-05
STRBP	0.203477	4.81429e-06	5.11289e-05
ZNF181	0.203452	4.82758e-06	5.12429e-05
CCDC64	0.203341	4.88682e-06	5.17621e-05
RBM28	0.203329	4.89332e-06	5.18036e-05
ADIPOR1	0.202975	5.08655e-06	5.35946e-05
GLP1R	0.202853	5.15467e-06	5.42268e-05
CDK1	0.202774	5.19955e-06	5.46027e-05
ACER3	0.202771	5.2013e-06	5.46027e-05
FASTKD5	0.202745	5.21606e-06	5.4729e-05
UBE2E3	0.202572	5.31539e-06	5.55967e-05
TRIM24	0.202401	5.41536e-06	5.64683e-05
SERP1	0.202337	5.45325e-06	5.67721e-05
CDK9	0.20202	5.64477e-06	5.85531e-05
ATXN2	0.201982	5.66811e-06	5.87345e-05
NAA25	0.201959	5.68226e-06	5.88508e-05
UBA2	0.201772	5.79907e-06	5.98134e-05
SNIP1	0.201733	5.82369e-06	6.00056e-05
AGPAT3	0.201511	5.96558e-06	6.12786e-05
KIF14	0.201306	6.09958e-06	6.23357e-05
LARP1	0.201272	6.1221e-06	6.2534e-05
LOC647979	0.2012	6.17062e-06	6.29014e-05
DDX27	0.20116	6.19693e-06	6.31376e-05
C1orf9	0.201147	6.20589e-06	6.31967e-05
PNO1	0.201055	6.26809e-06	6.37653e-05
HYLS1	0.200911	6.36678e-06	6.47037e-05
CCDC86	0.2009	6.37381e-06	6.47423e-05
ZC3H14	0.200784	6.45447e-06	6.54952e-05
KPNB1	0.20077	6.46417e-06	6.55605e-05
PDCD6	0.20067	6.53479e-06	6.61763e-05
NRP1	0.200604	6.58137e-06	6.65471e-05
SLC25A33	0.200565	6.60888e-06	6.67916e-05
RNF139	0.200553	6.61808e-06	6.68509e-05
OPA3	0.200471	6.67635e-06	6.73378e-05
AMMECR1L	0.200456	6.68763e-06	6.74117e-05
MLEC	0.200452	6.6904e-06	6.74117e-05
EAF1	0.200393	6.73288e-06	6.7717e-05
ZNF398	0.200274	6.81975e-06	6.85085e-05
SPAG5	0.200017	7.01173e-06	7.02259e-05
SEC22A	0.199981	7.03853e-06	7.0424e-05
RRM2	0.199852	7.13757e-06	7.12372e-05
APPL2	0.199847	7.14139e-06	7.12398e-05
PPP1R15B	0.199744	7.22061e-06	7.1887e-05
ASNS	0.199712	7.24561e-06	7.20643e-05
NLK	0.199683	7.2684e-06	7.22194e-05
RRP12	0.199657	7.28884e-06	7.23507e-05
FDXACB1	0.199446	7.45574e-06	7.38098e-05
DNAH8	0.199439	7.4616e-06	7.38098e-05
XPO6	0.199397	7.49506e-06	7.40313e-05
SFRS13A	0.199316	7.56048e-06	7.45988e-05
TLK2	0.199273	7.59597e-06	7.48069e-05
RINT1	0.199202	7.65356e-06	7.53001e-05
B3GNT6	0.199009	7.81372e-06	7.67252e-05
DDX20	0.19893	7.87988e-06	7.72236e-05
NUFIP1	0.198718	8.0607e-06	7.89571e-05
CDK16	0.198649	8.1212e-06	7.95108e-05
POGK	0.198518	8.23516e-06	8.05872e-05
QSOX2	0.198467	8.28034e-06	8.09283e-05
ZNF597	0.198394	8.34535e-06	8.13479e-05
DKFZP586I1420	0.198333	8.39956e-06	8.17968e-05
SUB1	0.198292	8.43668e-06	8.19593e-05
ERH	0.198245	8.47894e-06	8.23299e-05
GSPT1	0.198198	8.52196e-06	8.26675e-05
TMEM120B	0.198162	8.55467e-06	8.29046e-05
UCK2	0.197929	8.76968e-06	8.47834e-05
RNF138	0.197795	8.89556e-06	8.59175e-05
KLHL35	0.197601	9.08201e-06	8.74236e-05
ATP8A1	0.197552	9.12929e-06	8.77944e-05
TBR1	0.197509	9.1707e-06	8.81081e-05
SFMBT1	0.197156	9.52124e-06	9.11702e-05
PPP6C	0.197132	9.54594e-06	9.13631e-05
UBFD1	0.197126	9.55208e-06	9.13782e-05
C16orf59	0.197073	9.60561e-06	9.18465e-05
SBK1	0.197026	9.65439e-06	9.22249e-05
CCDC85C	0.196969	9.71265e-06	9.26932e-05
FAM72D	0.196951	9.73059e-06	9.28202e-05
LMNB2	0.196928	9.75516e-06	9.30103e-05
LHX9	0.1969	9.78346e-06	9.31916e-05
NRD1	0.196813	9.87488e-06	9.39731e-05
TMEM33	0.196685	1.00098e-05	9.50743e-05
FAM72B	0.196672	1.00226e-05	9.50743e-05
RAB6C	0.196594	1.01062e-05	9.56745e-05
TRIM25	0.196317	1.04064e-05	9.80999e-05
ZNF100	0.196177	1.05617e-05	9.94241e-05
SAMD10	0.196001	1.07602e-05	0.000100961
AZIN1	0.195911	1.08633e-05	0.000101764
FXC1	0.195908	1.08662e-05	0.000101764
ZNF473	0.195552	1.12821e-05	0.000105218
GLTP	0.195516	1.1324e-05	0.000105559
ZSWIM1	0.195409	1.14529e-05	0.000106562
RAE1	0.195382	1.14851e-05	0.000106763
STIP1	0.195212	1.16928e-05	0.000108593
SEC24C	0.195179	1.1734e-05	0.000108925
MAPKAPK5	0.19511	1.18192e-05	0.000109615
NOP16	0.195085	1.18497e-05	0.000109796
PSMC4	0.195037	1.19097e-05	0.00011025
POLR2D	0.194882	1.21056e-05	0.000111738
CENPA	0.194879	1.21095e-05	0.000111738
GTPBP10	0.19446	1.26526e-05	0.000116428
WDR5	0.194432	1.26906e-05	0.000116671
CPSF6	0.194407	1.27231e-05	0.000116916
PPP2R1B	0.194401	1.27308e-05	0.000116933
ZNF565	0.194262	1.29174e-05	0.000118322
MYT1	0.194157	1.30607e-05	0.000119525
MTERFD1	0.193978	1.3307e-05	0.000121391
LNX2	0.193887	1.34337e-05	0.000122323
MUC17	0.193857	1.34766e-05	0.000122519
HIST1H2BN	0.19376	1.36131e-05	0.000123565
ZNF295	0.193748	1.36303e-05	0.000123609
GBA2	0.193584	1.38657e-05	0.000125235
UGDH	0.193487	1.40065e-05	0.000126223
PEX10	0.193341	1.42216e-05	0.000127931
RAF1	0.193263	1.43376e-05	0.000128917
CDR2	0.193086	1.46033e-05	0.000131129
C8orf76	0.193063	1.46391e-05	0.000131337
RALGAPB	0.193063	1.46396e-05	0.000131337
BLOC1S3	0.192957	1.48009e-05	0.00013231
PAPOLA	0.192889	1.49061e-05	0.000133132
LHX2	0.192781	1.5074e-05	0.000134512
CSTF1	0.192702	1.51977e-05	0.000135556
PHF12	0.192689	1.52196e-05	0.00013563
IQGAP3	0.192566	1.54143e-05	0.000137244
UBE2W	0.192503	1.55147e-05	0.000138015
ZNF562	0.192332	1.57934e-05	0.000140183
HSPA4	0.192063	1.62383e-05	0.000143877
PLAA	0.192007	1.63331e-05	0.00014459
PRUNE	0.191958	1.64166e-05	0.0001452
HPRT1	0.191921	1.64799e-05	0.000145696
PTPRR	0.191687	1.68827e-05	0.000148733
IL1F10	0.191662	1.69259e-05	0.000148933
PDCD2L	0.191629	1.69842e-05	0.000149364
ARFGAP1	0.191574	1.70798e-05	0.000150008
PHRF1	0.191429	1.73372e-05	0.000152002
OVOL1	0.191383	1.74201e-05	0.000152655
MAP3K9	0.191379	1.74269e-05	0.000152655
MEMO1	0.191366	1.74506e-05	0.000152796
DCAF12	0.191293	1.75833e-05	0.000153756
PPIL5	0.191084	1.79662e-05	0.000156558
LEMD3	0.190978	1.81621e-05	0.000157991
ORC5L	0.190774	1.85468e-05	0.000161031
TNFAIP1	0.190772	1.85518e-05	0.000161031
ADRM1	0.19066	1.87659e-05	0.000162608
CLEC16A	0.190629	1.88252e-05	0.000163051
DGKD	0.190578	1.89237e-05	0.000163766
HNRNPA3	0.190308	1.94569e-05	0.00016787
YWHAB	0.190284	1.95043e-05	0.000168207
SLC20A1	0.19014	1.97944e-05	0.000170415
TCFL5	0.189899	2.02892e-05	0.000174077
CDC20	0.18968	2.0749e-05	0.000177188
NKRF	0.189613	2.08896e-05	0.000178237
UPF0639	0.189463	2.1213e-05	0.000180459
GJA3	0.189437	2.12687e-05	0.000180822
BUB1	0.189431	2.12827e-05	0.000180822
CDK17	0.189323	2.15177e-05	0.000182663
PSPC1	0.189279	2.16142e-05	0.00018325
SPAST	0.189271	2.16323e-05	0.000183309
NUPL1	0.189268	2.16395e-05	0.000183309
OTUB2	0.188932	2.23936e-05	0.000188979
C12orf65	0.188916	2.24294e-05	0.000189201
ZNF142	0.188778	2.27468e-05	0.000191718
IPPK	0.188679	2.29772e-05	0.000193334
ROD1	0.188654	2.30349e-05	0.000193658
RNF6	0.188537	2.33098e-05	0.000195751
UBE2Q1	0.188511	2.3372e-05	0.00019608
ONECUT2	0.188507	2.33819e-05	0.000196081
DIAPH1	0.188409	2.36148e-05	0.000197786
FOXD4L1	0.18828	2.39277e-05	0.000200239
TMEM168	0.188259	2.39783e-05	0.000200526
MLNR	0.188089	2.43948e-05	0.000203469
NCAPG	0.187933	2.47836e-05	0.000206369
TOP2A	0.187926	2.48017e-05	0.000206434
DCAF7	0.187912	2.48352e-05	0.000206456
PLEKHF2	0.187885	2.49045e-05	0.000206946
SGPP1	0.187877	2.49236e-05	0.000207014
QTRTD1	0.187873	2.49334e-05	0.000207014
PLXNA3	0.187804	2.51089e-05	0.000208386
FBRS	0.187796	2.51303e-05	0.000208476
HNRNPL	0.187672	2.5446e-05	0.00021066
RAB6A	0.18762	2.55795e-05	0.00021159
NAT10	0.18749	2.59191e-05	0.000214135
C17orf96	0.187482	2.59412e-05	0.000214229
UMPS	0.187442	2.60444e-05	0.000214993
STX19	0.187408	2.61338e-05	0.000215553
H2AFX	0.187318	2.63737e-05	0.000217264
AK2	0.187196	2.67e-05	0.000219591
ZNF467	0.18714	2.6852e-05	0.00022066
BZW1	0.187069	2.70437e-05	0.000222053
KIF21A	0.186968	2.73204e-05	0.000223958
FNBP1L	0.18695	2.73693e-05	0.000224084
DCUN1D5	0.186859	2.76223e-05	0.000225602
DQX1	0.186849	2.76499e-05	0.000225736
TBC1D22B	0.186692	2.80914e-05	0.000228782
SMG7	0.186653	2.82009e-05	0.00022958
C5orf33	0.1866	2.83507e-05	0.000230519
C14orf104	0.186163	2.96227e-05	0.000239405
C1orf163	0.186138	2.96994e-05	0.000239905
ARPC5L	0.18589	3.04451e-05	0.000244964
C9orf21	0.185882	3.04693e-05	0.000244964
PHF20L1	0.185775	3.07982e-05	0.00024731
GRPEL1	0.185769	3.08177e-05	0.000247368
GPATCH2	0.185737	3.09155e-05	0.000247856
TRIM27	0.185728	3.0943e-05	0.000247878
ZBTB11	0.185246	3.24702e-05	0.000258665
ESRP1	0.185055	3.30968e-05	0.000263134
RBM27	0.185005	3.32631e-05	0.000264247
TROAP	0.184995	3.32946e-05	0.000264375
C6orf10	0.184902	3.36064e-05	0.000266657
UTP23	0.184812	3.3907e-05	0.000268725
C2orf15	0.184791	3.39799e-05	0.000269161
UBE2D3	0.184788	3.39891e-05	0.000269161
KIF18B	0.184753	3.41093e-05	0.000270006
AP1AR	0.184688	3.43298e-05	0.000271644
ARHGAP39	0.184472	3.50745e-05	0.000276991
KIAA0895	0.184468	3.50904e-05	0.000277007
KIF2C	0.184443	3.51773e-05	0.000277584
GSTCD	0.184026	3.66657e-05	0.000288307
SCOC	0.184009	3.67241e-05	0.000288544
EXO1	0.184009	3.67246e-05	0.000288544
C15orf29	0.183892	3.71559e-05	0.000291362
YOD1	0.183876	3.72118e-05	0.000291687
PRRC1	0.18387	3.7234e-05	0.000291695
ZNF547	0.183822	3.74139e-05	0.000292584
ZNF549	0.183733	3.77456e-05	0.000294834
SENP5	0.183622	3.81604e-05	0.00029761
FAM71C	0.183592	3.82769e-05	0.000298402
BCR	0.183515	3.85678e-05	0.000300203
BIRC5	0.183481	3.86974e-05	0.000300784
PCNXL3	0.18348	3.87024e-05	0.000300784
ENSA	0.183452	3.88093e-05	0.000301234
ITCH	0.183449	3.88204e-05	0.000301234
ZNF770	0.183393	3.9035e-05	0.000302665
CUL3	0.183238	3.964e-05	0.000306999
ZNF3	0.183058	4.03505e-05	0.00031202
C9orf163	0.182937	4.08354e-05	0.000315527
BTBD12	0.182848	4.11953e-05	0.000317937
SET	0.182825	4.12895e-05	0.000318421
SEPHS2	0.182621	4.21253e-05	0.000323994
TRAPPC2P1	0.182601	4.22068e-05	0.000324402
DENR	0.182527	4.25162e-05	0.000326625
TH1L	0.182336	4.3324e-05	0.000332322
UBE2K	0.18229	4.3521e-05	0.00033345
TUBB2C	0.182262	4.36381e-05	0.000334092
ZNF326	0.182233	4.3766e-05	0.000334907
LDLRAP1	0.182082	4.44182e-05	0.000339029
GRWD1	0.182036	4.46213e-05	0.00034045
ZBTB6	0.181971	4.49069e-05	0.000342368
NETO2	0.181964	4.49364e-05	0.000342463
DLGAP5	0.181904	4.51994e-05	0.000344206
DICER1	0.18177	4.57976e-05	0.000348001
MAPK6	0.181765	4.582e-05	0.000348001
FASTKD1	0.181691	4.6157e-05	0.000350168
C4orf46	0.181624	4.64583e-05	0.000352054
UBE2T	0.181562	4.67438e-05	0.000354083
SRRT	0.181494	4.70532e-05	0.000356293
C16orf72	0.181476	4.71374e-05	0.000356796
TRMT12	0.181472	4.71572e-05	0.000356811
MTMR1	0.1813	4.79573e-05	0.000362045
TRIB1	0.181197	4.84425e-05	0.000365295
KRTAP13-2	0.180948	4.96357e-05	0.000373171
FAM84B	0.180928	4.97302e-05	0.000373601
ZIC5	0.180908	4.98289e-05	0.000374202
SLBP	0.180826	5.02286e-05	0.000376921
C16orf53	0.180787	5.04173e-05	0.000378054
PAX1	0.180715	5.07766e-05	0.000379896
PPPDE2	0.180189	5.34425e-05	0.000397469
ADNP2	0.180007	5.43961e-05	0.000403215
COQ10B	0.179959	5.46496e-05	0.000404944
LOC653566	0.179946	5.47174e-05	0.000405297
FBXO42	0.179854	5.52071e-05	0.000408185
UBE2D1	0.179659	5.62615e-05	0.00041487
THUMPD3	0.179621	5.64697e-05	0.000415818
USP37	0.17951	5.70817e-05	0.00042003
LCTL	0.179464	5.73376e-05	0.000421281
DPH2	0.179444	5.74474e-05	0.000421779
C22orf29	0.179343	5.80106e-05	0.000425731
PAPD7	0.179275	5.83934e-05	0.000427628
EN2	0.179204	5.87931e-05	0.000429564
MYBL2	0.179199	5.88259e-05	0.000429564
GTF3C2	0.179033	5.97766e-05	0.000435214
ABCF2	0.178985	6.00508e-05	0.000437052
FAM18B2	0.178765	6.13406e-05	0.000445792
AP1S3	0.178724	6.15821e-05	0.000447385
PCMTD2	0.178657	6.19831e-05	0.00045005
ASF1B	0.178655	6.19938e-05	0.00045005
PA2G4P4	0.178598	6.23361e-05	0.000452208
MARVELD2	0.178589	6.23895e-05	0.000452431
UTP11L	0.178584	6.24215e-05	0.000452499
SLAIN1	0.178448	6.32451e-05	0.000457477
SUPV3L1	0.17836	6.37805e-05	0.000460783
BET1L	0.178341	6.38969e-05	0.000461284
EIF2AK1	0.178338	6.39186e-05	0.000461284
ZNF354A	0.178336	6.39323e-05	0.000461284
TIMM8A	0.178184	6.48741e-05	0.000467116
RCC1	0.178182	6.48821e-05	0.000467116
ZBTB5	0.178102	6.53883e-05	0.000470434
CCNYL1	0.177927	6.64925e-05	0.000477522
TROVE2	0.177877	6.68148e-05	0.000479493
AXIN1	0.177784	6.74122e-05	0.000482743
ZNF598	0.177777	6.74606e-05	0.000482918
GPRIN1	0.177693	6.80037e-05	0.000486458
C1orf43	0.177607	6.85635e-05	0.000489938
SPC25	0.177466	6.94994e-05	0.000495743
G2E3	0.177392	6.9993e-05	0.000498731
RAB33B	0.177374	7.01164e-05	0.000499255
RUSC1	0.177328	7.0425e-05	0.000500589
CCT6A	0.17725	7.09476e-05	0.000503031
CBWD1	0.177029	7.24645e-05	0.000512156
TATDN2	0.176918	7.32381e-05	0.000516918
ZNF30	0.176791	7.4135e-05	0.000522489
PNPLA8	0.176725	7.46001e-05	0.000524844
ATG2B	0.176709	7.47168e-05	0.000525452
KIAA1530	0.176705	7.47389e-05	0.000525452
F5	0.176641	7.51974e-05	0.000527935
SLC36A1	0.176583	7.56148e-05	0.000530309
NUF2	0.176578	7.565e-05	0.00053037
NAA50	0.176548	7.58667e-05	0.000531704
PGGT1B	0.176507	7.61647e-05	0.000533606
MFSD4	0.176475	7.63982e-05	0.000534867
AKAP5	0.176462	7.6494e-05	0.000535164
VAMP7	0.176404	7.69189e-05	0.000537574
LOC727896	0.176344	7.73605e-05	0.00053972
MED13	0.176267	7.79283e-05	0.000542549
FOXN4	0.176122	7.90081e-05	0.000549254
METTL1	0.176119	7.90283e-05	0.000549254
ZCCHC8	0.176041	7.96174e-05	0.00055293
SLC35B1	0.176038	7.964e-05	0.00055293
ETFDH	0.175991	8.00009e-05	0.000554476
RLIM	0.175923	8.05186e-05	0.000557485
FARP2	0.175841	8.11473e-05	0.000561451
RNPS1	0.175832	8.12155e-05	0.00056153
MKI67IP	0.175733	8.19852e-05	0.000566076
CCNK	0.175689	8.23246e-05	0.000568028
AIDA	0.175615	8.29024e-05	0.000571425
SUZ12	0.175602	8.3006e-05	0.000571746
SLC35E1	0.175539	8.35026e-05	0.000574366
GCC1	0.17552	8.36529e-05	0.000574723
TMCO1	0.175415	8.44886e-05	0.000579768
TRAM1	0.175348	8.50314e-05	0.000583026
VBP1	0.175345	8.50506e-05	0.000583026
CCNB2	0.175272	8.56462e-05	0.000586306
TUBG1	0.175213	8.61251e-05	0.000588982
CYP51A1	0.175181	8.6387e-05	0.00059037
PKP3	0.175089	8.71414e-05	0.00059512
DCTN4	0.174933	8.84316e-05	0.00060229
MTPAP	0.174904	8.86772e-05	0.000603758
EIF1AX	0.174812	8.94456e-05	0.000608245
TCEB1	0.174709	9.03248e-05	0.00061331
GOSR1	0.174689	9.04962e-05	0.000614265
DEPDC1B	0.174672	9.06358e-05	0.000615005
NEK2	0.174641	9.09027e-05	0.000616607
ANKRD34B	0.174565	9.15548e-05	0.000619982
ZBTB8A	0.174412	9.28861e-05	0.000627302
TMEM56	0.17434	9.3516e-05	0.000630918
OCLN	0.174033	9.62558e-05	0.000647442
MOBKL1A	0.173969	9.6842e-05	0.000650949
MDM2	0.173845	9.79731e-05	0.00065789
ATXN2L	0.173807	9.83241e-05	0.000660026
TWF1	0.173654	9.97443e-05	0.000667994
NEUROD6	0.173647	9.98113e-05	0.000668219
TIPRL	0.173599	0.000100263	0.00067057
CCT5	0.173457	0.000101609	0.000677992
SHOC2	0.173435	0.000101817	0.000679156
ZMYND19	0.173349	0.000102642	0.000684202
ATP12A	0.173276	0.000103342	0.00068818
CDS1	0.173181	0.000104262	0.000693618
PMEPA1	0.173163	0.000104441	0.000694437
SEC23IP	0.173132	0.000104743	0.000695891
AURKAPS1	0.173074	0.000105309	0.000698956
GEN1	0.172938	0.000106659	0.000706981
EPB41L4B	0.17278	0.000108244	0.000717013
AP3D1	0.172711	0.00010894	0.000720911
SEC24A	0.172263	0.000113594	0.000748248
MSL3L2	0.172196	0.000114296	0.000751884
TP53INP1	0.172109	0.000115228	0.000757272
WDR45L	0.171934	0.000117119	0.000768343
SLC35A2	0.171932	0.000117143	0.000768343
XYLB	0.171772	0.000118897	0.000778829
GPR172A	0.171747	0.000119174	0.000780136
NCAPG2	0.171692	0.000119775	0.000782792
AFTPH	0.171686	0.000119847	0.000783007
ASPM	0.17163	0.000120471	0.000786574
E2F2	0.171607	0.000120726	0.00078747
KIFC1	0.171441	0.000122595	0.00079784
C12orf29	0.171423	0.000122799	0.000798909
ELMOD2	0.171383	0.000123259	0.000801642
FLAD1	0.171367	0.000123444	0.000802068
EIF2C2	0.171343	0.000123722	0.000803609
SEC22B	0.171216	0.000125185	0.000811798
C8orf83	0.171175	0.000125657	0.000814331
CDCA5	0.17116	0.000125834	0.000815214
GFPT1	0.171069	0.000126898	0.000820784
SETD1A	0.171001	0.0001277	0.000825171
BUB1B	0.17091	0.000128772	0.00083076
HOXB13	0.170771	0.000130431	0.000839842
NIPA1	0.170736	0.000130857	0.000842047
NUP62CL	0.17057	0.000132876	0.000853944
C14orf135	0.170468	0.000134135	0.000860653
CDK5RAP1	0.170329	0.000135866	0.000869534
YTHDF3	0.170249	0.000136871	0.000875127
HMMR	0.170228	0.000137124	0.000876469
EIF1AD	0.17018	0.000137738	0.000879831
HNRNPC	0.170171	0.000137851	0.000880273
ZNF140	0.170157	0.000138026	0.000881109
LOC399815	0.170095	0.000138817	0.000885591
ZBTB33	0.17004	0.000139521	0.000889516
COIL	0.169895	0.000141389	0.000900566
C11orf82	0.169856	0.000141907	0.00090358
GPRIN2	0.169773	0.000142985	0.000908714
UBE2J2	0.16971	0.00014381	0.00091338
RBM39	0.169678	0.000144232	0.000914611
RCHY1	0.169668	0.000144372	0.00091521
CENPF	0.169641	0.000144724	0.000916373
ZNF253	0.16964	0.000144739	0.000916373
NUP98	0.169624	0.000144955	0.000916874
SMCR7L	0.169567	0.000145716	0.000920981
NCBP2	0.169565	0.000145742	0.000920981
HJURP	0.169534	0.000146156	0.000923308
TIGD5	0.169403	0.000147916	0.000932367
ATP2B1	0.169356	0.000148556	0.000935814
PSME4	0.169193	0.000150795	0.000948826
GOLGA3	0.169135	0.000151589	0.000953126
PLK1	0.169105	0.000152005	0.000955374
RAD54L	0.169099	0.00015209	0.000955374
GRSF1	0.168875	0.000155238	0.000973016
FAM104A	0.168827	0.000155918	0.000976972
ELK1	0.168694	0.000157831	0.000986801
DARS2	0.16865	0.000158463	0.000990133
CCDC120	0.168566	0.000159676	0.000997094
PHF16	0.168519	0.000160371	0.00100019
HOMER2	0.168504	0.00016059	0.00100124
UHRF1	0.168484	0.000160875	0.00100267
COG1	0.16843	0.000161671	0.00100642
DNAH14	0.168418	0.000161846	0.00100719
VCP	0.16838	0.000162406	0.00100974
KIF20A	0.168307	0.000163489	0.00101458
WASL	0.168304	0.000163541	0.00101459
TLL2	0.168263	0.000164154	0.00101776
TMEM97	0.168112	0.000166417	0.00103084
KNG1	0.168033	0.00016761	0.00103727
ANKRD28	0.168003	0.000168081	0.00103922
RNF2	0.167954	0.000168822	0.00104316
LRRC8B	0.167939	0.000169061	0.00104399
TRAFD1	0.167935	0.00016912	0.00104404
RRS1	0.167868	0.000170151	0.00105008
CLPB	0.16782	0.000170899	0.00105372
RALGDS	0.167794	0.000171295	0.00105551
OR5H14	0.167711	0.000172594	0.00106286
TRA2B	0.167583	0.000174606	0.00107332
LOC149620	0.16748	0.000176242	0.00108068
SLC26A6	0.167433	0.000176994	0.00108463
NOLC1	0.167256	0.000179863	0.00110016
CENPE	0.167213	0.00018055	0.00110339
C8orf38	0.16712	0.00018208	0.00111104
MPHOSPH10	0.167061	0.000183059	0.001116
FLNB	0.167055	0.000183161	0.00111628
RBM15	0.166738	0.000188479	0.00114244
AIFM1	0.166723	0.000188728	0.00114326
SASS6	0.166688	0.000189333	0.00114623
FAM111B	0.16661	0.000190658	0.00115251
C4orf21	0.166592	0.000190968	0.00115404
MIR17HG	0.166552	0.00019166	0.00115752
GNPTAB	0.166531	0.000192018	0.00115934
TK1	0.166512	0.000192354	0.00116066
TTLL6	0.166449	0.000193445	0.00116619
EBP	0.166401	0.000194286	0.00117056
SOLH	0.166385	0.000194562	0.00117152
PFKFB2	0.166259	0.000196791	0.00118352
TMEM170B	0.166132	0.000199048	0.00119495
CDON	0.165939	0.000202534	0.00121297
DENND4B	0.165905	0.000203149	0.00121592
THUMPD1	0.16584	0.000204346	0.00122199
KDM5C	0.165821	0.000204691	0.00122369
ZC3HAV1	0.165817	0.000204758	0.00122373
BAT2	0.16581	0.000204893	0.00122417
EIF2S1	0.16576	0.000205814	0.00122894
KIF18A	0.165676	0.000207369	0.00123675
MED8	0.165659	0.000207691	0.00123793
BAK1	0.165641	0.000208016	0.00123914
EPM2AIP1	0.165502	0.000210622	0.00125243
SLC25A13	0.165492	0.000210814	0.00125319
STEAP2	0.165481	0.000211024	0.00125407
C21orf45	0.165422	0.000212151	0.00125949
LPGAT1	0.165401	0.000212548	0.00126126
IGF1R	0.165389	0.000212768	0.0012622
EIF2C3	0.165382	0.000212908	0.00126265
C5orf28	0.165357	0.000213373	0.00126466
ENOPH1	0.165206	0.000216282	0.00128039
E2F1	0.165008	0.000220145	0.0012998
HOMER1	0.16493	0.000221682	0.00130772
DERL1	0.164918	0.000221917	0.00130872
ZNF14	0.164837	0.000223532	0.00131709
CMTM4	0.164555	0.000229232	0.00134553
GDI1	0.164528	0.00022979	0.00134762
CDC42SE1	0.164523	0.000229889	0.00134781
CDC25C	0.164398	0.000232458	0.00136106
DLEU2	0.164397	0.000232471	0.00136106
ZNF518B	0.164373	0.000232981	0.00136315
POLE2	0.164254	0.000235445	0.00137396
KIAA1522	0.164171	0.00023719	0.00138212
DCAF13	0.164147	0.000237708	0.00138474
ZNF695	0.164128	0.000238111	0.00138669
C10orf2	0.163889	0.000243214	0.00141128
SYVN1	0.163888	0.000243248	0.00141128
MYEF2	0.163864	0.000243761	0.00141332
GDAP2	0.163861	0.000243813	0.00141332
RTEL1	0.163794	0.000245275	0.00141934
TOR2A	0.163772	0.000245757	0.0014209
C20orf24	0.163732	0.000246629	0.00142512
TLE3	0.163567	0.000250253	0.00144273
PYCRL	0.163531	0.000251056	0.00144695
VKORC1L1	0.163512	0.000251478	0.00144896
PMS2L1	0.163454	0.000252779	0.00145604
ZNF302	0.163401	0.00025396	0.00146116
ZNF419	0.163351	0.000255101	0.00146646
CLDN7	0.163254	0.000257306	0.00147703
PSMD11	0.16322	0.000258077	0.00148103
BTF3L4	0.163055	0.00026185	0.00150139
SPRY4	0.16298	0.000263601	0.00151013
EZH2	0.162887	0.000265771	0.00151953
LOC150527	0.162717	0.000269785	0.00154028
RDH12	0.162593	0.000272764	0.00155375
ZNF738	0.162582	0.000273025	0.00155439
KIAA0101	0.162536	0.000274125	0.00155959
TMEM39A	0.162526	0.00027436	0.00155973
TOP3A	0.162318	0.00027944	0.00158502
SAAL1	0.162228	0.000281664	0.00159635
SELT	0.162208	0.000282147	0.00159812
GABRD	0.162004	0.000287251	0.00162153
PRKAA1	0.161971	0.000288084	0.00162577
HMGXB3	0.16187	0.000290666	0.0016385
SKA1	0.161862	0.000290875	0.00163922
CISD2	0.161802	0.000292394	0.00164639
USP9Y	0.161781	0.000292933	0.00164896
ZSWIM3	0.161762	0.000293415	0.00164982
TJP1	0.161723	0.000294424	0.00165457
U2AF2	0.16165	0.000296328	0.0016648
ALDH18A1	0.161557	0.000298746	0.00167557
FANCB	0.161514	0.000299864	0.0016809
MEX3D	0.161503	0.000300166	0.00168212
KRT2	0.161438	0.000301873	0.00169074
ORC6L	0.16134	0.000304461	0.00170334
ZNF470	0.161303	0.000305465	0.001708
CCDC41	0.161261	0.000306589	0.00171237
APH1A	0.161214	0.000307846	0.00171843
KCNN2	0.161197	0.000308294	0.00171998
EPHA10	0.161163	0.000309235	0.00172427
ULBP2	0.161116	0.00031049	0.00172934
UBE2S	0.160993	0.000313851	0.00174516
LYSMD3	0.160958	0.000314815	0.00174955
KRTAP5-1	0.16089	0.000316681	0.00175748
TAOK2	0.160647	0.000323471	0.00178823
DNAJC25	0.160634	0.000323834	0.00178925
NDST1	0.160537	0.000326581	0.00180195
RACGAP1	0.160537	0.000326581	0.00180195
TMEM198	0.160481	0.000328174	0.00180924
C14orf162	0.160462	0.000328708	0.00181169
NCOA6	0.160422	0.000329859	0.00181703
DNAJC16	0.160342	0.00033217	0.00182776
PKP4	0.160328	0.000332557	0.00182939
CTAGE4	0.160256	0.00033465	0.00183989
TMEM104	0.160253	0.000334759	0.00183998
MBOAT2	0.160228	0.000335469	0.00184338
LRFN1	0.160156	0.000337568	0.0018544
HOXC4	0.16011	0.000338918	0.00185826
FAM72A	0.160105	0.000339081	0.00185858
ADNP	0.160049	0.000340734	0.00186566
C1orf135	0.15993	0.00034426	0.0018809
PTK2	0.15993	0.000344267	0.0018809
SGOL1	0.159885	0.000345623	0.00188779
XPOT	0.159831	0.000347227	0.001895
TOMM40	0.15966	0.000352426	0.00192024
PRPF38A	0.159648	0.000352781	0.00192113
C3orf42	0.159572	0.000355118	0.00193229
CDR2L	0.159511	0.000356999	0.00193989
CCNA2	0.159415	0.000359981	0.0019545
MCM10	0.15937	0.000361366	0.00196043
LOC643387	0.159278	0.000364281	0.00197357
MLF1	0.159259	0.000364876	0.00197599
CCAR1	0.159238	0.000365514	0.00197865
NKX6-1	0.159084	0.000370416	0.00200411
LOC643677	0.158992	0.000373383	0.00201798
IPO4	0.158961	0.00037436	0.00202271
KRR1	0.158914	0.000375908	0.00203053
DNAJA1	0.158886	0.000376811	0.00203486
ZNF138	0.158809	0.00037933	0.00204736
POLR1B	0.158795	0.000379763	0.00204915
HNRNPH2	0.15877	0.000380604	0.00205313
CLDN12	0.158592	0.000386461	0.00208193
SLC5A6	0.158434	0.000391756	0.00210819
FIGNL1	0.15836	0.000394275	0.00211777
SLC30A7	0.158341	0.000394906	0.00211896
UNG	0.158338	0.000395005	0.00211896
SPIN4	0.158328	0.000395333	0.00211952
PKMYT1	0.158189	0.000400089	0.00213754
BAZ1A	0.158099	0.000403186	0.00215179
HNRNPK	0.158072	0.000404148	0.0021552
GTF2E1	0.15806	0.000404554	0.00215679
BLM	0.15798	0.000407347	0.00216938
ZNF77	0.157958	0.000408116	0.00217254
TMEM183A	0.157711	0.000416852	0.00221225
HMGB3	0.15762	0.000420105	0.00222609
PPAT	0.157533	0.000423234	0.0022409
C12orf69	0.157517	0.00042381	0.00224335
ESPL1	0.157453	0.000426153	0.00225306
HNRNPA2B1	0.157425	0.000427148	0.00225566
ZNF180	0.157384	0.000428661	0.00226209
ZBTB34	0.157273	0.000432766	0.00228204
C1orf144	0.157217	0.00043481	0.0022919
SLC25A16	0.157204	0.000435307	0.00229392
KRTAP4-4	0.157199	0.000435494	0.0022943
DSCR6	0.157183	0.00043609	0.00229671
OR6B1	0.1571	0.000439199	0.00230957
ZNF800	0.157059	0.000440715	0.00231572
ZBTB43	0.157019	0.000442215	0.00232238
ADO	0.156984	0.000443546	0.00232815
CYBASC3	0.15697	0.000444088	0.00233039
TFB2M	0.156926	0.000445744	0.00233785
CPSF7	0.156918	0.000446077	0.00233899
GMNN	0.156905	0.00044657	0.00234096
ILF2	0.156822	0.000449729	0.00235444
C8orf51	0.156803	0.000450444	0.00235634
PDP1	0.156682	0.0004551	0.00237821
C2CD4C	0.156486	0.00046278	0.00241646
STX16	0.156463	0.000463678	0.0024189
CCDC6	0.156414	0.000465627	0.0024269
HN1	0.156401	0.000466108	0.00242878
OIP5	0.156296	0.000470302	0.00244745
ZNF92	0.156253	0.000472034	0.00245519
INTS7	0.156247	0.000472242	0.00245563
BAP1	0.156203	0.000474046	0.0024631
DIAPH3	0.15604	0.000480639	0.00249477
KCNK9	0.15602	0.000481444	0.00249766
C9orf82	0.156014	0.000481693	0.0024983
GOSR2	0.155879	0.000487242	0.00252121
ZDHHC5	0.155802	0.000490421	0.00253549
ZNF275	0.1558	0.000490507	0.00253549
LOC148189	0.155755	0.000492383	0.00254387
SRP19	0.155723	0.000493695	0.00254868
RAB26	0.155704	0.000494487	0.00255211
SLC12A8	0.155682	0.000495418	0.00255626
GNG10	0.155527	0.000501971	0.00258675
HNRNPA0	0.155503	0.000502998	0.00259137
SYT4	0.155437	0.000505786	0.00260435
CAMKK2	0.155434	0.000505908	0.00260435
ATOH1	0.155409	0.000506982	0.00260786
SP9	0.155335	0.000510157	0.00261883
TBC1D15	0.155325	0.00051062	0.00262054
ZNF681	0.155236	0.00051447	0.00263827
ZNF274	0.155192	0.000516373	0.00264735
STRN3	0.155116	0.000519673	0.00266291
GPR137C	0.155091	0.000520786	0.00266657
E2F7	0.154997	0.000524949	0.00268514
FOXRED2	0.154967	0.000526255	0.00269113
ENTPD7	0.154809	0.000533303	0.00272438
YARS	0.154795	0.000533922	0.00272617
SH3RF1	0.15469	0.000538689	0.00274701
CYP4Z2P	0.154552	0.000544947	0.0027761
ZNF764	0.154539	0.000545539	0.00277841
ATP6V1G1	0.154489	0.000547841	0.00278872
FAM160A1	0.154446	0.000549852	0.00279753
TADA2B	0.15436	0.000553833	0.0028135
CKS2	0.154349	0.00055433	0.0028146
ARL5B	0.154334	0.00055504	0.0028175
DMBX1	0.154206	0.00056104	0.00284435
NUP188	0.154098	0.000566103	0.00286712
ATP6V1A	0.154078	0.000567087	0.00287066
SAT1	0.154008	0.000570408	0.00288641
LOC441294	0.154004	0.000570608	0.00288641
FBXL6	0.154003	0.000570631	0.00288641
TPD52L2	0.153928	0.00057424	0.00290177
ABCA3	0.153928	0.000574247	0.00290177
HCG18	0.153902	0.000575506	0.00290667
POLQ	0.1538	0.000580408	0.00292774
RAD23B	0.153782	0.000581304	0.00293152
PSEN1	0.153713	0.000584666	0.00294773
DSN1	0.153662	0.000587191	0.00295972
KRTAP10-5	0.153643	0.000588111	0.00296361
ATP13A1	0.153609	0.000589751	0.00297113
TRAPPC10	0.153544	0.000593002	0.00298526
PDXDC1	0.153319	0.000604207	0.00303481
PPA2	0.153294	0.000605481	0.00303968
MIER3	0.153002	0.000620424	0.00310615
C20orf111	0.152978	0.000621646	0.00310994
COMMD5	0.152936	0.000623839	0.00311935
CHTF18	0.152922	0.000624534	0.00312127
ZNF320	0.152911	0.00062514	0.00312274
TCERG1	0.152782	0.000631844	0.00315309
C1GALT1	0.152726	0.000634805	0.00316314
PIGM	0.152678	0.000637333	0.00317258
RNF40	0.152642	0.000639258	0.00318058
ETNK1	0.152476	0.00064815	0.00321844
MRPL19	0.152437	0.000650218	0.00322791
ZNF141	0.152426	0.000650854	0.00323026
CAPN5	0.152393	0.000652597	0.00323491
NCL	0.152378	0.000653448	0.00323801
GCN1L1	0.152318	0.000656669	0.00325108
RCBTB1	0.152291	0.000658135	0.00325753
LOC440040	0.152247	0.000660593	0.00326567
FURIN	0.152237	0.000661092	0.00326733
SYT5	0.152213	0.000662431	0.00326991
GNB1	0.152173	0.000664648	0.00328006
NANP	0.151931	0.000678082	0.00333486
GDF11	0.151835	0.000683506	0.00336071
SAR1B	0.151829	0.000683815	0.0033614
EIF4A3	0.151797	0.000685618	0.00336862
DGKQ	0.151786	0.000686275	0.0033702
HSPD1	0.151755	0.000688028	0.00337642
KPNA1	0.151754	0.000688048	0.00337642
VAV2	0.151691	0.000691677	0.00339008
OMP	0.151678	0.000692426	0.00339292
TM9SF4	0.151664	0.000693199	0.00339588
SMARCD1	0.151619	0.000695795	0.00340693
EID2	0.151601	0.000696848	0.00341125
CD2AP	0.151486	0.000703501	0.00343795
IL1F9	0.151461	0.000704911	0.00344343
LOC388428	0.151405	0.000708185	0.00345248
KBTBD6	0.151405	0.000708197	0.00345248
C19orf22	0.151319	0.000713227	0.00347278
C10orf137	0.151208	0.000719767	0.00350038
ALG13	0.151189	0.000720935	0.00350436
CRIPAK	0.151184	0.000721223	0.00350491
ZNF335	0.151141	0.000723785	0.0035165
PPP1R8	0.151116	0.00072525	0.00352277
COPB2	0.151044	0.00072959	0.00354042
RAB6B	0.150974	0.000733783	0.00355818
PRSS3	0.150939	0.000735898	0.00356585
ZNF304	0.150907	0.000737803	0.00357422
DNAJC9	0.150881	0.000739426	0.00358122
SLC35C2	0.150822	0.000742996	0.00359677
BRD4	0.150815	0.000743422	0.00359796
ANKRD29	0.150783	0.000745412	0.00360585
CENPI	0.150721	0.000749198	0.00362067
LOC649330	0.150703	0.000750318	0.00362521
HES6	0.150644	0.000753967	0.00364109
SUV420H1	0.150555	0.000759496	0.00366514
DTWD2	0.150533	0.000760872	0.00366913
SF1	0.150531	0.000760949	0.00366913
C13orf27	0.15053	0.000761056	0.00366913
VEGFA	0.15044	0.000766669	0.00368841
RANBP6	0.150317	0.00077442	0.00371836
CEP55	0.150266	0.000777651	0.00373209
PA2G4	0.15026	0.000778034	0.00373304
MARK3	0.150203	0.000781674	0.00374781
TBC1D10B	0.15015	0.000785089	0.00376148
OSBP	0.150141	0.000785702	0.00376353
TFDP1	0.150125	0.000786719	0.0037675
ANLN	0.15009	0.000788938	0.00377722
TOMM70A	0.150062	0.0007908	0.00378433
STARD7	0.150025	0.000793175	0.00379207
TRIM33	0.149921	0.000799947	0.00381899
F2RL3	0.149881	0.000802547	0.00382684
C17orf86	0.149851	0.000804558	0.00383278
CHMP4C	0.149797	0.000808101	0.00384509
NFYA	0.149777	0.000809375	0.00385024
SFRS9	0.149718	0.000813292	0.0038643
UTP15	0.149652	0.000817694	0.00388245
BRAF	0.149541	0.000825173	0.00391425
CCNB1	0.149504	0.000827648	0.00392321
ZNF367	0.149486	0.000828844	0.00392774
KLHL12	0.149484	0.000828996	0.00392774
ZNF841	0.149424	0.000833069	0.00394331
2020-03-06	0.149418	0.000833454	0.00394356
SLC23A2	0.149376	0.000836297	0.00395486
TSPAN13	0.149348	0.000838241	0.00396218
KIAA1712	0.149332	0.000839306	0.00396628
DDX6	0.14931	0.000840811	0.00397059
C9orf7	0.149278	0.000843041	0.00398018
GDPD1	0.149141	0.000852488	0.00402099
UGT2B11	0.149129	0.000853274	0.00402375
TM9SF3	0.149084	0.000856417	0.00403668
NUSAP1	0.149079	0.000856804	0.00403755
FKBP1A	0.149036	0.000859788	0.00404876
CLTC	0.148979	0.000863783	0.00406566
GNAS	0.148911	0.000868545	0.00408424
ZIC2	0.148868	0.000871602	0.00409669
USP32	0.148789	0.000877193	0.00411429
JHDM1D	0.148778	0.000877976	0.004117
CA13	0.148751	0.000879907	0.00412412
HSPA9	0.148696	0.000883824	0.00414055
DKFZp761E198	0.148679	0.000885041	0.00414528
RNF138P1	0.148436	0.000902655	0.00421527
MTHFR	0.148435	0.000902717	0.00421527
ZNF772	0.148312	0.000911778	0.00425263
POLR1A	0.148251	0.000916249	0.004269
YKT6	0.148214	0.000918989	0.0042793
KIAA1279	0.1482	0.000920058	0.00428229
CKAP2L	0.148144	0.000924265	0.00429887
LMNB1	0.148109	0.000926825	0.00430978
SMN1	0.148069	0.000929884	0.004321
PRPF19	0.148034	0.000932468	0.004331
GPR180	0.148034	0.000932488	0.004331
TMEM209	0.14776	0.000953345	0.00441569
CRB3	0.147725	0.000956065	0.0044242
RAB18	0.147653	0.000961623	0.00444622
NEIL3	0.147641	0.000962505	0.00444887
ATF5	0.147615	0.000964577	0.00445742
DCAF6	0.14761	0.000964914	0.00445795
C15orf42	0.147548	0.00096974	0.00447818
YES1	0.147528	0.000971329	0.00448448
ZFP62	0.147479	0.000975201	0.00450029
MRPL47	0.147458	0.000976794	0.0045066
NEDD4L	0.147414	0.000980329	0.00451979
DIRAS2	0.147319	0.000987845	0.00454817
ANKRD52	0.147175	0.000999326	0.00459365
MGAT2	0.147152	0.00100116	0.00459889
TPD52	0.14712	0.00100377	0.00460983
TACC3	0.147108	0.00100467	0.00461292
LOC641367	0.147049	0.00100946	0.00463153
UBE2NL	0.14703	0.00101104	0.00463261
ATP13A3	0.147013	0.00101239	0.00463671
ZNF878	0.146853	0.00102551	0.0046882
CDKN3	0.146824	0.00102787	0.00469795
SMEK1	0.146814	0.00102867	0.00470049
ZNF264	0.14676	0.00103317	0.00471784
LARP1B	0.146742	0.00103466	0.00472144
KIF4B	0.146687	0.00103922	0.00473913
ZNF814	0.146687	0.00103925	0.00473913
PCGF3	0.146484	0.00105628	0.0048094
PVR	0.146473	0.00105714	0.00481132
PRPF6	0.146352	0.00106743	0.00485439
CENPO	0.146323	0.00106997	0.00486368
C14orf169	0.146288	0.00107295	0.00487175
MED19	0.146254	0.00107582	0.00488247
CNST	0.146249	0.00107628	0.00488247
RTN1	0.146178	0.00108241	0.00490696
UHRF1BP1	0.146068	0.00109197	0.00494917
ZNF530	0.146007	0.00109728	0.00497099
OXSM	0.145955	0.00110181	0.00498924
HIATL1	0.145695	0.00112493	0.0050779
PAK4	0.145672	0.001127	0.00508608
SNRPF	0.145662	0.00112783	0.00508867
MRPS30	0.145634	0.00113036	0.00509665
CT45A6	0.145567	0.00113642	0.00511784
CELSR3	0.145565	0.00113659	0.00511784
PRKRIR	0.145499	0.00114262	0.00514152
SSR1	0.145462	0.00114591	0.00515285
SURF2	0.145427	0.00114914	0.00516392
ZNF431	0.145379	0.00115351	0.00517777
POC1A	0.145355	0.00115569	0.00518637
POGZ	0.145331	0.0011579	0.00519515
GLO1	0.145285	0.00116213	0.0052118
PTMA	0.14521	0.00116913	0.0052391
ZNF322A	0.145204	0.00116965	0.00523937
LOC646214	0.145162	0.00117359	0.00525378
EXOC8	0.14513	0.00117656	0.0052659
GLDC	0.145107	0.00117875	0.00527335
POFUT1	0.145072	0.00118203	0.00528684
TFAM	0.145006	0.00118822	0.00530829
NCOA1	0.144978	0.00119084	0.00531675
GINS1	0.144921	0.00119618	0.00533839
GOLT1B	0.144912	0.00119704	0.00533936
STAG2	0.144774	0.00121026	0.00538785
HELLS	0.14475	0.00121255	0.00539446
THAP5	0.144663	0.00122094	0.00542415
KIAA1539	0.144658	0.00122139	0.00542415
STIL	0.144544	0.0012325	0.00546985
RRM2B	0.144533	0.00123356	0.00547295
DCUN1D3	0.144514	0.00123534	0.00547761
PIK3AP1	0.144456	0.00124102	0.00549792
EXOC5	0.144453	0.00124134	0.00549815
CUL4B	0.144337	0.00125277	0.00553778
KDELR1	0.144318	0.00125461	0.00554465
ZNF8	0.144298	0.00125661	0.00555228
CAPZA1	0.144192	0.00126718	0.00559038
RC3H1	0.144134	0.00127297	0.0056122
LSG1	0.144061	0.00128032	0.00564089
PAICS	0.143861	0.0013007	0.00571559
MANEAL	0.143819	0.00130495	0.00573176
HMGCS1	0.143791	0.00130787	0.00574083
MEX3A	0.143757	0.00131132	0.00575342
ERO1LB	0.143755	0.0013116	0.00575342
RIPK2	0.143694	0.00131782	0.00577601
SMNDC1	0.14362	0.00132557	0.0058071
MIA3	0.14357	0.00133077	0.00582733
SLC12A7	0.143537	0.00133426	0.00584131
MGAT5B	0.143496	0.00133849	0.00585729
WDR75	0.143486	0.00133957	0.00585946
BUB3	0.143436	0.00134481	0.00587722
LRP8	0.143389	0.00134985	0.00589542
POMGNT1	0.143351	0.00135381	0.00591014
LSM14A	0.143333	0.00135574	0.00591726
CBFA2T2	0.143329	0.00135622	0.00591806
TOMM34	0.143269	0.00136261	0.00593821
ZNF629	0.143236	0.00136611	0.00594956
RMI1	0.143233	0.0013664	0.00594956
MAEA	0.143175	0.00137269	0.00597564
UTP14A	0.143134	0.00137705	0.00599073
TRIM36	0.143039	0.00138736	0.00602901
LIPT1	0.143028	0.00138854	0.00603265
RANBP2	0.142976	0.00139421	0.00605226
PPFIA1	0.142837	0.00140944	0.00611438
ZNF583	0.142775	0.00141631	0.00614021
SOX4	0.142703	0.00142432	0.0061709
UBE2A	0.142626	0.0014329	0.00620006
APLN	0.142622	0.00143332	0.00620054
ZNF639	0.142617	0.00143388	0.00620164
GLYCTK	0.142558	0.00144057	0.00622786
PIK3R2	0.142536	0.00144305	0.00623675
EFNA1	0.142534	0.00144325	0.00623675
POLE3	0.1425	0.00144708	0.00625197
ARL1	0.14245	0.0014527	0.00627182
RIOK1	0.142371	0.00146166	0.0063027
SRP72	0.142352	0.00146387	0.00630819
ZMYM2	0.142224	0.0014785	0.00636439
ZKSCAN5	0.142168	0.00148503	0.00638842
C2orf77	0.142162	0.00148572	0.00638954
PANK3	0.142058	0.0014978	0.00643504
FASTKD3	0.141793	0.00152902	0.00655653
EIF2AK3	0.141529	0.00156065	0.00667221
CHAF1A	0.14141	0.00157505	0.00672643
SCML2	0.141397	0.00157669	0.00672902
PYCR1	0.141348	0.0015827	0.00674569
DPF1	0.141283	0.00159062	0.00677434
C10orf88	0.141217	0.00159875	0.00680463
APBA1	0.141142	0.00160818	0.00683881
TMTC4	0.141139	0.00160849	0.00683881
KTI12	0.141133	0.00160921	0.00684042
PIGU	0.141017	0.00162374	0.00688903
MDH1B	0.140991	0.00162695	0.00690122
DHFR	0.140912	0.00163697	0.00693636
INO80D	0.140868	0.00164259	0.00695429
INTS12	0.140795	0.00165181	0.00699039
PCGF2	0.140659	0.00166923	0.00705222
IP6K1	0.140649	0.00167048	0.00705601
RALGAPA1	0.140643	0.00167128	0.00705787
MMP1	0.140611	0.00167548	0.00707263
TIGD3	0.140604	0.00167634	0.00707478
TIMELESS	0.140536	0.00168512	0.00710884
BCOR	0.140466	0.00169422	0.0071382
C1orf55	0.140452	0.00169603	0.00714286
NIPSNAP3A	0.140417	0.00170065	0.0071578
SMU1	0.14036	0.00170811	0.00718481
CDCA2	0.140184	0.00173139	0.00726581
FBXO22OS	0.140104	0.00174208	0.00730455
RNASEN	0.140091	0.00174389	0.00731064
LOC150786	0.140086	0.00174457	0.00731194
LOC374491	0.140049	0.00174944	0.00732775
ACTR3B	0.13995	0.00176285	0.00737933
DEDD	0.139933	0.00176521	0.00738611
SUV39H1	0.139904	0.00176905	0.0073991
C8orf33	0.139883	0.00177194	0.00740965
SCAP	0.139867	0.00177407	0.00741545
BTBD1	0.139798	0.00178353	0.00744933
PSMD6	0.139797	0.00178366	0.00744933
TET3	0.139516	0.00182248	0.00758143
UBE3A	0.13948	0.00182757	0.00759642
C8orf30A	0.139401	0.00183865	0.00763666
ZNF195	0.139398	0.00183905	0.00763666
MS4A10	0.139388	0.0018405	0.00763899
CCDC99	0.139341	0.00184702	0.00766127
CPNE3	0.139121	0.00187845	0.00777234
RMND5A	0.139006	0.00189491	0.00783324
ZNFX1	0.139005	0.00189512	0.00783324
ZNF552	0.138998	0.00189617	0.00783595
RAD18	0.138987	0.00189776	0.00784094
TMEM9B	0.138929	0.00190616	0.00786913
SSPO	0.138826	0.00192116	0.00792126
CASKIN1	0.138811	0.00192341	0.00792891
FEM1A	0.138795	0.00192563	0.00793645
ZNF345	0.138763	0.00193042	0.00795429
LOC145837	0.138761	0.00193075	0.00795429
KIAA0284	0.138733	0.00193477	0.00796428
SMARCA4	0.138727	0.00193572	0.00796656
INTS8	0.13869	0.00194124	0.00798763
AHCTF1	0.138631	0.00194993	0.00800863
SAR1A	0.138631	0.00194993	0.00800863
NCBP1	0.138627	0.00195043	0.00800901
BRI3BP	0.138549	0.00196213	0.00805376
LDLR	0.138546	0.00196259	0.00805402
FAM103A1	0.138493	0.00197055	0.00808005
AKIRIN1	0.138179	0.00201801	0.00825609
DNAJB3	0.138165	0.00202025	0.00826358
BCL10	0.13816	0.00202092	0.00826465
ALG11	0.138101	0.00202998	0.00829998
RPA4	0.138078	0.00203365	0.00831329
ZC3H3	0.138048	0.00203828	0.00832884
TLE1	0.13801	0.00204408	0.00835084
LIPM	0.137981	0.00204861	0.0083641
ATXN7L3B	0.13787	0.00206592	0.00842287
MEX3C	0.137866	0.00206647	0.00842341
ZFP30	0.137854	0.00206844	0.00842801
BCCIP	0.13784	0.00207055	0.00843489
FOXM1	0.137829	0.00207234	0.00844049
FBXO5	0.137821	0.00207359	0.00844368
SGEF	0.137795	0.00207771	0.00845721
SPIN3	0.137748	0.00208508	0.00847343
SS18L2	0.137706	0.0020917	0.00849239
ZXDB	0.137582	0.00211146	0.00855981
GPR160	0.137475	0.00212867	0.00862436
XAGE1D	0.137366	0.00214622	0.00869021
RG9MTD2	0.137337	0.00215085	0.00870543
LSR	0.137292	0.00215821	0.00872465
NAA30	0.137257	0.00216399	0.00874448
HIPK2	0.137231	0.00216814	0.00875596
GJB2	0.137189	0.00217504	0.00878029
ICA1	0.137158	0.00218019	0.00879846
ACACA	0.137082	0.00219267	0.008839
DNAJC14	0.13702	0.00220288	0.00887126
RHOU	0.13694	0.00221618	0.00891229
METTL2B	0.136913	0.00222084	0.00892746
PKLR	0.136844	0.00223231	0.00896637
CDC27	0.136577	0.00227762	0.00912641
EIF2S2	0.136541	0.00228372	0.0091472
NCAPH	0.136487	0.00229301	0.00917526
POLR3E	0.136445	0.00230033	0.00920272
ANAPC7	0.136383	0.00231107	0.00923827
CLINT1	0.136327	0.00232066	0.00926799
MAP2K1	0.136324	0.00232126	0.00926799
2020-09-05	0.136311	0.00232357	0.00927162
RCOR1	0.136294	0.00232652	0.00927913
TXNDC9	0.13629	0.00232725	0.00927913
RNF41	0.136266	0.00233133	0.00928413
ELOVL1	0.136246	0.00233496	0.00929603
RANBP9	0.136244	0.00233525	0.00929603
WNK3	0.136178	0.00234686	0.00933482
HSD17B12	0.136124	0.00235629	0.00936678
ABHD13	0.136114	0.00235817	0.00937238
BICD1	0.136002	0.0023779	0.00944517
TLX2	0.135921	0.00239237	0.00949889
LRRC31	0.135916	0.00239337	0.00950014
CTAGE9	0.135905	0.00239526	0.00950284
EPPK1	0.135863	0.0024028	0.00952333
PSMC2	0.135844	0.00240621	0.00953307
FAM76B	0.135822	0.00241016	0.00954308
TEX19	0.135749	0.00242338	0.00958594
BMPR1B	0.135726	0.00242747	0.00959645
SC4MOL	0.135645	0.00244219	0.00964514
DENND1A	0.135613	0.00244819	0.00966502
C17orf55	0.135565	0.00245694	0.00969195
RAB11A	0.135547	0.0024602	0.00970288
OXNAD1	0.135543	0.00246088	0.00970367
RNF103	0.135534	0.00246252	0.00970822
CEP72	0.135483	0.00247191	0.0097395
VHL	0.135449	0.00247819	0.00976231
TMEM145	0.135421	0.00248336	0.00978075
PAN3	0.135379	0.00249118	0.00980962
PEX11B	0.135344	0.00249775	0.00983166
CHIC2	0.135338	0.00249877	0.00983225
MORF4L2	0.135338	0.00249889	0.00983225
STMN1	0.135317	0.00250269	0.00984529
BLZF1	0.135299	0.0025062	0.00985718
MTDH	0.135201	0.0025245	0.00992136
GOLPH3L	0.135195	0.00252555	0.00992354
C19orf2	0.135188	0.00252689	0.00992687
PIKFYVE	0.13518	0.00252837	0.00993072
PAK2	0.135172	0.00252991	0.00993484
TPRN	0.135162	0.00253173	0.00994003
SNORA51	0.135158	0.00253253	0.00994123
GAGE2D	0.135134	0.002537	0.00995487
SEPN1	0.135128	0.00253825	0.00995597
DLL3	0.135128	0.00253827	0.00995597
C3orf38	0.135097	0.00254404	0.00997665
EPR1	0.135079	0.00254747	0.00998815
POLR3G	0.135054	0.00255229	0.0100031
C21orf125	0.13494	0.00257396	0.0100802
ZNF696	0.134926	0.00257668	0.0100888
MMP10	0.134819	0.00259717	0.0101591
LOC728640	0.134683	0.00262365	0.0102468
KIAA0100	0.134582	0.00264337	0.0103147
MYO6	0.134578	0.00264414	0.0103147
FAM118B	0.13456	0.00264761	0.0103245
ORC2L	0.13456	0.00264768	0.0103245
THOC2	0.13453	0.0026535	0.0103452
KDM2A	0.13439	0.0026811	0.0104357
TOB2	0.134338	0.00269153	0.010467
TMED2	0.134244	0.00271038	0.0105342
TOPORS	0.134158	0.00272762	0.010593
PMS2L4	0.134136	0.00273205	0.0106061
KLC2	0.134082	0.00274289	0.010642
PLAGL2	0.134042	0.00275108	0.0106634
RBBP6	0.134014	0.00275679	0.0106814
HAUS6	0.133981	0.00276357	0.0107015
KIF11	0.133971	0.00276557	0.0107072
DPM1	0.133889	0.00278232	0.0107658
MAP3K5	0.133848	0.00279077	0.0107902
GRHL1	0.133802	0.0028003	0.0108166
LCMT2	0.133739	0.00281323	0.0108623
FOLH1	0.13372	0.0028172	0.0108735
PBK	0.133577	0.00284715	0.0109743
ZNF485	0.13354	0.00285494	0.0110022
SLC46A1	0.13353	0.002857	0.0110043
NCOA3	0.133524	0.00285815	0.011006
SGOL2	0.133294	0.00290694	0.0111682
HIVEP1	0.133256	0.00291522	0.0111958
HSPA13	0.133015	0.00296731	0.0113784
C19orf46	0.132976	0.00297576	0.0114086
RTN4R	0.132944	0.00298268	0.011427
TMEM65	0.132938	0.00298399	0.011427
WDR26	0.132897	0.00299297	0.0114592
TEX10	0.132859	0.00300132	0.011489
TFAP2A	0.13282	0.00300993	0.0115198
HSF2BP	0.132759	0.00302338	0.0115646
ZNF256	0.132755	0.00302439	0.0115663
RGPD6	0.132734	0.00302891	0.0115814
KIAA0406	0.132691	0.00303863	0.0116141
ARF3	0.132647	0.00304833	0.011649
LIMD1	0.132639	0.00305015	0.0116537
C2orf14	0.132633	0.00305155	0.0116568
APTX	0.13261	0.00305662	0.0116718
SETD5	0.13256	0.00306783	0.0117079
PTTG1	0.132439	0.00309499	0.0118025
RAB3GAP2	0.132434	0.00309616	0.0118047
SNX16	0.132422	0.00309894	0.0118131
RDM1	0.132418	0.00309987	0.0118131
ECT2	0.132416	0.00310019	0.0118131
TMPO	0.132319	0.0031223	0.0118863
FAM64A	0.132299	0.0031268	0.0119012
KRAS	0.132279	0.00313139	0.0119136
CNIH2	0.132244	0.00313956	0.0119407
C5orf15	0.132241	0.00314023	0.011941
PMPCA	0.132234	0.00314184	0.0119448
MPHOSPH9	0.132198	0.00315003	0.0119714
SLC44A5	0.132192	0.00315152	0.0119748
C4orf40	0.132164	0.00315794	0.0119947
SIKE1	0.132153	0.0031605	0.0120021
ASFMR1	0.132139	0.00316367	0.0120119
SEC61A1	0.132135	0.00316447	0.0120127
YARS2	0.132057	0.00318258	0.0120791
RRAS2	0.132032	0.00318842	0.012099
REEP3	0.132023	0.00319056	0.0121048
PPAP2A	0.132013	0.00319287	0.0121113
SMYD5	0.132005	0.00319478	0.0121139
ZCCHC10	0.131996	0.00319684	0.0121195
ZNF773	0.131902	0.00321873	0.012184
HOXC12	0.131895	0.00322048	0.0121884
PSMA7	0.13186	0.00322863	0.0122128
NUDT9	0.131857	0.00322938	0.0122128
DNMT3B	0.131771	0.0032496	0.0122777
ARL5A	0.131759	0.00325243	0.0122861
NIP7	0.131741	0.00325664	0.0122997
CCNY	0.131608	0.00328847	0.0124035
MTHFD2L	0.1316	0.0032904	0.0124061
TRIM48	0.131586	0.00329368	0.0124119
ORAOV1	0.131586	0.0032937	0.0124119
ARHGAP29	0.131451	0.00332619	0.0125172
KIF5C	0.131449	0.00332671	0.0125172
ACVR1B	0.131439	0.00332903	0.0125235
FBXL19	0.131434	0.00333023	0.0125257
PIAS3	0.1313	0.00336282	0.0126364
OR5B2	0.131278	0.00336813	0.012654
TEX261	0.13122	0.0033824	0.0126981
HSPE1	0.131212	0.00338431	0.0127005
ING5	0.131184	0.00339119	0.012724
ZNF329	0.131181	0.003392	0.0127246
ARL8A	0.131162	0.00339654	0.0127369
CCT2	0.13098	0.00344177	0.0128914
PTK6	0.130978	0.00344225	0.0128914
NAT15	0.130894	0.00346326	0.0129556
HIC2	0.130886	0.00346527	0.0129607
ETF1	0.130874	0.00346829	0.0129671
ELMO2	0.130853	0.00347339	0.0129813
TBC1D24	0.130815	0.00348306	0.013008
TOMM5	0.130813	0.0034835	0.013008
TAF7	0.130809	0.00348442	0.013008
ESRP2	0.130777	0.00349247	0.0130357
THAP9	0.130743	0.00350126	0.0130636
HOXD1	0.130693	0.00351396	0.0131031
SHCBP1	0.130691	0.00351446	0.0131031
ATP11A	0.130666	0.00352076	0.0131239
GAR1	0.130657	0.00352295	0.0131239
B4GALNT4	0.130607	0.0035357	0.013155
ZNF557	0.130563	0.00354694	0.0131874
C13orf23	0.130552	0.00354985	0.0131951
MAPRE1	0.130513	0.00355984	0.0132182
ZNF595	0.130475	0.0035695	0.0132455
CNOT4	0.130474	0.00356983	0.0132455
RBM4	0.130425	0.00358245	0.013285
OIT3	0.130414	0.00358538	0.0132933
ADAM3A	0.130405	0.00358778	0.0132998
DDB1	0.130399	0.00358918	0.0133025
MPP6	0.130349	0.0036023	0.0133459
LPCAT1	0.130346	0.00360289	0.0133459
DTL	0.130332	0.00360654	0.013352
BYSL	0.130303	0.00361419	0.0133769
MTF1	0.130246	0.00362896	0.0134251
ZDHHC21	0.130207	0.00363917	0.0134555
RBAK	0.130198	0.00364155	0.0134593
ZNF229	0.130198	0.00364165	0.0134593
CCDC154	0.130196	0.00364221	0.0134593
FRS2	0.13016	0.00365158	0.0134914
ZNF830	0.130127	0.00366031	0.0135187
TMEM69	0.129993	0.00369569	0.0136393
DPP9	0.129971	0.00370168	0.0136589
LOC441089	0.129944	0.00370875	0.0136749
RWDD4A	0.129925	0.00371376	0.0136883
MAK	0.129903	0.00371984	0.0137019
KHDRBS3	0.129901	0.00372018	0.0137019
FDX1	0.129876	0.00372687	0.0137215
LOC338651	0.129874	0.00372762	0.0137218
UBE2E1	0.129842	0.00373599	0.01375
LRRC14	0.129808	0.0037451	0.0137684
NEK4	0.129796	0.00374834	0.0137753
PPM1B	0.129765	0.00375677	0.0137996
C15orf27	0.129733	0.00376551	0.0138257
DGAT2	0.129721	0.00376872	0.0138299
SRPRB	0.129671	0.00378212	0.0138732
SERAC1	0.12967	0.00378258	0.0138732
KIAA1958	0.129645	0.00378929	0.0138927
PWP2	0.129591	0.00380408	0.0139346
LOC401588	0.129582	0.00380651	0.013938
PPP4R1	0.129579	0.00380732	0.0139384
SIAH1	0.129542	0.00381733	0.0139674
SACM1L	0.129431	0.00384798	0.0140726
PABPN1	0.129425	0.00384959	0.0140751
ACBD3	0.129306	0.00388237	0.0141743
DDX5	0.129247	0.00389878	0.0142291
UBAP2	0.129237	0.00390168	0.0142371
FAM105B	0.129153	0.00392518	0.0143098
FAM57B	0.129135	0.00393025	0.014323
ZNF654	0.129095	0.00394156	0.0143617
FANCF	0.129091	0.00394278	0.0143622
LMX1A	0.129084	0.00394454	0.0143622
SUMO2	0.129074	0.00394749	0.0143702
WASF3	0.129046	0.00395522	0.0143924
RNASEH1	0.128992	0.00397051	0.0144409
VAX2	0.12898	0.003974	0.0144489
ATP6V1C1	0.128904	0.00399578	0.0145144
SHC1	0.12876	0.00403701	0.0146509
TSC22D2	0.128679	0.00406047	0.0147147
MRPL3	0.128656	0.00406702	0.0147358
MEPCE	0.128625	0.00407588	0.0147625
GRAMD4	0.12861	0.00408047	0.0147765
FAM98A	0.128579	0.00408945	0.0148063
NUP210	0.128491	0.0041152	0.0148861
B3GALT6	0.128438	0.00413067	0.0149313
LRRC7	0.12842	0.0041358	0.0149436
FSIP1	0.128406	0.00414002	0.014949
ASAP2	0.128305	0.0041699	0.0150433
FAM134B	0.128288	0.00417486	0.0150585
LOC148413	0.128193	0.00420327	0.0151501
TAF5L	0.128146	0.00421734	0.0151953
KIAA1239	0.128077	0.00423786	0.0152628
ASB7	0.128073	0.0042391	0.0152628
KIF3B	0.128064	0.00424197	0.0152703
FBXO34	0.128056	0.00424424	0.0152757
DCAF16	0.128048	0.00424671	0.0152819
HNRNPD	0.128035	0.00425071	0.0152935
CP110	0.127967	0.00427114	0.0153458
USP39	0.127953	0.00427534	0.0153541
TTC4	0.127951	0.00427597	0.0153541
CCDC150	0.127902	0.00429103	0.0154054
ACP1	0.127767	0.00433212	0.015542
NUP107	0.127678	0.00435961	0.0156333
SAGE1	0.127646	0.00436939	0.0156587
PPBPL2	0.127598	0.00438432	0.0157066
HSPC159	0.127566	0.00439416	0.0157391
RAB11FIP4	0.127518	0.00440912	0.0157898
FAM171B	0.127455	0.00442901	0.0158582
MAD2L1	0.127449	0.00443068	0.0158614
C14orf1	0.127431	0.00443638	0.015879
MTCH2	0.127384	0.00445105	0.0159258
ISG20L2	0.127323	0.00447048	0.0159867
ZDHHC18	0.127228	0.00450047	0.0160866
SOX8	0.127227	0.0045008	0.0160866
WDR3	0.127091	0.00454417	0.01623
RIT1	0.127081	0.0045474	0.0162357
BMP8A	0.127063	0.00455321	0.0162478
HMGXB4	0.127037	0.00456142	0.0162713
VPS26A	0.126744	0.00465672	0.0165729
THOC4	0.126733	0.00466034	0.0165751
ZNF468	0.126727	0.00466218	0.0165776
NAA20	0.126714	0.00466641	0.0165868
ORAI2	0.126695	0.00467257	0.0166028
SELK	0.126536	0.00472537	0.0167518
MMAA	0.126515	0.00473215	0.0167729
TMEM123	0.126417	0.00476499	0.0168744
CT45A5	0.126367	0.00478156	0.0169211
DIP2B	0.126364	0.00478277	0.0169223
UNC13A	0.126361	0.00478358	0.0169223
RAD51	0.126338	0.00479149	0.0169425
SRFBP1	0.126337	0.00479169	0.0169425
TRIM49L	0.126337	0.00479183	0.0169425
ZXDC	0.126278	0.00481155	0.0170033
MAPKSP1	0.126233	0.00482664	0.0170505
ZHX1	0.126184	0.00484353	0.0170982
MGRN1	0.126063	0.0048845	0.0172307
KRTAP20-4	0.126032	0.0048954	0.0172661
AGK	0.125965	0.00491828	0.0173285
HIRA	0.125949	0.00492367	0.0173444
TMEM52	0.125936	0.0049282	0.0173573
ZNF587	0.12591	0.00493707	0.0173794
ODF3L2	0.125857	0.00495549	0.0174351
RRP9	0.125805	0.00497372	0.01749
ISX	0.125737	0.00499726	0.0175636
LIG3	0.125708	0.00500744	0.0175962
INSM2	0.125592	0.00504799	0.017717
NDFIP2	0.125453	0.00509724	0.0178711
WBSCR22	0.125424	0.00510754	0.0178978
PCNA	0.125289	0.00515601	0.0180465
SREBF2	0.125275	0.00516102	0.0180568
JAG1	0.125165	0.00520053	0.018176
2020-03-07	0.125123	0.00521602	0.0182238
DCLK3	0.125113	0.00521967	0.0182334
POLR2K	0.125094	0.00522651	0.0182509
C14orf138	0.125024	0.00525177	0.0183263
AURKB	0.124996	0.00526201	0.0183525
RALGPS2	0.124926	0.00528768	0.0184292
ZNF433	0.12484	0.00531932	0.018533
ZFY	0.124748	0.0053536	0.0186428
ZNF43	0.124716	0.00536545	0.0186808
RAD21	0.124659	0.00538687	0.0187456
FUBP3	0.124636	0.00539549	0.0187651
MGAT4B	0.124634	0.00539623	0.0187651
NR2C2AP	0.124605	0.00540706	0.0187865
ELK4	0.124565	0.00542177	0.0188311
GOLGA5	0.124555	0.00542557	0.018841
ANKLE2	0.124506	0.0054441	0.0188988
PEX11A	0.124479	0.00545421	0.0189274
SUPT5H	0.124413	0.0054793	0.0189936
ZNF679	0.124385	0.00548996	0.0190218
EDARADD	0.124316	0.00551618	0.019106
SLC2A6	0.124248	0.00554236	0.0191868
RIOK3	0.124197	0.0055618	0.0192474
KIAA0907	0.124172	0.00557156	0.0192779
MUC12	0.124134	0.00558623	0.0193153
SHISA2	0.124126	0.0055893	0.0193226
CHPT1	0.12409	0.00560326	0.0193642
CHD4	0.124027	0.00562734	0.019434
TIMM50	0.124027	0.00562735	0.019434
ARHGAP11A	0.124023	0.00562908	0.0194366
MAZ	0.124014	0.0056325	0.0194451
CDK12	0.123795	0.00571843	0.0196875
TTC21B	0.12376	0.00573218	0.0197315
AAGAB	0.123706	0.00575347	0.0197912
MTMR4	0.12369	0.00575998	0.0198068
ATRIP	0.123625	0.00578578	0.0198819
MED10	0.123605	0.00579348	0.0198985
MAGEA12	0.12359	0.00579956	0.0199128
TLCD1	0.123418	0.0058686	0.0201319
BCL8	0.123395	0.00587812	0.0201508
ACTL8	0.123375	0.00588586	0.0201705
ZC3H15	0.123369	0.00588857	0.0201763
ODC1	0.12336	0.0058922	0.0201853
TMTC3	0.123314	0.00591063	0.020245
FZD5	0.123309	0.00591284	0.0202491
WDFY1	0.1233	0.00591638	0.0202543
CDC20B	0.123281	0.00592404	0.0202701
PPP3R1	0.123275	0.00592648	0.020275
RTBDN	0.123259	0.00593329	0.0202948
NUP153	0.123244	0.00593922	0.0203117
SLC6A8	0.123218	0.00594987	0.0203412
C4orf42	0.123199	0.00595779	0.0203617
KRT75	0.123196	0.00595879	0.0203617
PTPRT	0.12316	0.0059737	0.0204087
GUCY1A3	0.123112	0.00599315	0.0204612
DIS3	0.123099	0.0059986	0.0204728
LARP4B	0.123025	0.00602932	0.0205637
TMEM132A	0.122948	0.00606098	0.0206576
RFWD2	0.122938	0.00606527	0.0206687
ARL13B	0.12293	0.0060687	0.0206769
MRTO4	0.122882	0.0060885	0.0207267
BET1	0.12286	0.0060979	0.0207517
C12orf48	0.122833	0.00610894	0.0207822
PSMG3	0.12283	0.00611031	0.0207834
CDC7	0.122805	0.00612054	0.0208075
ANKRD13C	0.12278	0.00613143	0.0208323
LAS1L	0.122778	0.00613196	0.0208323
MAP2K3	0.122747	0.00614519	0.0208701
CRAMP1L	0.122637	0.00619158	0.0210099
SLC22A10	0.122614	0.00620135	0.0210288
FOXJ3	0.122588	0.0062122	0.021062
KHSRP	0.122554	0.00622654	0.0211035
EXPH5	0.122542	0.00623169	0.0211138
ZFYVE16	0.122504	0.00624819	0.021159
DMP1	0.122378	0.00630184	0.0213047
RAD1	0.122353	0.00631294	0.0213338
SCYL2	0.122268	0.00634959	0.0214372
SLC25A36	0.122208	0.00637537	0.0215098
FAM53A	0.122176	0.00638948	0.0215501
LCORL	0.12215	0.00640076	0.0215773
ELF2	0.122018	0.00645862	0.0217285
ZBTB8B	0.122013	0.00646071	0.0217287
KIAA0649	0.121995	0.00646877	0.021748
EDEM1	0.121991	0.00647056	0.0217504
KIF23	0.121981	0.00647494	0.0217615
ZNF443	0.12196	0.00648419	0.0217853
ZPLD1	0.121921	0.00650126	0.021839
PLIN1	0.121912	0.00650542	0.0218493
CC2D1B	0.12187	0.00652397	0.0219006
FOXB2	0.121817	0.00654747	0.0219721
ZNF317	0.121807	0.00655218	0.0219806
ZNF606	0.121799	0.00655575	0.0219853
SFXN1	0.12178	0.00656392	0.0220089
MAPK8IP2	0.121771	0.00656809	0.0220192
BRCA1	0.121682	0.0066078	0.0221375
LPPR2	0.121667	0.00661454	0.0221564
PPP4C	0.121538	0.00667278	0.02233
ZNF322B	0.121537	0.00667342	0.02233
FKTN	0.121508	0.00668645	0.0223588
HOXC13	0.121506	0.00668724	0.0223588
LYAR	0.121428	0.00672298	0.0224596
SI	0.121421	0.00672616	0.0224613
ANK3	0.121419	0.00672686	0.0224613
SSBP1	0.121364	0.00675198	0.0225264
C7orf40	0.121352	0.00675749	0.0225411
PFDN2	0.121283	0.00678911	0.0226353
PLEKHH1	0.121225	0.00681567	0.0227125
GRIN3A	0.121222	0.00681746	0.0227147
TBC1D9B	0.121191	0.00683174	0.0227547
XDH	0.121179	0.00683725	0.0227655
ILF3	0.121107	0.00687051	0.0228497
HCFC1	0.120994	0.00692323	0.0230021
AKT2	0.120937	0.00694988	0.023082
MED27	0.120853	0.00698938	0.0231911
TARBP1	0.12082	0.00700528	0.0232324
ACTL6A	0.120781	0.00702331	0.0232768
ATG2A	0.120771	0.00702821	0.0232891
SMC2	0.120741	0.00704264	0.0233331
PIGH	0.12065	0.00708607	0.0234499
EI24	0.120637	0.00709211	0.023466
TBC1D8	0.120621	0.00709972	0.0234834
RBM8A	0.120606	0.00710697	0.0235035
CEP350	0.120587	0.0071162	0.0235302
USP31	0.120559	0.00712962	0.0235629
SLC30A10	0.12055	0.007134	0.0235735
RRP1B	0.120537	0.0071402	0.0235862
CDC14B	0.120513	0.00715139	0.0236115
PSMD3	0.120468	0.0071735	0.0236718
USP47	0.120448	0.007183	0.0236917
CHUK	0.120446	0.00718397	0.0236917
RNF10	0.120391	0.00721044	0.0237673
KIAA1598	0.120341	0.00723489	0.023844
CHSY1	0.120325	0.00724272	0.0238659
GSK3B	0.120321	0.00724453	0.0238679
RALGPS1	0.120247	0.00728056	0.0239591
PCBP1	0.120244	0.00728205	0.02396
PTPN23	0.120232	0.00728831	0.0239767
NBPF22P	0.120172	0.00731767	0.0240693
ZNF776	0.120142	0.00733227	0.0241015
SLC41A1	0.120129	0.00733865	0.0241134
C1orf109	0.120068	0.007369	0.0241985
ADAR	0.120001	0.00740225	0.0242957
CCDC58	0.119924	0.00744047	0.0244012
HPN	0.119818	0.00749353	0.0245475
AP1M2	0.119707	0.00754945	0.0246899
DDX21	0.119517	0.00764629	0.0249578
RHPN1	0.119498	0.00765576	0.0249787
NXT2	0.119492	0.00765891	0.0249787
MRS2	0.119453	0.0076788	0.0250313
FAM136A	0.119422	0.0076949	0.0250711
BNIP1	0.11942	0.00769602	0.0250711
FAM162A	0.119335	0.00773951	0.0251769
SCRIB	0.119334	0.00774012	0.0251769
ZNF416	0.119334	0.00774016	0.0251769
CDCA4	0.119332	0.00774104	0.0251769
PPP1R14B	0.119312	0.00775137	0.025199
EMX1	0.119312	0.00775161	0.025199
LOC401010	0.119258	0.00777952	0.0252611
LOC388796	0.119235	0.00779145	0.0252875
SMC4	0.119126	0.00784859	0.0254606
ARMC10	0.119049	0.00788868	0.0255658
FANCM	0.119041	0.0078929	0.0255754
GTF2H2C	0.118962	0.00793468	0.0256942
KIF3A	0.11895	0.00794121	0.0257112
C10orf18	0.11891	0.00796253	0.0257641
ZFP28	0.118846	0.00799634	0.0258645
NFRKB	0.118843	0.00799762	0.0258645
GNL3L	0.118832	0.00800366	0.0258799
SFRS7	0.118826	0.00800716	0.0258871
ESCO2	0.118808	0.00801645	0.0259129
FAM122B	0.118796	0.00802281	0.0259209
RFX6	0.118791	0.00802538	0.0259251
TRIM53	0.118738	0.00805381	0.0259834
ZC3H11A	0.118714	0.00806695	0.0260133
RSC1A1	0.118691	0.00807915	0.02604
PHF14	0.118678	0.00808631	0.0260462
RER1	0.118667	0.00809195	0.0260462
SRP9	0.118666	0.00809275	0.0260462
ATAD2B	0.118582	0.00813782	0.0261744
CSNK1G3	0.118527	0.00816782	0.0262667
FAM101A	0.11849	0.00818794	0.0263114
ZNF571	0.118486	0.00818975	0.0263119
CACNA1D	0.118479	0.00819371	0.0263162
LDHA	0.118453	0.00820771	0.0263527
WDR12	0.118447	0.00821135	0.0263602
NDUFB4	0.118419	0.00822641	0.0263959
LOC400940	0.118397	0.00823864	0.0264309
TSGA10	0.118393	0.00824087	0.0264338
OGFR	0.118385	0.0082453	0.0264438
SYNGR2	0.118378	0.00824906	0.0264474
CLDN8	0.11828	0.00830276	0.0265981
NBPF4	0.118275	0.00830555	0.0265981
ZNF283	0.118274	0.00830592	0.0265981
C2orf60	0.11824	0.008325	0.0266482
SNORA5C	0.118196	0.00834912	0.0266956
ZNF799	0.118193	0.0083508	0.0266967
C9orf72	0.118177	0.00835955	0.0267204
ORMDL3	0.118161	0.0083687	0.0267412
CCDC43	0.118142	0.00837878	0.0267582
NUP62	0.118141	0.00837938	0.0267582
SYAP1	0.118101	0.00840196	0.0268251
C12orf73	0.118069	0.00841979	0.0268744
LOC286359	0.118063	0.00842291	0.0268801
SHMT2	0.118035	0.00843851	0.0269128
C1orf226	0.11799	0.00846349	0.026971
UCKL1AS	0.117923	0.00850105	0.0270821
TUBB	0.117878	0.00852665	0.0271312
AHRR	0.117837	0.00854958	0.0271892
ZNF669	0.117786	0.00857887	0.027265
BAIAP2L1	0.117777	0.00858368	0.0272759
ATPBD4	0.117761	0.00859255	0.0272955
JRK	0.117694	0.00863066	0.0273862
RPP14	0.117686	0.00863546	0.0273965
STK36	0.11768	0.00863891	0.0273984
SYNJ1	0.117633	0.00866561	0.0274753
ZFAT	0.117588	0.00869135	0.0275352
PSMD14	0.117552	0.00871199	0.0275803
GZF1	0.117551	0.00871248	0.0275803
GNA12	0.11751	0.00873612	0.0276508
TRUB1	0.117455	0.00876801	0.027743
NDUFA5	0.117419	0.00878877	0.0277867
VCPIP1	0.117409	0.00879445	0.0277992
NOP2	0.117367	0.00881887	0.0278556
MDM4	0.117362	0.00882196	0.0278574
HSPA14	0.117257	0.00888315	0.0280362
TDO2	0.117255	0.00888445	0.0280362
ATPAF1	0.11723	0.00889876	0.0280726
DYNC1LI1	0.117173	0.00893219	0.0281647
COPB1	0.1171	0.00897522	0.0282782
RANBP17	0.117012	0.00902754	0.0284162
PRPF40A	0.116952	0.00906322	0.0284972
NOC2L	0.116949	0.00906511	0.0284976
SLC18A3	0.116944	0.0090676	0.0284976
ERRFI1	0.116932	0.00907505	0.0285165
HYOU1	0.116929	0.00907704	0.0285183
HOXC5	0.116855	0.00912071	0.028642
CAND1	0.116837	0.00913193	0.0286638
RNFT2	0.116816	0.00914447	0.0286987
FUS	0.116794	0.00915785	0.0287362
EPHA1	0.116747	0.00918587	0.0288061
TMEM70	0.116693	0.00921814	0.0288892
ARFIP1	0.116681	0.0092255	0.0289032
HOXC6	0.116678	0.00922769	0.0289056
CANX	0.116645	0.00924739	0.0289627
USP43	0.116491	0.00934099	0.0291966
DDX55	0.116423	0.00938262	0.029313
LOC144486	0.116402	0.00939558	0.0293489
ZBTB41	0.116313	0.00945046	0.0294917
WDR90	0.116283	0.00946886	0.0295363
SRCIN1	0.116281	0.00947032	0.0295363
NUDT4	0.11625	0.0094893	0.0295772
HAUS5	0.116231	0.00950125	0.0296052
BRD1	0.116157	0.00954721	0.0297322
EIF3J	0.116156	0.00954794	0.0297322
ZNF107	0.116142	0.00955647	0.0297495
TADA1	0.116101	0.00958269	0.0298127
ZWINT	0.116092	0.00958806	0.0298247
OSTC	0.116073	0.00959999	0.0298572
KIAA1147	0.116016	0.00963598	0.0299413
PARG	0.115992	0.00965054	0.0299772
THEG	0.115941	0.00968292	0.0300542
APOBEC3B	0.115939	0.00968432	0.0300542
BSN	0.115925	0.00969308	0.0300712
FANCD2	0.115923	0.0096943	0.0300712
SPRR4	0.115874	0.00972539	0.0301537
C11orf80	0.115832	0.00975166	0.0302258
YPEL2	0.115801	0.00977191	0.0302839
ARID1A	0.115784	0.00978271	0.030308
NR1I3	0.115752	0.00980295	0.030366
NPEPPS	0.115728	0.00981796	0.0303984
MAGEA2	0.1157	0.00983625	0.0304456
RNF19A	0.11569	0.00984266	0.0304573
SMCP	0.115663	0.00986006	0.0305052
SDAD1	0.115653	0.00986631	0.0305151
C13orf34	0.115625	0.00988449	0.0305572
PSMA3	0.115487	0.00997331	0.0307938
SEC22C	0.115478	0.00997919	0.0308024
ZFAND1	0.115386	0.0100388	0.0309544
ANUBL1	0.115376	0.0100453	0.0309637
RPF2	0.115374	0.010047	0.030964
UBN2	0.115329	0.0100763	0.0310391
HECW2	0.115319	0.0100829	0.0310462
PPM1G	0.115309	0.0100895	0.0310618
CCDC126	0.115304	0.0100923	0.0310655
RPP40	0.11527	0.0101151	0.0311213
FBXW11	0.11516	0.0101874	0.0313245
FEZF2	0.115062	0.010252	0.0314975
TMPRSS11B	0.115057	0.0102556	0.0314975
B3GNT5	0.115049	0.0102605	0.0315057
PUM2	0.114967	0.0103151	0.0316398
CBWD2	0.114924	0.0103442	0.0317143
CHRM5	0.114893	0.0103651	0.0317713
PRDM10	0.114881	0.0103729	0.0317877
FAM71E1	0.114878	0.0103753	0.0317902
PGBD2	0.114794	0.0104315	0.0319345
TRIM49	0.114793	0.0104319	0.0319345
WDR67	0.114785	0.0104377	0.0319473
SHROOM3	0.114777	0.0104431	0.0319539
ZG16	0.114738	0.0104696	0.0320206
TBC1D14	0.114678	0.0105102	0.0321291
ULBP1	0.114629	0.0105431	0.0322058
SOX11	0.114607	0.0105586	0.0322337
CHAF1B	0.114448	0.0106675	0.0325116
METAP2	0.114429	0.0106802	0.0325404
TIAL1	0.114422	0.0106848	0.0325446
MLST8	0.114342	0.0107406	0.0326943
[truncated: 18,052 more rows]

## Sheet: TGCT
Gene	Pearson correlation coefficients	P-value	FDR (BH)
YTHDF1	1	1e-21	1e-17
MRS2	0.668065	9.75917e-21	6.50709e-17
ZMYND8	0.665936	1.42962e-20	7.14919e-17
KPNB1	0.663294	2.28584e-20	9.14475e-17
C20orf11	0.653946	1.15862e-19	3.86265e-16
RBPMS2	0.64962	2.40894e-19	6.88371e-16
AURKA	0.647781	3.27646e-19	8.19238e-16
CDC6	0.646896	3.79656e-19	8.43807e-16
DKC1	0.642605	7.70132e-19	1.54049e-15
HMGB3	0.638912	1.40282e-18	2.55097e-15
RND2	0.638046	1.61284e-18	2.68848e-15
PSMD12	0.637247	1.83353e-18	2.82124e-15
C17orf53	0.633647	3.25302e-18	4.64787e-15
TUBB4	0.632143	4.12477e-18	5.17296e-15
HSPA9	0.6319	4.28484e-18	5.17296e-15
EIF2S2	0.631737	4.39635e-18	5.17296e-15
NAT10	0.627401	8.64303e-18	9.60481e-15
FLVCR1	0.626717	9.60589e-18	1.0113e-14
NODAL	0.619744	2.77955e-17	2.64759e-14
EIF4E	0.618037	3.59075e-17	3.2648e-14
TRIM60	0.614536	6.04218e-17	4.94127e-14
MTL5	0.614509	6.06631e-17	4.94127e-14
CCNE1	0.614388	6.17566e-17	4.94127e-14
PSME3	0.613808	6.72788e-17	5.17607e-14
ARF3	0.611702	9.16514e-17	6.79001e-14
ARID3B	0.610761	1.05145e-16	7.25246e-14
C6orf211	0.609498	1.26334e-16	8.42355e-14
RBM28	0.608462	1.46791e-16	9.47178e-14
NUP205	0.607414	1.70762e-16	1.06742e-13
SKA3	0.605779	2.15976e-16	1.30914e-13
IPO5	0.605026	2.40528e-16	1.41508e-13
CCDC43	0.604333	2.6551e-16	1.51743e-13
TEX19	0.603092	3.16755e-16	1.76001e-13
AHCY	0.602221	3.58362e-16	1.93738e-13
ZNF600	0.601149	4.16904e-16	2.19456e-13
ZNF878	0.599982	4.91315e-16	2.51994e-13
WDR43	0.598979	5.65381e-16	2.82733e-13
MTIF2	0.598282	6.23245e-16	3.04068e-13
KHSRP	0.596898	7.55672e-16	3.55235e-13
DPPA2	0.596822	7.63641e-16	3.55235e-13
TAF4	0.595615	9.02671e-16	4.01451e-13
PSMD11	0.594969	9.86902e-16	4.25874e-13
RRAS2	0.594702	1.02389e-15	4.25874e-13
PA2G4	0.594631	1.03385e-15	4.25874e-13
DUSP5	0.594566	1.04323e-15	4.25874e-13
LARP1	0.594175	1.10082e-15	4.40392e-13
C2orf29	0.594016	1.12519e-15	4.41316e-13
CCDC137	0.593725	1.17111e-15	4.50494e-13
SHPK	0.591594	1.56757e-15	5.80667e-13
UBE2C	0.590981	1.70401e-15	6.11878e-13
DNMT3L	0.590943	1.713e-15	6.11878e-13
ZNF525	0.590695	1.7716e-15	6.21706e-13
DNMT3B	0.590512	1.8163e-15	6.26405e-13
AK3L1	0.590061	1.9309e-15	6.5464e-13
PA2G4P4	0.58968	2.03309e-15	6.73134e-13
FOXH1	0.589582	2.06024e-15	6.73134e-13
POM121L10P	0.589371	2.12005e-15	6.73134e-13
F11R	0.588849	2.27498e-15	7.11037e-13
PWP2	0.588638	2.34075e-15	7.2034e-13
SURF6	0.588115	2.51174e-15	7.55112e-13
HSPA4	0.588064	2.52924e-15	7.55112e-13
HSPA14	0.587661	2.66994e-15	7.85395e-13
C13orf23	0.586661	3.0536e-15	8.72589e-13
SNX5	0.586341	3.18735e-15	8.9798e-13
TEAD4	0.585816	3.41934e-15	9.49958e-13
C13orf34	0.584956	3.83529e-15	1.03672e-12
NUDT15	0.584822	3.90423e-15	1.04129e-12
FGFR4	0.584372	4.14545e-15	1.09107e-12
DNAJB6	0.583993	4.3597e-15	1.11722e-12
SLC3A2	0.583945	4.38703e-15	1.11722e-12
VAPB	0.583892	4.41841e-15	1.11722e-12
SPAG5	0.583807	4.46822e-15	1.11722e-12
NLRP2	0.583685	4.54133e-15	1.12149e-12
NACC1	0.5824	5.38332e-15	1.3132e-12
WDR12	0.581946	5.71624e-15	1.37761e-12
LSM12	0.581475	6.08196e-15	1.4483e-12
ZNF57	0.579844	7.53438e-15	1.76658e-12
MRPL10	0.579783	7.59515e-15	1.76658e-12
HNRNPAB	0.57934	8.04807e-15	1.85041e-12
NUFIP1	0.578954	8.46443e-15	1.92402e-12
NUP85	0.578568	8.90165e-15	2.00067e-12
PDHX	0.577377	1.03932e-14	2.28781e-12
SESN2	0.577366	1.0408e-14	2.28781e-12
FAM124A	0.577273	1.05343e-14	2.29042e-12
TCOF1	0.57718	1.06631e-14	2.29349e-12
PRPF40A	0.576874	1.1094e-14	2.33594e-12
XPOT	0.575493	1.32635e-14	2.76364e-12
PFDN4	0.57504	1.40608e-14	2.89956e-12
EIF1AX	0.574012	1.60489e-14	3.18519e-12
ELAC2	0.573996	1.60828e-14	3.18519e-12
GINS1	0.572951	1.83873e-14	3.60589e-12
DNAJC15	0.572619	1.9184e-14	3.72561e-12
ZSCAN10	0.57234	1.98801e-14	3.78726e-12
ZNF195	0.570841	2.40591e-14	4.54014e-12
CCNA2	0.570722	2.44249e-14	4.56609e-12
ZSWIM3	0.568893	3.07875e-14	5.59856e-12
UBE2G1	0.567618	3.61517e-14	6.5148e-12
STRBP	0.567264	3.77925e-14	6.74967e-12
JARID2	0.566988	3.91235e-14	6.86662e-12
PPP1R8	0.566986	3.91339e-14	6.86662e-12
SIP1	0.566775	4.01841e-14	6.98959e-12
TUBA1C	0.566206	4.31509e-14	7.37734e-12
MSH6	0.564828	5.12427e-14	8.54173e-12
EFTUD2	0.564568	5.29228e-14	8.67717e-12
DENR	0.564292	5.47702e-14	8.90706e-12
DNAJC2	0.563328	6.17314e-14	9.72293e-12
YWHAE	0.563222	6.25421e-14	9.77367e-12
SEH1L	0.563108	6.34351e-14	9.83637e-12
DCAF4	0.562821	6.5726e-14	1.00616e-11
FAM83D	0.5628	6.58933e-14	1.00616e-11
ZNF695	0.561188	8.03829e-14	1.19992e-11
2020-09-14	0.561009	8.21764e-14	1.21761e-11
SFRS1	0.560917	8.31098e-14	1.22239e-11
ITGB1BP3	0.560759	8.473e-14	1.23599e-11
DPPA3	0.560708	8.52706e-14	1.23599e-11
ETV4	0.560102	9.18414e-14	1.28894e-11
NUP88	0.560036	9.25897e-14	1.28894e-11
CPSF4	0.559969	9.33588e-14	1.28894e-11
CLDN6	0.559962	9.34343e-14	1.28894e-11
GDF3	0.559385	1.0027e-13	1.37376e-11
SLC5A5	0.558195	1.15933e-13	1.5734e-11
ZNF398	0.558079	1.17583e-13	1.57853e-11
TMEM41B	0.557993	1.18808e-13	1.58434e-11
ATG9B	0.557297	1.29304e-13	1.7129e-11
SSB	0.557126	1.3201e-13	1.71783e-11
TPD52L2	0.557105	1.3234e-13	1.71783e-11
RPAP3	0.556926	1.3525e-13	1.73136e-11
ZNF552	0.556869	1.36193e-13	1.73136e-11
PFAS	0.556834	1.36757e-13	1.73136e-11
TPST2	0.556123	1.49056e-13	1.8752e-11
NPLOC4	0.555958	1.52058e-13	1.90101e-11
LIN28A	0.555906	1.53011e-13	1.90105e-11
SEPHS1	0.555606	1.5866e-13	1.94704e-11
ZFP57	0.555065	1.69347e-13	2.06552e-11
PHB	0.554958	1.71559e-13	2.0715e-11
STIL	0.554941	1.71909e-13	2.0715e-11
C10orf95	0.554519	1.80859e-13	2.1663e-11
HN1	0.554283	1.8606e-13	2.21533e-11
KPNA2	0.553929	1.94142e-13	2.28665e-11
ATAD3A	0.553823	1.96623e-13	2.30003e-11
ORC1L	0.55342	2.06364e-13	2.37236e-11
LARS	0.553	2.16991e-13	2.48026e-11
HMGA1	0.552698	2.24967e-13	2.54238e-11
ATAD3B	0.552595	2.27756e-13	2.55032e-11
CCDC59	0.552578	2.28219e-13	2.55032e-11
LIG3	0.552395	2.33255e-13	2.59211e-11
NOP2	0.552024	2.43831e-13	2.65128e-11
PITPNC1	0.552022	2.43881e-13	2.65128e-11
AACS	0.551735	2.5236e-13	2.72863e-11
IGF2BP1	0.551519	2.58943e-13	2.78475e-11
GRM4	0.551464	2.60637e-13	2.78798e-11
CCNB1	0.551389	2.62998e-13	2.79827e-11
LRPPRC	0.551199	2.68983e-13	2.83183e-11
DDX18	0.550722	2.84698e-13	2.98158e-11
TRIAP1	0.550652	2.87061e-13	2.99067e-11
UBE2O	0.55058	2.89511e-13	3.00057e-11
N4BP3	0.55036	2.97182e-13	3.04848e-11
EIF4A1	0.549031	3.4779e-13	3.51356e-11
HTR1D	0.548379	3.75579e-13	3.75635e-11
MKI67IP	0.548293	3.79416e-13	3.77585e-11
CDK7	0.54746	4.18476e-13	4.14395e-11
VAT1	0.547328	4.25004e-13	4.18786e-11
SRMS	0.547261	4.28349e-13	4.20013e-11
ARHGEF16	0.546881	4.47881e-13	4.328e-11
TSR1	0.545758	5.10781e-13	4.91209e-11
GPR3	0.54497	5.5992e-13	5.30904e-11
CCRN4L	0.544969	5.60019e-13	5.30904e-11
NOP58	0.5446	5.846e-13	5.44506e-11
MRPL39	0.544288	6.06154e-13	5.58751e-11
PDHB	0.544061	6.22422e-13	5.69396e-11
FZD5	0.544047	6.23395e-13	5.69396e-11
TOMM40	0.543328	6.77626e-13	6.16116e-11
FXYD4	0.542863	7.15137e-13	6.44365e-11
MAPRE1	0.542719	7.27097e-13	6.52203e-11
CRYGB	0.54265	7.32889e-13	6.54463e-11
PRDX1	0.542542	7.42125e-13	6.59765e-11
C15orf42	0.542222	7.70037e-13	6.78548e-11
TRAF4	0.542135	7.77885e-13	6.82458e-11
CRYBA4	0.541928	7.96683e-13	6.92871e-11
NCAPD3	0.541804	8.08104e-13	6.99762e-11
FRAT2	0.540751	9.12234e-13	7.79804e-11
TBC1D23	0.540068	9.86628e-13	8.32723e-11
NKX1-2	0.539943	1.00085e-12	8.4118e-11
UPP1	0.539793	1.01814e-12	8.48924e-11
BHLHE23	0.539753	1.0228e-12	8.48924e-11
MRPS30	0.539079	1.10482e-12	9.06784e-11
SERPINB9	0.539069	1.10611e-12	9.06784e-11
TSGA10IP	0.538274	1.2111e-12	9.76844e-11
MRM1	0.538047	1.24279e-12	9.94381e-11
HYOU1	0.537342	1.34661e-12	1.06048e-10
USP32	0.536919	1.41275e-12	1.09573e-10
HNRNPA3P1	0.536916	1.41328e-12	1.09573e-10
FAM72D	0.53687	1.42059e-12	1.09715e-10
LYAR	0.536812	1.43008e-12	1.10023e-10
RAD18	0.536405	1.4975e-12	1.13464e-10
SYAP1	0.536338	1.50892e-12	1.13898e-10
C14orf156	0.536117	1.54722e-12	1.15914e-10
PIK3CB	0.536068	1.55572e-12	1.16116e-10
WIBG	0.53579	1.60545e-12	1.18501e-10
FAM72B	0.535633	1.63418e-12	1.19738e-10
SRPK1	0.53543	1.67196e-12	1.22059e-10
PRR23B	0.53494	1.76709e-12	1.28535e-10
ESF1	0.534647	1.82625e-12	1.32357e-10
PDIA4	0.534501	1.85651e-12	1.34064e-10
MT1G	0.533246	2.13773e-12	1.5248e-10
VDAC2	0.533228	2.14203e-12	1.5248e-10
AIF1L	0.533027	2.19084e-12	1.55402e-10
SEPHS2	0.53282	2.24198e-12	1.58468e-10
C1QBP	0.532635	2.28889e-12	1.61213e-10
FADS3	0.532521	2.31846e-12	1.62723e-10
PDE6G	0.532444	2.33851e-12	1.63557e-10
F2RL1	0.532404	2.34879e-12	1.63703e-10
FLJ25363	0.532295	2.37773e-12	1.65145e-10
FBXO22OS	0.532089	2.43311e-12	1.68406e-10
ZYG11A	0.531925	2.47803e-12	1.70108e-10
GCM1	0.531887	2.48836e-12	1.70108e-10
SNHG1	0.530907	2.77546e-12	1.88195e-10
KDM2B	0.53068	2.84639e-12	1.92105e-10
BUB1	0.530295	2.97079e-12	1.98916e-10
WDR4	0.530148	3.01964e-12	2.0134e-10
LOC644165	0.529148	3.37331e-12	2.21053e-10
NLRP7	0.529145	3.37442e-12	2.21053e-10
NPM1	0.529139	3.37667e-12	2.21053e-10
LIN28B	0.529126	3.38161e-12	2.21053e-10
MRPS23	0.528965	3.4424e-12	2.24294e-10
PARD6B	0.528878	3.47552e-12	2.24986e-10
TOP1MT	0.528704	3.54289e-12	2.2849e-10
FGF4	0.52868	3.55249e-12	2.2849e-10
BRIX1	0.528644	3.5666e-12	2.28663e-10
PAICS	0.528025	3.81838e-12	2.43245e-10
PCGF6	0.527855	3.89074e-12	2.47068e-10
PNPLA5	0.527706	3.95476e-12	2.50339e-10
GRB7	0.527601	4.00112e-12	2.52398e-10
TERF1	0.527575	4.01252e-12	2.52398e-10
USP28	0.527533	4.03088e-12	2.52526e-10
NAA15	0.527239	4.16357e-12	2.58646e-10
PAK1IP1	0.527057	4.24731e-12	2.62219e-10
ARG2	0.526973	4.28692e-12	2.6385e-10
CSE1L	0.526776	4.38068e-12	2.68794e-10
DNAJC7	0.52613	4.70176e-12	2.86736e-10
SMARCD1	0.525263	5.16942e-12	3.10522e-10
AIMP1	0.52518	5.21657e-12	3.12416e-10
DLAT	0.524902	5.37696e-12	3.21061e-10
GCNT2	0.524847	5.40948e-12	3.21343e-10
RBM14	0.52479	5.4434e-12	3.22143e-10
SAPS3	0.524739	5.47348e-12	3.22967e-10
SLC25A39	0.524427	5.66268e-12	3.33149e-10
DBF4	0.524325	5.72584e-12	3.35877e-10
VGF	0.52429	5.74785e-12	3.36182e-10
FBXO22	0.523939	5.97123e-12	3.4621e-10
GLUD1	0.523881	6.00923e-12	3.47407e-10
C1orf163	0.523706	6.12488e-12	3.53072e-10
ZNF157	0.523376	6.34819e-12	3.63848e-10
NOC2L	0.523278	6.41591e-12	3.65634e-10
USP10	0.523123	6.52495e-12	3.70792e-10
GSPT1	0.523003	6.61039e-12	3.74583e-10
GRPEL1	0.522618	6.89115e-12	3.87611e-10
FAM71E1	0.522609	6.89844e-12	3.87611e-10
HPDL	0.522116	7.27625e-12	4.05423e-10
ZNF788	0.521653	7.64906e-12	4.23834e-10
GGA3	0.521533	7.74895e-12	4.28183e-10
SLC16A1	0.520707	8.46972e-12	4.64164e-10
FBXO36	0.520614	8.55525e-12	4.6757e-10
ZNF165	0.519977	9.16078e-12	4.97943e-10
ZC3H15	0.519952	9.18574e-12	4.97947e-10
HSPD1	0.519863	9.2735e-12	5.01346e-10
CHFR	0.519808	9.32869e-12	5.0297e-10
DDX31	0.519501	9.63995e-12	5.14208e-10
NME1	0.518757	1.04395e-11	5.52025e-10
KHDC1L	0.518726	1.04745e-11	5.52025e-10
MAFA	0.518714	1.04869e-11	5.52025e-10
LAS1L	0.518599	1.0617e-11	5.57408e-10
TIMM50	0.518524	1.07026e-11	5.59335e-10
MT1H	0.518518	1.07097e-11	5.59335e-10
MOG	0.518235	1.10377e-11	5.74964e-10
PELP1	0.517967	1.13578e-11	5.90104e-10
CDK5RAP1	0.51781	1.15492e-11	5.96947e-10
GPN3	0.517495	1.19434e-11	6.14148e-10
SLMO2	0.517365	1.21093e-11	6.21083e-10
ORC6L	0.517269	1.22346e-11	6.2589e-10
SET	0.517245	1.22656e-11	6.2589e-10
DND1	0.516917	1.2701e-11	6.42434e-10
PLK1	0.516904	1.27183e-11	6.42434e-10
SALL4	0.516796	1.28652e-11	6.4822e-10
AIRE	0.516667	1.30431e-11	6.55528e-10
TPRX1	0.516532	1.32311e-11	6.63312e-10
RAB3B	0.516314	1.35405e-11	6.77125e-10
RANBP1	0.516238	1.36496e-11	6.79189e-10
WDR74	0.515471	1.48042e-11	7.25807e-10
FASN	0.515285	1.50988e-11	7.37598e-10
DNAJC11	0.515272	1.51185e-11	7.37598e-10
FKBP4	0.515202	1.52308e-11	7.39629e-10
SPC25	0.5152	1.52341e-11	7.39629e-10
ARGFX	0.514872	1.57714e-11	7.62019e-10
LOC727896	0.514656	1.61358e-11	7.75874e-10
RNF125	0.514253	1.6835e-11	8.05624e-10
MYST2	0.514149	1.70202e-11	8.11728e-10
NARS	0.514095	1.71174e-11	8.13299e-10
PTGES3	0.513832	1.75986e-11	8.32211e-10
AGFG1	0.513387	1.84408e-11	8.65897e-10
PSME4	0.513319	1.85735e-11	8.70085e-10
NOP16	0.512898	1.94126e-11	9.0515e-10
ZNF90	0.512519	2.01973e-11	9.35755e-10
VSIG10	0.512378	2.0498e-11	9.44751e-10
CCDC58	0.5122	2.08843e-11	9.55948e-10
PGAM1	0.511948	2.14426e-11	9.726e-10
LOC285359	0.511856	2.165e-11	9.77572e-10
ZNF589	0.511411	2.2679e-11	1.01775e-09
PIWIL3	0.511386	2.27391e-11	1.01775e-09
LRRC47	0.511384	2.27432e-11	1.01775e-09
UTP15	0.511227	2.31174e-11	1.03218e-09
KIF23	0.511004	2.36614e-11	1.05177e-09
TRPC4AP	0.510982	2.37173e-11	1.05192e-09
PITPNB	0.51086	2.40189e-11	1.06294e-09
TKT	0.510817	2.41279e-11	1.06541e-09
SP8	0.510675	2.44869e-11	1.07888e-09
NOL10	0.51051	2.49119e-11	1.09309e-09
ABCF2	0.510111	2.59663e-11	1.13407e-09
TIMM44	0.510042	2.61547e-11	1.13981e-09
POLR3K	0.509945	2.64188e-11	1.14806e-09
EME1	0.50993	2.64588e-11	1.14806e-09
UTP18	0.509844	2.66974e-11	1.1559e-09
MT1X	0.509772	2.68985e-11	1.1601e-09
MT1F	0.509624	2.73137e-11	1.17496e-09
MRPL16	0.509602	2.73754e-11	1.17508e-09
MRPS5	0.508722	2.99879e-11	1.27899e-09
POLR3G	0.508546	3.05401e-11	1.29701e-09
CS	0.508243	3.15127e-11	1.33549e-09
TGIF1	0.508185	3.17023e-11	1.34068e-09
TMEM183A	0.508016	3.22581e-11	1.36131e-09
MYBL2	0.507893	3.26711e-11	1.37294e-09
DDX52	0.507459	3.41665e-11	1.42679e-09
KDM4DL	0.507409	3.43439e-11	1.43121e-09
PRDM14	0.507343	3.45781e-11	1.43797e-09
TERT	0.507185	3.51432e-11	1.45844e-09
LARP1B	0.506966	3.59432e-11	1.48855e-09
ATIC	0.506938	3.60497e-11	1.48988e-09
CCNF	0.506814	3.65128e-11	1.50281e-09
MCM10	0.506472	3.78179e-11	1.55014e-09
HAP1	0.5064	3.80988e-11	1.55847e-09
NIT2	0.506359	3.82571e-11	1.56008e-09
EIF2S3	0.50635	3.82942e-11	1.56008e-09
MBD3L5	0.506298	3.85002e-11	1.56528e-09
UGP2	0.505641	4.11827e-11	1.65417e-09
PARP1	0.505514	4.17225e-11	1.6725e-09
RRP1B	0.505185	4.31484e-11	1.71684e-09
MRPS7	0.50518	4.31721e-11	1.71684e-09
C21orf70	0.505087	4.35824e-11	1.72158e-09
UTP6	0.505062	4.36932e-11	1.72158e-09
RBM19	0.505056	4.37217e-11	1.72158e-09
C16orf11	0.504993	4.40027e-11	1.72924e-09
BCAS2	0.504914	4.43623e-11	1.73996e-09
RCC1	0.504894	4.44505e-11	1.74001e-09
PPP1R2P9	0.504374	4.68745e-11	1.82064e-09
SPRED2	0.504086	4.82722e-11	1.86048e-09
CNTD2	0.503826	4.95653e-11	1.90664e-09
QTRTD1	0.503807	4.96635e-11	1.90675e-09
PRR13	0.503619	5.06209e-11	1.93239e-09
TIMM8A	0.503572	5.08654e-11	1.93802e-09
YARS	0.503265	5.24774e-11	1.99043e-09
RAP1GAP2	0.503254	5.25394e-11	1.99043e-09
TET1	0.503158	5.30508e-11	2.00222e-09
SLC6A10P	0.50312	5.32559e-11	2.00617e-09
KCTD2	0.502751	5.5292e-11	2.07117e-09
UCKL1	0.502183	5.85652e-11	2.16697e-09
MRPL3	0.502176	5.86078e-11	2.16697e-09
IPO7	0.50213	5.88809e-11	2.17305e-09
SNRPD1	0.502089	5.9126e-11	2.17689e-09
ATXN7L1	0.502077	5.92026e-11	2.17689e-09
GLB1L3	0.501479	6.28888e-11	2.29975e-09
MTA3	0.501347	6.37345e-11	2.32642e-09
KLF17	0.500693	6.80862e-11	2.46822e-09
MFSD2B	0.500336	7.05785e-11	2.55295e-09
C20orf24	0.500046	7.26646e-11	2.61894e-09
SNF8	0.499933	7.35008e-11	2.64201e-09
CSTF3	0.499396	7.75708e-11	2.76586e-09
TNFSF9	0.499378	7.77116e-11	2.76587e-09
ATPBD4	0.499361	7.78475e-11	2.76587e-09
DFFA	0.499139	7.95946e-11	2.82293e-09
HNRNPC	0.499105	7.98666e-11	2.82319e-09
PUS1	0.499103	7.98842e-11	2.82319e-09
MOSPD1	0.498743	8.28198e-11	2.91663e-09
NOP56	0.498687	8.32828e-11	2.92778e-09
C12orf45	0.498597	8.40396e-11	2.9492e-09
DLD	0.498135	8.80145e-11	3.07252e-09
SLC25A18	0.497504	9.37423e-11	3.26109e-09
GRSF1	0.497036	9.82138e-11	3.39304e-09
HESX1	0.496979	9.87737e-11	3.4065e-09
ZNF675	0.496719	1.01365e-10	3.47787e-09
SFRS3	0.49663	1.02266e-10	3.4968e-09
FAM136A	0.496502	1.0358e-10	3.52964e-09
C4orf21	0.496336	1.05301e-10	3.56674e-09
SUGT1	0.496328	1.05381e-10	3.56674e-09
HOXB1	0.496196	1.06779e-10	3.60186e-09
CHCHD3	0.495873	1.10261e-10	3.71171e-09
ETF1	0.495859	1.10407e-10	3.71171e-09
SLC7A3	0.495682	1.12364e-10	3.76457e-09
GYLTL1B	0.495536	1.14e-10	3.79426e-09
PPAT	0.495487	1.14559e-10	3.8027e-09
ZAR1	0.495464	1.14824e-10	3.8027e-09
MT1IP	0.495338	1.16261e-10	3.84391e-09
CHORDC1	0.495211	1.17729e-10	3.88602e-09
NOL11	0.495027	1.19895e-10	3.95099e-09
POMC	0.494973	1.20539e-10	3.96569e-09
RCE1	0.494696	1.23887e-10	4.06249e-09
PTDSS2	0.494221	1.29839e-10	4.22991e-09
HCCS	0.494196	1.30156e-10	4.23336e-09
PNO1	0.494176	1.30415e-10	4.23487e-09
DAZAP1	0.493677	1.36991e-10	4.43403e-09
PTBP1	0.493449	1.40105e-10	4.5275e-09
TARDBP	0.493327	1.41802e-10	4.56759e-09
RAE1	0.493299	1.42186e-10	4.5726e-09
TARS	0.493032	1.45975e-10	4.67466e-09
ICOSLG	0.493026	1.46061e-10	4.67466e-09
POP7	0.492783	1.49595e-10	4.77248e-09
COX11	0.491609	1.67845e-10	5.30396e-09
MARS	0.491469	1.70161e-10	5.36866e-09
FANCB	0.49138	1.71646e-10	5.39847e-09
C17orf88	0.491316	1.72718e-10	5.42141e-09
RRP1	0.491305	1.72917e-10	5.42141e-09
CDC25A	0.490656	1.84224e-10	5.75425e-09
DPPA4	0.490647	1.84396e-10	5.75425e-09
TMEM31	0.490538	1.86359e-10	5.80644e-09
TRIM53	0.490432	1.88302e-10	5.85787e-09
EPT1	0.490364	1.89548e-10	5.88746e-09
TRIM71	0.490342	1.89952e-10	5.89087e-09
PGD	0.490237	1.91917e-10	5.94259e-09
SSBP1	0.489922	1.97887e-10	6.0906e-09
C21orf45	0.489921	1.97915e-10	6.0906e-09
RAB19	0.489885	1.98596e-10	6.10217e-09
PHAX	0.489452	2.07155e-10	6.31813e-09
MAD2L2	0.489449	2.07204e-10	6.31813e-09
AASS	0.489345	2.09306e-10	6.37254e-09
HELLS	0.489311	2.10009e-10	6.38422e-09
HUS1	0.489255	2.11142e-10	6.40891e-09
EXOSC8	0.489115	2.14047e-10	6.48724e-09
LOC493754	0.489045	2.15506e-10	6.51299e-09
TRIM49L	0.488977	2.16927e-10	6.54479e-09
CDK12	0.488941	2.17696e-10	6.55417e-09
ZNF207	0.488751	2.21744e-10	6.64004e-09
GNL3	0.488652	2.23878e-10	6.6767e-09
ATP5B	0.48862	2.24582e-10	6.68499e-09
PRAMEF13	0.488571	2.25637e-10	6.70642e-09
NUP54	0.488553	2.26031e-10	6.70817e-09
PSMC4	0.488349	2.30544e-10	6.80172e-09
GFPT1	0.488026	2.37866e-10	6.97658e-09
DCTN5	0.487985	2.38812e-10	6.98384e-09
ZNF257	0.487936	2.39958e-10	7.00714e-09
PPP1CC	0.487898	2.40837e-10	7.02254e-09
PODXL	0.487845	2.4207e-10	7.03797e-09
PRMT3	0.487709	2.45263e-10	7.12045e-09
RBM8A	0.487601	2.47845e-10	7.185e-09
EXOSC2	0.487189	2.57905e-10	7.44425e-09
KCNC4	0.486881	2.65678e-10	7.63558e-09
DHX37	0.486822	2.67207e-10	7.66849e-09
RFC3	0.486746	2.69169e-10	7.70271e-09
KNG1	0.486655	2.71535e-10	7.75931e-09
PRAMEF1	0.486356	2.79456e-10	7.97428e-09
LOC400794	0.486249	2.82351e-10	8.0454e-09
IL23A	0.485698	2.97722e-10	8.43531e-09
NUS1	0.485571	3.01356e-10	8.5262e-09
PRAMEF5	0.48541	3.0606e-10	8.63488e-09
MBD3L2	0.484992	3.18581e-10	8.95025e-09
FAM9C	0.484894	3.21562e-10	9.00341e-09
SLC25A44	0.484583	3.31303e-10	9.22988e-09
GAD2	0.483589	3.64292e-10	1.00927e-08
GH2	0.483416	3.70337e-10	1.02177e-08
PCBP2	0.483304	3.74314e-10	1.03132e-08
PRAMEF12	0.483193	3.78313e-10	1.03899e-08
CTPS	0.483169	3.79176e-10	1.03899e-08
FAM74A3	0.48298	3.86061e-10	1.05629e-08
OVOL2	0.482967	3.86542e-10	1.05629e-08
FOXD3	0.482928	3.87976e-10	1.05876e-08
LOC360030	0.482896	3.89168e-10	1.06056e-08
MCRS1	0.482841	3.91209e-10	1.06385e-08
L2HGDH	0.482724	3.95584e-10	1.0722e-08
EIF4H	0.482553	4.02057e-10	1.08752e-08
NCL	0.482514	4.03562e-10	1.0894e-08
ADRM1	0.48226	4.13394e-10	1.10995e-08
ZNF680	0.482195	4.15988e-10	1.11542e-08
VRK1	0.482165	4.17166e-10	1.11708e-08
PITPNM2	0.481859	4.29455e-10	1.14538e-08
SNRPF	0.481523	4.43337e-10	1.1777e-08
SAAL1	0.481259	4.54558e-10	1.20272e-08
NOLC1	0.480609	4.83369e-10	1.27336e-08
TBCD	0.480586	4.84441e-10	1.27336e-08
PDCL2	0.480479	4.89343e-10	1.28383e-08
CDC20	0.48035	4.9535e-10	1.29692e-08
CANX	0.480251	5.00007e-10	1.3057e-08
C1orf135	0.480077	5.08298e-10	1.32389e-08
C19orf41	0.479972	5.13363e-10	1.32628e-08
CD320	0.479961	5.13855e-10	1.32628e-08
GLRX3	0.47958	5.3267e-10	1.36778e-08
ESYT3	0.479544	5.34447e-10	1.37058e-08
EXOSC9	0.479481	5.37646e-10	1.37702e-08
TDGF1	0.479316	5.46041e-10	1.39495e-08
SLC25A5	0.478824	5.71877e-10	1.45538e-08
SFRS7	0.478768	5.74898e-10	1.46121e-08
SPRYD5	0.478744	5.76216e-10	1.4627e-08
NPSR1	0.478593	5.84444e-10	1.48146e-08
PRB3	0.478581	5.85089e-10	1.48146e-08
RPN2	0.478559	5.86318e-10	1.4827e-08
COASY	0.478401	5.95066e-10	1.50292e-08
TMEM52	0.478354	5.97701e-10	1.50767e-08
CDK5	0.478312	6.00073e-10	1.51175e-08
RNF216L	0.478285	6.01597e-10	1.51368e-08
STARD7	0.478188	6.07085e-10	1.52365e-08
RRS1	0.478151	6.09173e-10	1.52698e-08
PWWP2A	0.477971	6.19518e-10	1.55097e-08
LOC729082	0.477956	6.20427e-10	1.5513e-08
PRAMEF20	0.477758	6.32003e-10	1.57651e-08
CSH2	0.477757	6.32087e-10	1.57651e-08
SNRPA1	0.477544	6.44807e-10	1.60624e-08
TRIM48	0.477371	6.55286e-10	1.63031e-08
STAU1	0.477339	6.57256e-10	1.63318e-08
CDCA8	0.477041	6.75815e-10	1.67107e-08
NUFIP2	0.476932	6.82733e-10	1.6827e-08
MYBBP1A	0.476927	6.83074e-10	1.6827e-08
CDC123	0.476912	6.84035e-10	1.683e-08
LACE1	0.476835	6.88949e-10	1.693e-08
EIF5B	0.476644	7.01326e-10	1.7213e-08
ZSCAN2	0.47659	7.04894e-10	1.72794e-08
MAGOHB	0.475972	7.46687e-10	1.82146e-08
B3GNT7	0.475957	7.47729e-10	1.82178e-08
PRAMEF4	0.475942	7.48718e-10	1.82197e-08
PYGB	0.475868	7.53891e-10	1.83233e-08
MPP6	0.475726	7.6394e-10	1.85026e-08
MRPS17	0.475714	7.6479e-10	1.85026e-08
MICB	0.475684	7.66929e-10	1.85276e-08
LOC401010	0.475618	7.71644e-10	1.86191e-08
EFCAB10	0.475554	7.76292e-10	1.87086e-08
GABARAPL1	0.475339	7.91957e-10	1.90403e-08
USP7	0.475264	7.97475e-10	1.91322e-08
NSUN2	0.475261	7.97691e-10	1.91322e-08
MRPL12	0.475213	8.0124e-10	1.91713e-08
RNF187	0.475051	8.13359e-10	1.94148e-08
YARS2	0.475037	8.14424e-10	1.94171e-08
NCAPG2	0.474906	8.24377e-10	1.96089e-08
TNFRSF8	0.474884	8.26075e-10	1.96108e-08
MRPL9	0.474763	8.3543e-10	1.97999e-08
MRPL38	0.474614	8.47009e-10	2.00305e-08
GEMIN5	0.474612	8.47162e-10	2.00305e-08
RNASEH1	0.474304	8.7167e-10	2.05856e-08
PTCD1	0.474241	8.76772e-10	2.06573e-08
ATG3	0.474095	8.88745e-10	2.08902e-08
TDGF3	0.474011	8.95653e-10	2.1021e-08
NMT1	0.473952	9.00529e-10	2.10928e-08
MYCN	0.473771	9.15759e-10	2.14245e-08
METAP1	0.473557	9.34032e-10	2.18213e-08
MRPL19	0.473547	9.34901e-10	2.18213e-08
MIR17HG	0.473484	9.4033e-10	2.19224e-08
GABRB3	0.473382	9.49256e-10	2.21047e-08
ABCC13	0.473331	9.53725e-10	2.21646e-08
UQCRH	0.473327	9.54044e-10	2.21646e-08
NCEH1	0.473272	9.58875e-10	2.2251e-08
MRTO4	0.472979	9.85138e-10	2.27685e-08
C17orf103	0.472973	9.85727e-10	2.27685e-08
ASNS	0.472703	1.01054e-09	2.33147e-08
KIAA0391	0.472587	1.02136e-09	2.351e-08
UPF1	0.472246	1.05395e-09	2.42031e-08
AP2B1	0.47221	1.05748e-09	2.423e-08
2020-09-12	0.472041	1.07401e-09	2.45245e-08
RRM2	0.471965	1.08151e-09	2.46395e-08
PDCL3	0.471904	1.08763e-09	2.47506e-08
RRM2B	0.471592	1.11926e-09	2.53289e-08
SUCLA2	0.471474	1.13136e-09	2.55712e-08
KIF2C	0.4714	1.1391e-09	2.56615e-08
RAD54L	0.471059	1.17522e-09	2.64432e-08
PCSK5	0.470925	1.18973e-09	2.66998e-08
A4GALT	0.470917	1.19063e-09	2.66998e-08
ZBTB8OS	0.470801	1.20337e-09	2.69251e-08
PSMD6	0.470762	1.2077e-09	2.69722e-08
BBC3	0.470455	1.24202e-09	2.7666e-08
C1orf187	0.470358	1.25309e-09	2.78816e-08
BOLA2	0.470029	1.29137e-09	2.87014e-08
PSMD3	0.469821	1.3161e-09	2.91598e-08
FLJ43860	0.469819	1.31637e-09	2.91598e-08
AGL	0.469805	1.31804e-09	2.91645e-08
HSP90AA1	0.469724	1.32783e-09	2.93385e-08
MNAT1	0.469564	1.34735e-09	2.96817e-08
NOBOX	0.469487	1.35676e-09	2.98234e-08
MDM2	0.469182	1.39499e-09	3.06302e-08
RARS	0.469078	1.4083e-09	3.08545e-08
CSH1	0.469052	1.41166e-09	3.08943e-08
CSTF2	0.468586	1.47279e-09	3.20569e-08
TMX2	0.468455	1.49041e-09	3.23469e-08
SF3A3	0.468451	1.49097e-09	3.23469e-08
HRH3	0.468412	1.49622e-09	3.24258e-08
FAM72A	0.468392	1.49899e-09	3.24363e-08
SLC37A3	0.468205	1.52456e-09	3.28972e-08
ZNHIT3	0.468193	1.52628e-09	3.2899e-08
WDR77	0.468179	1.52827e-09	3.29064e-08
PDE4C	0.468147	1.53272e-09	3.29313e-08
BIRC5	0.468113	1.53738e-09	3.29959e-08
FAM169A	0.468028	1.54926e-09	3.31798e-08
ATP5H	0.467896	1.56802e-09	3.35455e-08
SIRT1	0.467833	1.57694e-09	3.37004e-08
CENPN	0.467492	1.62642e-09	3.46837e-08
CDX4	0.467437	1.63454e-09	3.47793e-08
SLC7A5	0.467426	1.63612e-09	3.47793e-08
CAMKV	0.467283	1.65742e-09	3.51574e-08
RPL13AP20	0.46714	1.67912e-09	3.558e-08
BNIP3	0.467088	1.687e-09	3.5709e-08
NSDHL	0.467069	1.68984e-09	3.57314e-08
C15orf23	0.466933	1.71084e-09	3.61372e-08
PCMTD2	0.466897	1.71641e-09	3.62167e-08
CNNM4	0.466699	1.74737e-09	3.67892e-08
AQPEP	0.466688	1.74906e-09	3.67892e-08
TGS1	0.466528	1.77451e-09	3.72462e-08
YBX2	0.466409	1.79366e-09	3.75693e-08
FUNDC1	0.466158	1.83477e-09	3.835e-08
DNMT3A	0.465889	1.87979e-09	3.91964e-08
ZNF215	0.46587	1.88311e-09	3.91964e-08
PRAMEF6	0.465779	1.89851e-09	3.9394e-08
CSTF1	0.465392	1.96578e-09	4.05794e-08
C12orf48	0.465052	2.02684e-09	4.1668e-08
XAGE2	0.464829	2.06791e-09	4.24685e-08
LMNB1	0.464724	2.08744e-09	4.27817e-08
ZC3HAV1	0.46448	2.13372e-09	4.36856e-08
NARS2	0.464411	2.14691e-09	4.38659e-08
UBE2T	0.464365	2.15576e-09	4.40018e-08
SSU72	0.464312	2.16607e-09	4.4118e-08
PRAMEF11	0.464302	2.16792e-09	4.4118e-08
NKAP	0.464302	2.16807e-09	4.4118e-08
ACSL3	0.464269	2.17436e-09	4.42009e-08
ATP5J2	0.46405	2.21743e-09	4.50307e-08
PIGW	0.463978	2.23179e-09	4.52305e-08
HUS1B	0.46385	2.25752e-09	4.56134e-08
DDX46	0.463793	2.26917e-09	4.58024e-08
PTMA	0.463699	2.28837e-09	4.61434e-08
PINX1	0.463685	2.29115e-09	4.6153e-08
ASRGL1	0.463619	2.30463e-09	4.63778e-08
TRIM49	0.463546	2.3197e-09	4.65873e-08
IFRD1	0.463179	2.3971e-09	4.80453e-08
CETN3	0.463158	2.40174e-09	4.80462e-08
NGB	0.462761	2.48831e-09	4.96247e-08
SLC30A2	0.462412	2.56684e-09	5.10534e-08
DNAJA3	0.462409	2.5676e-09	5.10534e-08
UQCRHL	0.462186	2.61918e-09	5.18728e-08
ZNF208	0.461998	2.66333e-09	5.26949e-08
PXN	0.461659	2.74468e-09	5.40904e-08
THOC4	0.46158	2.764e-09	5.43641e-08
BRAF	0.461488	2.78674e-09	5.47575e-08
YTHDF2	0.461367	2.817e-09	5.52437e-08
FAM60A	0.460769	2.9705e-09	5.80262e-08
GPR32	0.46074	2.97792e-09	5.81144e-08
CRYBB1	0.460597	3.01603e-09	5.87436e-08
PTPN2	0.460448	3.05593e-09	5.94628e-08
NIP7	0.460421	3.06326e-09	5.95475e-08
MT1E	0.460329	3.08827e-09	5.98013e-08
GLS2	0.460207	3.12197e-09	6.02788e-08
USP36	0.460095	3.15303e-09	6.07612e-08
CHRNB3	0.460063	3.16193e-09	6.0874e-08
GPATCH4	0.460048	3.16599e-09	6.08935e-08
TRIML2	0.460036	3.1696e-09	6.09044e-08
RAN	0.460001	3.17932e-09	6.10325e-08
C11orf20	0.459223	3.40534e-09	6.49351e-08
COPS3	0.459126	3.43467e-09	6.54321e-08
PAPOLB	0.459098	3.44315e-09	6.55046e-08
[truncated: 19,344 more rows]
